# Supplementary material for: The copy-number events in skull base chordoma stratify tumours into four biologically coherent groups
Source: Neoplasia. 2026 Jun 12;79:101325. doi: 10.1016/j.neo.2026.101325 (PMC13276418; doi:10.1016/j.neo.2026.101325)
Supplement: Supplementary file 4 [file mmc4.xlsx]

## Sheet: ProgenyCurrentPub
statistic	source	condition	score	p_value
mlm	Androgen	11_18	13.1645	1.59096e-39
mlm	EGFR	11_18	-9.35025	9.03057e-21
mlm	Estrogen	11_18	0.128889	0.897446
mlm	Hypoxia	11_18	10.0215	1.27984e-23
mlm	JAK-STAT	11_18	21.9616	1.74965e-106
mlm	MAPK	11_18	9.38641	6.41453e-21
mlm	NFkB	11_18	1.34501	0.178628
mlm	PI3K	11_18	-13.8265	2.05456e-43
mlm	TGFb	11_18	19.0289	1.68802e-80
mlm	TNFa	11_18	5.26512	1.40572e-07
mlm	Trail	11_18	-7.23306	4.77792e-13
mlm	VEGF	11_18	2.86592	0.00415948
mlm	WNT	11_18	2.63949	0.0083051
mlm	p53	11_18	-0.75988	0.447329
mlm	Androgen	18_16	13.1074	3.37675e-39
mlm	EGFR	18_16	-9.35511	8.62553e-21
mlm	Estrogen	18_16	-0.491338	0.623189
mlm	Hypoxia	18_16	12.2425	2.02299e-34
mlm	JAK-STAT	18_16	16.6937	2.00869e-62
mlm	MAPK	18_16	8.39586	4.72349e-17
mlm	NFkB	18_16	2.08418	0.0371475
mlm	PI3K	18_16	-14.0815	5.80707e-45
mlm	TGFb	18_16	17.223	2.56942e-66
mlm	TNFa	18_16	4.24023	2.23625e-05
mlm	Trail	18_16	-6.87635	6.19981e-12
mlm	VEGF	18_16	2.50248	0.0123354
mlm	WNT	18_16	2.45475	0.0141012
mlm	p53	18_16	-0.889207	0.373895
mlm	Androgen	19_19	13.6601	2.03064e-42
mlm	EGFR	19_19	-10.7164	9.01033e-27
mlm	Estrogen	19_19	-0.463875	0.642739
mlm	Hypoxia	19_19	10.7027	1.04442e-26
mlm	JAK-STAT	19_19	19.3442	4.06471e-83
mlm	MAPK	19_19	7.80776	5.91421e-15
mlm	NFkB	19_19	2.06165	0.0392457
mlm	PI3K	19_19	-13.1929	1.09387e-39
mlm	TGFb	19_19	16.0051	1.54501e-57
mlm	TNFa	19_19	4.26084	2.03971e-05
mlm	Trail	19_19	-6.7989	1.06396e-11
mlm	VEGF	19_19	3.19915	0.00137905
mlm	WNT	19_19	2.59974	0.00933164
mlm	p53	19_19	-0.775292	0.43817
mlm	Androgen	20_17	13.2143	8.23428e-40
mlm	EGFR	20_17	-10.8979	1.25156e-27
mlm	Estrogen	20_17	-1.16386	0.244484
mlm	Hypoxia	20_17	11.1999	4.3617e-29
mlm	JAK-STAT	20_17	13.8752	1.04524e-43
mlm	MAPK	20_17	8.64225	5.64328e-18
mlm	NFkB	20_17	-0.155922	0.876095
mlm	PI3K	20_17	-14.6065	3.08228e-48
mlm	TGFb	20_17	14.9372	2.31886e-50
mlm	TNFa	20_17	4.25916	2.05503e-05
mlm	Trail	20_17	-8.281	1.24604e-16
mlm	VEGF	20_17	3.38612	0.000709321
mlm	WNT	20_17	0.916035	0.359652
mlm	p53	20_17	-1.76191	0.078089
mlm	Androgen	24_18	13.2021	9.68136e-40
mlm	EGFR	24_18	-9.79275	1.25734e-22
mlm	Estrogen	24_18	-0.452267	0.651078
mlm	Hypoxia	24_18	8.88272	6.69852e-19
mlm	JAK-STAT	24_18	17.5753	5.65436e-69
mlm	MAPK	24_18	8.71513	2.97605e-18
mlm	NFkB	24_18	2.04021	0.0413341
mlm	PI3K	24_18	-12.7271	4.66401e-37
mlm	TGFb	24_18	15.523	3.08679e-54
mlm	TNFa	24_18	3.91036	9.22579e-05
mlm	Trail	24_18	-7.4783	7.63002e-14
mlm	VEGF	24_18	3.14656	0.00165285
mlm	WNT	24_18	1.97667	0.0480839
mlm	p53	24_18	-0.525865	0.598984
mlm	Androgen	26_15	14.0762	6.2645e-45
mlm	EGFR	26_15	-9.60368	7.99508e-22
mlm	Estrogen	26_15	-0.408728	0.682741
mlm	Hypoxia	26_15	10.1735	2.72432e-24
mlm	JAK-STAT	26_15	24.3476	2.60375e-130
mlm	MAPK	26_15	8.46969	2.51458e-17
mlm	NFkB	26_15	3.99034	6.60571e-05
mlm	PI3K	26_15	-13.6288	3.11723e-42
mlm	TGFb	26_15	17.4897	2.52988e-68
mlm	TNFa	26_15	4.01069	6.06128e-05
mlm	Trail	26_15	-5.81802	5.98462e-09
mlm	VEGF	26_15	2.50056	0.0124022
mlm	WNT	26_15	3.70086	0.00021506
mlm	p53	26_15	-0.365135	0.715012
mlm	Androgen	26_16	13.8367	1.78341e-43
mlm	EGFR	26_16	-9.87825	5.38399e-23
mlm	Estrogen	26_16	-0.100223	0.920167
mlm	Hypoxia	26_16	9.99703	1.63772e-23
mlm	JAK-STAT	26_16	19.5742	4.70604e-85
mlm	MAPK	26_16	8.23783	1.78817e-16
mlm	NFkB	26_16	2.04338	0.0410192
mlm	PI3K	26_16	-13.7846	3.66418e-43
mlm	TGFb	26_16	15.1039	1.89553e-51
mlm	TNFa	26_16	3.98324	6.80611e-05
mlm	Trail	26_16	-6.9629	3.36712e-12
mlm	VEGF	26_16	2.61441	0.00894036
mlm	WNT	26_16	1.89616	0.057943
mlm	p53	26_16	0.377666	0.70568
mlm	Androgen	28_20	12.8585	8.6399e-38
mlm	EGFR	28_20	-10.2567	1.15712e-24
mlm	Estrogen	28_20	-0.514701	0.606764
mlm	Hypoxia	28_20	10.8833	1.46865e-27
mlm	JAK-STAT	28_20	16.4529	1.08334e-60
mlm	MAPK	28_20	7.52674	5.27403e-14
mlm	NFkB	28_20	1.89524	0.0580656
mlm	PI3K	28_20	-14.3135	2.14413e-46
mlm	TGFb	28_20	13.5032	1.71979e-41
mlm	TNFa	28_20	4.40666	1.05158e-05
mlm	Trail	28_20	-6.52469	6.86761e-11
mlm	VEGF	28_20	2.49091	0.0127442
mlm	WNT	28_20	2.33208	0.0196995
mlm	p53	28_20	-1.29748	0.194471
mlm	Androgen	31_14	13.138	2.25767e-39
mlm	EGFR	31_14	-9.91317	3.79994e-23
mlm	Estrogen	31_14	0.0343535	0.972595
mlm	Hypoxia	31_14	10.7862	4.23153e-27
mlm	JAK-STAT	31_14	16.3659	4.51215e-60
mlm	MAPK	31_14	7.42494	1.14302e-13
mlm	NFkB	31_14	2.66464	0.00770923
mlm	PI3K	31_14	-14.0133	1.51713e-44
mlm	TGFb	31_14	16.1548	1.39412e-58
mlm	TNFa	31_14	3.64494	0.000267677
mlm	Trail	31_14	-6.49501	8.36655e-11
mlm	VEGF	31_14	2.6107	0.00903796
mlm	WNT	31_14	2.50451	0.0122646
mlm	p53	31_14	-0.976605	0.328769
mlm	Androgen	31_20	13.1103	3.25291e-39
mlm	EGFR	31_20	-10.7648	5.33644e-27
mlm	Estrogen	31_20	-0.460467	0.645183
mlm	Hypoxia	31_20	9.92486	3.38078e-23
mlm	JAK-STAT	31_20	14.9564	1.74212e-50
mlm	MAPK	31_20	8.11932	4.77512e-16
mlm	NFkB	31_20	0.0916838	0.92695
mlm	PI3K	31_20	-13.8967	7.74711e-44
mlm	TGFb	31_20	14.4031	5.9146e-47
mlm	TNFa	31_20	4.66127	3.14939e-06
mlm	Trail	31_20	-7.87168	3.55669e-15
mlm	VEGF	31_20	2.71605	0.00660845
mlm	WNT	31_20	1.99574	0.0459672
mlm	p53	31_20	-1.10534	0.269016
mlm	Androgen	32_14	13.4999	1.79832e-41
mlm	EGFR	32_14	-10.4158	2.20584e-25
mlm	Estrogen	32_14	-0.349823	0.726473
mlm	Hypoxia	32_14	10.4733	1.20465e-25
mlm	JAK-STAT	32_14	17.6126	2.93779e-69
mlm	MAPK	32_14	7.35352	1.95487e-13
mlm	NFkB	32_14	1.73261	0.0831702
mlm	PI3K	32_14	-14.717	6.09174e-49
mlm	TGFb	32_14	15.5807	1.25678e-54
mlm	TNFa	32_14	4.45469	8.41628e-06
mlm	Trail	32_14	-5.46074	4.76017e-08
mlm	VEGF	32_14	1.74682	0.0806738
mlm	WNT	32_14	3.69839	0.000217165
mlm	p53	32_14	0.177522	0.859099
mlm	Androgen	35_17	13.5146	1.47352e-41
mlm	EGFR	35_17	-11.065	1.97565e-28
mlm	Estrogen	35_17	-1.3489	0.177373
mlm	Hypoxia	35_17	10.3579	4.04408e-25
mlm	JAK-STAT	35_17	17.3142	5.33185e-67
mlm	MAPK	35_17	7.07188	1.54495e-12
mlm	NFkB	35_17	2.00681	0.0447746
mlm	PI3K	35_17	-14.3025	2.51182e-46
mlm	TGFb	35_17	14.4376	3.5967e-47
mlm	TNFa	35_17	3.41589	0.000636151
mlm	Trail	35_17	-7.95116	1.87934e-15
mlm	VEGF	35_17	2.70539	0.00682433
mlm	WNT	35_17	2.16833	0.0301371
mlm	p53	35_17	-0.612977	0.539894
mlm	Androgen	37_19	13.4562	3.24329e-41
mlm	EGFR	37_19	-8.96062	3.3178e-19
mlm	Estrogen	37_19	-0.750347	0.453048
mlm	Hypoxia	37_19	11.7119	1.19835e-31
mlm	JAK-STAT	37_19	21.8575	1.68698e-105
mlm	MAPK	37_19	8.9382	4.06369e-19
mlm	NFkB	37_19	1.53255	0.125391
mlm	PI3K	37_19	-14.0664	7.18858e-45
mlm	TGFb	37_19	18.0626	9.75681e-73
mlm	TNFa	37_19	5.59423	2.22554e-08
mlm	Trail	37_19	-6.95385	3.59037e-12
mlm	VEGF	37_19	3.30259	0.000958514
mlm	WNT	37_19	1.64863	0.0992283
mlm	p53	37_19	0.286482	0.77451
mlm	Androgen	38_17	12.8136	1.53927e-37
mlm	EGFR	38_17	-10.1464	3.59518e-24
mlm	Estrogen	38_17	-0.0299424	0.976113
mlm	Hypoxia	38_17	11.3178	1.14795e-29
mlm	JAK-STAT	38_17	14.2978	2.68523e-46
mlm	MAPK	38_17	9.86873	5.91918e-23
mlm	NFkB	38_17	1.99498	0.0460492
mlm	PI3K	38_17	-13.9662	2.93604e-44
mlm	TGFb	38_17	16.3471	6.13473e-60
mlm	TNFa	38_17	3.6105	0.000305851
mlm	Trail	38_17	-8.10341	5.44255e-16
mlm	VEGF	38_17	3.72461	0.000195798
mlm	WNT	38_17	2.32148	0.0202641
mlm	p53	38_17	-1.56235	0.118212
mlm	Androgen	39_18	14.1125	3.75107e-45
mlm	EGFR	39_18	-10.8173	3.02025e-27
mlm	Estrogen	39_18	-0.568984	0.569369
mlm	Hypoxia	39_18	9.31296	1.28326e-20
mlm	JAK-STAT	39_18	18.0726	8.13812e-73
mlm	MAPK	39_18	9.89631	4.49683e-23
mlm	NFkB	39_18	1.73769	0.0822709
mlm	PI3K	39_18	-12.5577	4.00024e-36
mlm	TGFb	39_18	14.839	1.00201e-49
mlm	TNFa	39_18	4.91351	8.9695e-07
mlm	Trail	39_18	-7.31136	2.67699e-13
mlm	VEGF	39_18	3.17403	0.00150415
mlm	WNT	39_18	2.58717	0.009679
mlm	p53	39_18	-2.37965	0.0173322
mlm	Androgen	4_19	13.05	7.17431e-39
mlm	EGFR	4_19	-9.72081	2.55228e-22
mlm	Estrogen	4_19	-0.992874	0.320775
mlm	Hypoxia	4_19	16.1793	9.37331e-59
mlm	JAK-STAT	4_19	14.8432	9.42075e-50
mlm	MAPK	4_19	9.65424	4.89178e-22
mlm	NFkB	4_19	1.01263	0.31124
mlm	PI3K	4_19	-14.4317	3.91193e-47
mlm	TGFb	4_19	15.3125	7.92127e-53
mlm	TNFa	4_19	5.44377	5.23665e-08
mlm	Trail	4_19	-8.12715	4.47719e-16
mlm	VEGF	4_19	4.02194	5.77912e-05
mlm	WNT	4_19	1.42235	0.154931
mlm	p53	4_19	-1.51158	0.130645
mlm	Androgen	40_18	13.593	5.07838e-42
mlm	EGFR	40_18	-10.2194	1.69894e-24
mlm	Estrogen	40_18	-0.810102	0.417885
mlm	Hypoxia	40_18	8.63264	6.13795e-18
mlm	JAK-STAT	40_18	20.9175	8.17588e-97
mlm	MAPK	40_18	10.2539	1.19013e-24
mlm	NFkB	40_18	1.87044	0.0614276
mlm	PI3K	40_18	-12.9105	4.40996e-38
mlm	TGFb	40_18	14.4932	1.60694e-47
mlm	TNFa	40_18	4.70259	2.57443e-06
mlm	Trail	40_18	-7.75397	9.04473e-15
mlm	VEGF	40_18	3.99506	6.47537e-05
mlm	WNT	40_18	2.46916	0.0135457
mlm	p53	40_18	-2.67463	0.00748324
mlm	Androgen	45_17	13.5759	6.4114e-42
mlm	EGFR	45_17	-10.2141	1.79487e-24
mlm	Estrogen	45_17	-0.386042	0.699467
mlm	Hypoxia	45_17	10.9138	1.05143e-27
mlm	JAK-STAT	45_17	17.7062	5.64322e-70
mlm	MAPK	45_17	8.42923	3.55459e-17
mlm	NFkB	45_17	1.13609	0.255922
mlm	PI3K	45_17	-14.4822	1.88438e-47
mlm	TGFb	45_17	14.3508	1.25611e-46
mlm	TNFa	45_17	4.27095	1.94942e-05
mlm	Trail	45_17	-6.82306	8.99581e-12
mlm	VEGF	45_17	3.44201	0.000577804
mlm	WNT	45_17	2.07303	0.0381738
mlm	p53	45_17	-1.99536	0.0460082
mlm	Androgen	5_16	13.2104	8.67672e-40
mlm	EGFR	5_16	-11.499	1.43497e-30
mlm	Estrogen	5_16	-1.07462	0.282548
mlm	Hypoxia	5_16	7.49541	6.69857e-14
mlm	JAK-STAT	5_16	14.729	5.1075e-49
mlm	MAPK	5_16	10.1376	3.93384e-24
mlm	NFkB	5_16	0.169301	0.86556
mlm	PI3K	5_16	-13.1201	2.85605e-39
mlm	TGFb	5_16	14.1521	2.14269e-45
mlm	TNFa	5_16	3.55934	0.000372076
mlm	Trail	5_16	-9.13959	6.45607e-20
mlm	VEGF	5_16	3.8746	0.000106911
mlm	WNT	5_16	1.7058	0.0880509
mlm	p53	5_16	-3.24452	0.00117711
mlm	Androgen	50_15	14.0416	1.02001e-44
mlm	EGFR	50_15	-10.3932	2.79739e-25
mlm	Estrogen	50_15	-0.855881	0.392067
mlm	Hypoxia	50_15	10.2736	9.71649e-25
mlm	JAK-STAT	50_15	16.7311	1.07668e-62
mlm	MAPK	50_15	8.11986	4.75412e-16
mlm	NFkB	50_15	0.139384	0.889147
mlm	PI3K	50_15	-13.7883	3.48147e-43
mlm	TGFb	50_15	15.5266	2.91631e-54
mlm	TNFa	50_15	4.79439	1.63554e-06
mlm	Trail	50_15	-7.70765	1.30096e-14
mlm	VEGF	50_15	2.834	0.0045985
mlm	WNT	50_15	1.67475	0.0939876
mlm	p53	50_15	-2.21415	0.0268219
mlm	Androgen	50_19	12.9547	2.48526e-38
mlm	EGFR	50_19	-9.18758	4.14032e-20
mlm	Estrogen	50_19	-0.348069	0.72779
mlm	Hypoxia	50_19	11.7834	5.15149e-32
mlm	JAK-STAT	50_19	17.5734	5.84281e-69
mlm	MAPK	50_19	9.0608	1.33228e-19
mlm	NFkB	50_19	0.857768	0.391024
mlm	PI3K	50_19	-13.4658	2.84937e-41
mlm	TGFb	50_19	16.8038	3.18411e-63
mlm	TNFa	50_19	5.26843	1.38061e-07
mlm	Trail	50_19	-7.90614	2.69944e-15
mlm	VEGF	50_19	3.20428	0.00135468
mlm	WNT	50_19	2.1316	0.0330441
mlm	p53	50_19	-1.30759	0.191018
mlm	Androgen	53_18	13.795	3.17595e-43
mlm	EGFR	53_18	-9.72845	2.36785e-22
mlm	Estrogen	53_18	-0.855655	0.392192
mlm	Hypoxia	53_18	10.3571	4.07968e-25
mlm	JAK-STAT	53_18	16.8095	2.89121e-63
mlm	MAPK	53_18	8.64849	5.34334e-18
mlm	NFkB	53_18	1.71128	0.0870336
mlm	PI3K	53_18	-12.6449	1.32794e-36
mlm	TGFb	53_18	15.2555	1.89377e-52
mlm	TNFa	53_18	3.93418	8.35727e-05
mlm	Trail	53_18	-7.87974	3.33477e-15
mlm	VEGF	53_18	3.67519	0.000237879
mlm	WNT	53_18	2.09911	0.0358115
mlm	p53	53_18	-0.939381	0.347539
mlm	Androgen	54_15	14.7809	2.37167e-49
mlm	EGFR	54_15	-10.5132	7.90124e-26
mlm	Estrogen	54_15	-0.37847	0.705083
mlm	Hypoxia	54_15	9.36852	7.59857e-21
mlm	JAK-STAT	54_15	15.1004	1.99842e-51
mlm	MAPK	54_15	7.18505	6.79516e-13
mlm	NFkB	54_15	3.01491	0.00257161
mlm	PI3K	54_15	-14.6426	1.81785e-48
mlm	TGFb	54_15	13.9961	1.93035e-44
mlm	TNFa	54_15	3.34161	0.000833432
mlm	Trail	54_15	-7.34418	2.09616e-13
mlm	VEGF	54_15	2.55744	0.010547
mlm	WNT	54_15	2.13301	0.0329281
mlm	p53	54_15	0.192792	0.847122
mlm	Androgen	55_19	13.3114	2.26489e-40
mlm	EGFR	55_19	-9.22006	3.06122e-20
mlm	Estrogen	55_19	-0.911985	0.36178
mlm	Hypoxia	55_19	10.1993	2.08895e-24
mlm	JAK-STAT	55_19	15.9401	4.36548e-57
mlm	MAPK	55_19	7.96013	1.74812e-15
mlm	NFkB	55_19	0.767745	0.442642
mlm	PI3K	55_19	-12.869	7.53933e-38
mlm	TGFb	55_19	14.6039	3.20494e-48
mlm	TNFa	55_19	4.73534	2.19187e-06
mlm	Trail	55_19	-7.80372	6.10631e-15
mlm	VEGF	55_19	2.62252	0.0087303
mlm	WNT	55_19	1.79826	0.0721407
mlm	p53	55_19	-1.27458	0.202461
mlm	Androgen	6_16	13.5028	1.72864e-41
mlm	EGFR	6_16	-9.96334	2.2984e-23
mlm	Estrogen	6_16	-0.607105	0.543784
mlm	Hypoxia	6_16	11.648	2.53829e-31
mlm	JAK-STAT	6_16	19.7112	3.21997e-86
mlm	MAPK	6_16	8.4528	2.90613e-17
mlm	NFkB	6_16	2.32372	0.0201438
mlm	PI3K	6_16	-13.3703	1.02972e-40
mlm	TGFb	6_16	14.9665	1.49644e-50
mlm	TNFa	6_16	3.93595	8.29607e-05
mlm	Trail	6_16	-7.4855	7.22388e-14
mlm	VEGF	6_16	2.93492	0.00333755
mlm	WNT	6_16	2.68484	0.0072584
mlm	p53	6_16	-0.784272	0.432883
mlm	Androgen	62_15	13.3118	2.25307e-40
mlm	EGFR	62_15	-9.85224	6.97381e-23
mlm	Estrogen	62_15	-0.6842	0.493852
mlm	Hypoxia	62_15	9.48302	2.55596e-21
mlm	JAK-STAT	62_15	18.6592	1.75348e-77
mlm	MAPK	62_15	7.71011	1.27614e-14
mlm	NFkB	62_15	1.42027	0.155535
mlm	PI3K	62_15	-14.4881	1.72968e-47
mlm	TGFb	62_15	15.6332	5.53966e-55
mlm	TNFa	62_15	4.96988	6.71767e-07
mlm	Trail	62_15	-7.21193	5.58048e-13
mlm	VEGF	62_15	2.68164	0.00732826
mlm	WNT	62_15	1.96214	0.0497505
mlm	p53	62_15	-0.669315	0.503297
mlm	Androgen	68_18	14.242	5.96387e-46
mlm	EGFR	68_18	-10.8915	1.34194e-27
mlm	Estrogen	68_18	-1.39829	0.16203
mlm	Hypoxia	68_18	8.68115	4.01297e-18
mlm	JAK-STAT	68_18	16.8222	2.33619e-63
mlm	MAPK	68_18	8.04717	8.62514e-16
mlm	NFkB	68_18	1.47794	0.13943
mlm	PI3K	68_18	-13.1567	1.76533e-39
mlm	TGFb	68_18	13.4899	2.05932e-41
mlm	TNFa	68_18	4.08991	4.32091e-05
mlm	Trail	68_18	-7.82553	5.13666e-15
mlm	VEGF	68_18	3.65098	0.000261457
mlm	WNT	68_18	2.13985	0.0323711
mlm	p53	68_18	-1.03685	0.299808
mlm	Androgen	7_19	13.5084	1.60193e-41
mlm	EGFR	7_19	-9.35984	8.24783e-21
mlm	Estrogen	7_19	-0.546705	0.584583
mlm	Hypoxia	7_19	13.3313	1.73604e-40
mlm	JAK-STAT	7_19	15.8577	1.61532e-56
mlm	MAPK	7_19	9.32544	1.14103e-20
mlm	NFkB	7_19	1.64664	0.0996379
mlm	PI3K	7_19	-13.0783	4.94963e-39
mlm	TGFb	7_19	14.6887	9.2366e-49
mlm	TNFa	7_19	5.25409	1.49257e-07
mlm	Trail	7_19	-7.3678	1.75661e-13
mlm	VEGF	7_19	4.53724	5.71045e-06
mlm	WNT	7_19	2.09748	0.0359555
mlm	p53	7_19	-1.42654	0.153716
mlm	Androgen	74_19	14.1171	3.51302e-45
mlm	EGFR	74_19	-10.714	9.25078e-27
mlm	Estrogen	74_19	-0.493245	0.621841
mlm	Hypoxia	74_19	9.55999	1.21986e-21
mlm	JAK-STAT	74_19	16.3785	3.67159e-60
mlm	MAPK	74_19	7.67194	1.71929e-14
mlm	NFkB	74_19	1.34297	0.179287
mlm	PI3K	74_19	-14.2454	5.68258e-46
mlm	TGFb	74_19	14.7039	7.39255e-49
mlm	TNFa	74_19	4.15373	3.27545e-05
mlm	Trail	74_19	-7.31106	2.68289e-13
mlm	VEGF	74_19	2.78087	0.00542298
mlm	WNT	74_19	2.25936	0.0238642
mlm	p53	74_19	-1.5204	0.128416
mlm	Androgen	81_15	13.5085	1.60099e-41
mlm	EGFR	81_15	-10.7113	9.52432e-27
mlm	Estrogen	81_15	-0.656377	0.511584
mlm	Hypoxia	81_15	11.0336	2.80085e-28
mlm	JAK-STAT	81_15	16.6301	5.79115e-62
mlm	MAPK	81_15	7.15256	8.61367e-13
mlm	NFkB	81_15	2.44376	0.014538
mlm	PI3K	81_15	-13.6084	4.11617e-42
mlm	TGFb	81_15	15.4085	1.81315e-53
mlm	TNFa	81_15	3.29946	0.000969257
mlm	Trail	81_15	-6.74932	1.49876e-11
mlm	VEGF	81_15	2.76034	0.00577589
mlm	WNT	81_15	2.14366	0.0320639
mlm	p53	81_15	-1.00097	0.316844
mlm	Androgen	9_20	14.284	3.27139e-46
mlm	EGFR	9_20	-11.2134	3.74332e-29
mlm	Estrogen	9_20	-0.268728	0.78814
mlm	Hypoxia	9_20	10.2565	1.15854e-24
mlm	JAK-STAT	9_20	18.979	4.34711e-80
mlm	MAPK	9_20	9.47608	2.7313e-21
mlm	NFkB	9_20	1.24398	0.213512
mlm	PI3K	9_20	-12.2908	1.11628e-34
mlm	TGFb	9_20	15.635	5.388e-55
mlm	TNFa	9_20	4.84968	1.23967e-06
mlm	Trail	9_20	-7.48791	7.09241e-14
mlm	VEGF	9_20	4.14527	3.39875e-05
mlm	WNT	9_20	2.32785	0.0199234
mlm	p53	9_20	-2.3559	0.0184811
mlm	Androgen	92_15	13.5948	4.9533e-42
mlm	EGFR	92_15	-9.55215	1.31561e-21
mlm	Estrogen	92_15	0.148975	0.881574
mlm	Hypoxia	92_15	9.35729	8.44939e-21
mlm	JAK-STAT	92_15	19.512	1.57923e-84
mlm	MAPK	92_15	8.38631	5.12272e-17
mlm	NFkB	92_15	2.95986	0.00307895
mlm	PI3K	92_15	-13.5029	1.72734e-41
mlm	TGFb	92_15	18.7774	1.93293e-78
mlm	TNFa	92_15	4.66442	3.10149e-06
mlm	Trail	92_15	-6.213	5.23205e-10
mlm	VEGF	92_15	2.39725	0.0165217
mlm	WNT	92_15	3.46071	0.000539128
mlm	p53	92_15	-0.477426	0.63306

## Sheet: ProgenyBai
statistic	source	condition	score	p_value
mlm	Androgen	T1675	11.1207	1.07984e-28
mlm	EGFR	T1675	-8.47376	2.44342e-17
mlm	Estrogen	T1675	-1.08691	0.277081
mlm	Hypoxia	T1675	9.38435	6.60178e-21
mlm	JAK-STAT	T1675	16.4656	9.58153e-61
mlm	MAPK	T1675	6.53782	6.30544e-11
mlm	NFkB	T1675	0.390748	0.695986
mlm	PI3K	T1675	-13.0556	6.89213e-39
mlm	TGFb	T1675	13.4544	3.45621e-41
mlm	TNFa	T1675	3.89007	0.000100354
mlm	Trail	T1675	-7.35072	2.00327e-13
mlm	VEGF	T1675	3.43974	0.000582768
mlm	WNT	T1675	1.2039	0.228636
mlm	p53	T1675	-0.411031	0.681052
mlm	Androgen	T1679	10.4415	1.70755e-25
mlm	EGFR	T1679	-7.64956	2.05481e-14
mlm	Estrogen	T1679	-1.54251	0.122958
mlm	Hypoxia	T1679	10.0337	1.14515e-23
mlm	JAK-STAT	T1679	14.672	1.24743e-48
mlm	MAPK	T1679	6.30226	2.95909e-10
mlm	NFkB	T1679	0.832887	0.404913
mlm	PI3K	T1679	-14.6183	2.73793e-48
mlm	TGFb	T1679	14.2122	9.5686e-46
mlm	TNFa	T1679	4.66814	3.04774e-06
mlm	Trail	T1679	-7.2352	4.71898e-13
mlm	VEGF	T1679	2.92128	0.00348761
mlm	WNT	T1679	2.01267	0.044155
mlm	p53	T1679	-0.328409	0.742604
mlm	Androgen	T1686	10.8813	1.5258e-27
mlm	EGFR	T1686	-6.97745	3.04535e-12
mlm	Estrogen	T1686	0.103944	0.917214
mlm	Hypoxia	T1686	9.81805	9.8982e-23
mlm	JAK-STAT	T1686	18.1893	1.12055e-73
mlm	MAPK	T1686	6.94582	3.81124e-12
mlm	NFkB	T1686	1.55844	0.119136
mlm	PI3K	T1686	-12.1403	7.25236e-34
mlm	TGFb	T1686	17.4853	3.04682e-68
mlm	TNFa	T1686	4.92605	8.41923e-07
mlm	Trail	T1686	-6.07442	1.25381e-09
mlm	VEGF	T1686	2.22874	0.025836
mlm	WNT	T1686	2.31695	0.0205109
mlm	p53	T1686	-0.701932	0.482725
mlm	Androgen	T1706	10.2597	1.13572e-24
mlm	EGFR	T1706	-7.18264	6.93872e-13
mlm	Estrogen	T1706	-1.01816	0.308605
mlm	Hypoxia	T1706	9.24615	2.42107e-20
mlm	JAK-STAT	T1706	15.4577	9.07659e-54
mlm	MAPK	T1706	6.61551	3.74213e-11
mlm	NFkB	T1706	0.930076	0.352336
mlm	PI3K	T1706	-11.5957	4.77385e-31
mlm	TGFb	T1706	17.3124	6.1037e-67
mlm	TNFa	T1706	4.83799	1.3157e-06
mlm	Trail	T1706	-7.27854	3.42691e-13
mlm	VEGF	T1706	3.32031	0.000899852
mlm	WNT	T1706	1.82527	0.0679662
mlm	p53	T1706	-0.879332	0.379226
mlm	Androgen	T1732	11.3957	4.80941e-30
mlm	EGFR	T1732	-8.84683	9.30805e-19
mlm	Estrogen	T1732	-1.76614	0.0773786
mlm	Hypoxia	T1732	9.02409	1.87821e-19
mlm	JAK-STAT	T1732	15.6308	6.16543e-55
mlm	MAPK	T1732	5.91322	3.37791e-09
mlm	NFkB	T1732	0.185712	0.852671
mlm	PI3K	T1732	-12.804	1.79779e-37
mlm	TGFb	T1732	13.2487	5.41045e-40
mlm	TNFa	T1732	3.43459	0.000593953
mlm	Trail	T1732	-7.84218	4.52015e-15
mlm	VEGF	T1732	2.81431	0.00489022
mlm	WNT	T1732	0.549185	0.582881
mlm	p53	T1732	-0.712463	0.476182
mlm	Androgen	T1765	10.3254	5.75168e-25
mlm	EGFR	T1765	-8.28246	1.23782e-16
mlm	Estrogen	T1765	-1.42943	0.152886
mlm	Hypoxia	T1765	9.82542	9.20223e-23
mlm	JAK-STAT	T1765	15.7955	4.64925e-56
mlm	MAPK	T1765	6.77277	1.27811e-11
mlm	NFkB	T1765	0.769059	0.441862
mlm	PI3K	T1765	-12.1901	3.9511e-34
mlm	TGFb	T1765	16.277	2.08852e-59
mlm	TNFa	T1765	3.90252	9.53274e-05
mlm	Trail	T1765	-7.59109	3.23033e-14
mlm	VEGF	T1765	3.02134	0.00251792
mlm	WNT	T1765	1.59209	0.11137
mlm	p53	T1765	-0.725047	0.468427
mlm	Androgen	T1775	10.0227	1.27934e-23
mlm	EGFR	T1775	-8.54376	1.33735e-17
mlm	Estrogen	T1775	-1.80388	0.071257
mlm	Hypoxia	T1775	9.98553	1.86073e-23
mlm	JAK-STAT	T1775	14.9655	1.61139e-50
mlm	MAPK	T1775	5.94066	2.85853e-09
mlm	NFkB	T1775	0.867325	0.385769
mlm	PI3K	T1775	-13.526	1.31237e-41
mlm	TGFb	T1775	11.3144	1.21577e-29
mlm	TNFa	T1775	3.41615	0.00063566
mlm	Trail	T1775	-7.98816	1.4004e-15
mlm	VEGF	T1775	3.15352	0.00161414
mlm	WNT	T1775	0.244616	0.806755
mlm	p53	T1775	-0.710237	0.477561
mlm	Androgen	T1804	11.4221	3.55444e-30
mlm	EGFR	T1804	-7.23444	4.74547e-13
mlm	Estrogen	T1804	-1.16028	0.245939
mlm	Hypoxia	T1804	8.64511	5.54071e-18
mlm	JAK-STAT	T1804	15.1493	1.01293e-51
mlm	MAPK	T1804	6.89018	5.64167e-12
mlm	NFkB	T1804	1.24899	0.211674
mlm	PI3K	T1804	-12.3236	7.65287e-35
mlm	TGFb	T1804	16.5917	1.19582e-61
mlm	TNFa	T1804	4.95386	7.30083e-07
mlm	Trail	T1804	-5.9752	2.31443e-09
mlm	VEGF	T1804	1.43809	0.150417
mlm	WNT	T1804	2.58867	0.00963771
mlm	p53	T1804	0.501346	0.61613
mlm	Androgen	T1830	10.3726	3.51723e-25
mlm	EGFR	T1830	-8.03989	9.19916e-16
mlm	Estrogen	T1830	-1.11187	0.266198
mlm	Hypoxia	T1830	8.49303	2.07096e-17
mlm	JAK-STAT	T1830	13.2217	7.74145e-40
mlm	MAPK	T1830	6.09373	1.11159e-09
mlm	NFkB	T1830	-0.564691	0.572287
mlm	PI3K	T1830	-13.0105	1.24273e-38
mlm	TGFb	T1830	15.6021	9.65442e-55
mlm	TNFa	T1830	3.98942	6.6335e-05
mlm	Trail	T1830	-7.8205	5.36986e-15
mlm	VEGF	T1830	2.52028	0.0117293
mlm	WNT	T1830	1.12526	0.260485
mlm	p53	T1830	-1.48632	0.137201
mlm	Androgen	T1844	10.9459	7.50673e-28
mlm	EGFR	T1844	-8.25699	1.53223e-16
mlm	Estrogen	T1844	-0.274559	0.783656
mlm	Hypoxia	T1844	6.89	5.649e-12
mlm	JAK-STAT	T1844	20.3142	2.37153e-91
mlm	MAPK	T1844	9.01613	2.01954e-19
mlm	NFkB	T1844	2.41908	0.0155636
mlm	PI3K	T1844	-11.7489	7.92703e-32
mlm	TGFb	T1844	14.0039	1.81097e-44
mlm	TNFa	T1844	4.54621	5.4755e-06
mlm	Trail	T1844	-6.29303	3.14058e-10
mlm	VEGF	T1844	3.69641	0.000218917
mlm	WNT	T1844	2.66245	0.00775997
mlm	p53	T1844	-1.09911	0.271726
mlm	Androgen	T1851	10.3512	4.3961e-25
mlm	EGFR	T1851	-9.02837	1.80625e-19
mlm	Estrogen	T1851	-2.04269	0.0410889
mlm	Hypoxia	T1851	10.3682	3.68303e-25
mlm	JAK-STAT	T1851	15.3249	6.99156e-53
mlm	MAPK	T1851	5.0437	4.58301e-07
mlm	NFkB	T1851	0.0649112	0.948245
mlm	PI3K	T1851	-12.7616	3.09525e-37
mlm	TGFb	T1851	11.7637	6.65137e-32
mlm	TNFa	T1851	3.11531	0.00183862
mlm	Trail	T1851	-8.19985	2.4669e-16
mlm	VEGF	T1851	3.2682	0.00108313
mlm	WNT	T1851	0.516321	0.605633
mlm	p53	T1851	-0.120311	0.904238
mlm	Androgen	T1853	10.9544	6.84163e-28
mlm	EGFR	T1853	-7.68066	1.61313e-14
mlm	Estrogen	T1853	-0.709069	0.478285
mlm	Hypoxia	T1853	11.7334	9.50782e-32
mlm	JAK-STAT	T1853	19.0721	8.67057e-81
mlm	MAPK	T1853	7.97742	1.52761e-15
mlm	NFkB	T1853	1.14024	0.254194
mlm	PI3K	T1853	-11.1952	4.68362e-29
mlm	TGFb	T1853	14.9265	2.88752e-50
mlm	TNFa	T1853	4.91863	8.74425e-07
mlm	Trail	T1853	-7.45382	9.22252e-14
mlm	VEGF	T1853	3.79262	0.000149251
mlm	WNT	T1853	0.4684	0.639501
mlm	p53	T1853	-0.0767556	0.938818
mlm	Androgen	T1878	11.3098	1.28096e-29
mlm	EGFR	T1878	-7.76345	8.43054e-15
mlm	Estrogen	T1878	-1.30025	0.193523
mlm	Hypoxia	T1878	8.73885	2.43061e-18
mlm	JAK-STAT	T1878	15.6217	7.11272e-55
mlm	MAPK	T1878	5.97834	2.27042e-09
mlm	NFkB	T1878	0.801356	0.422929
mlm	PI3K	T1878	-12.8943	5.61606e-38
mlm	TGFb	T1878	14.7886	2.23867e-49
mlm	TNFa	T1878	3.89281	9.92271e-05
mlm	Trail	T1878	-7.36115	1.85292e-13
mlm	VEGF	T1878	2.43627	0.0148431
mlm	WNT	T1878	0.846066	0.39752
mlm	p53	T1878	-0.363048	0.716571
mlm	Androgen	T1896	10.2736	9.84402e-25
mlm	EGFR	T1896	-6.90019	5.25851e-12
mlm	Estrogen	T1896	-1.17223	0.241112
mlm	Hypoxia	T1896	10.4953	9.6933e-26
mlm	JAK-STAT	T1896	16.3497	6.38423e-60
mlm	MAPK	T1896	7.0403	1.94435e-12
mlm	NFkB	T1896	0.946264	0.344019
mlm	PI3K	T1896	-12.2051	3.28924e-34
mlm	TGFb	T1896	15.0822	2.79255e-51
mlm	TNFa	T1896	4.51943	6.21558e-06
mlm	Trail	T1896	-7.18287	6.92668e-13
mlm	VEGF	T1896	3.09143	0.0019931
mlm	WNT	T1896	1.50462	0.132429
mlm	p53	T1896	-0.680577	0.496143
mlm	Androgen	T1909	10.798	3.78301e-27
mlm	EGFR	T1909	-7.80474	6.08451e-15
mlm	Estrogen	T1909	-1.00914	0.312915
mlm	Hypoxia	T1909	10.119	4.8163e-24
mlm	JAK-STAT	T1909	15.8807	1.20913e-56
mlm	MAPK	T1909	6.13695	8.47857e-10
mlm	NFkB	T1909	1.08656	0.277235
mlm	PI3K	T1909	-12.7401	4.07278e-37
mlm	TGFb	T1909	15.6654	3.59438e-55
mlm	TNFa	T1909	4.50514	6.6487e-06
mlm	Trail	T1909	-6.87242	6.39033e-12
mlm	VEGF	T1909	2.71288	0.00667264
mlm	WNT	T1909	1.17889	0.238446
mlm	p53	T1909	-0.719169	0.472041
mlm	Androgen	T1921	10.8224	2.9012e-27
mlm	EGFR	T1921	-7.89721	2.91334e-15
mlm	Estrogen	T1921	-1.18175	0.237309
mlm	Hypoxia	T1921	9.36495	7.93171e-21
mlm	JAK-STAT	T1921	14.4138	5.33488e-47
mlm	MAPK	T1921	6.86275	6.83788e-12
mlm	NFkB	T1921	1.54687	0.121901
mlm	PI3K	T1921	-12.1759	4.69947e-34
mlm	TGFb	T1921	15.7651	7.51488e-56
mlm	TNFa	T1921	3.74649	0.000179538
mlm	Trail	T1921	-6.92229	4.5006e-12
mlm	VEGF	T1921	2.93492	0.00333796
mlm	WNT	T1921	1.24975	0.211395
mlm	p53	T1921	-0.107322	0.914534
mlm	Androgen	T1936	10.5745	4.1854e-26
mlm	EGFR	T1936	-8.86076	8.21694e-19
mlm	Estrogen	T1936	-1.84377	0.0652222
mlm	Hypoxia	T1936	8.21761	2.12822e-16
mlm	JAK-STAT	T1936	13.8504	1.53847e-43
mlm	MAPK	T1936	8.35153	6.91922e-17
mlm	NFkB	T1936	0.351735	0.725039
mlm	PI3K	T1936	-12.4167	2.4096e-35
mlm	TGFb	T1936	13.2026	9.97038e-40
mlm	TNFa	T1936	4.10643	4.02489e-05
mlm	Trail	T1936	-8.1048	5.40875e-16
mlm	VEGF	T1936	3.79935	0.000145257
mlm	WNT	T1936	0.633392	0.526481
mlm	p53	T1936	0.200768	0.840881
mlm	Androgen	T1964	10.9442	7.6538e-28
mlm	EGFR	T1964	-8.55101	1.25612e-17
mlm	Estrogen	T1964	-1.13735	0.255396
mlm	Hypoxia	T1964	10.7362	7.38844e-27
mlm	JAK-STAT	T1964	15.162	8.35511e-52
mlm	MAPK	T1964	5.57579	2.47752e-08
mlm	NFkB	T1964	1.2922	0.196294
mlm	PI3K	T1964	-13.2671	4.23615e-40
mlm	TGFb	T1964	13.8642	1.2714e-43
mlm	TNFa	T1964	3.82044	0.000133385
mlm	Trail	T1964	-7.30781	2.75809e-13
mlm	VEGF	T1964	2.71842	0.00656181
mlm	WNT	T1964	1.2062	0.227746
mlm	p53	T1964	-0.0528321	0.957866
mlm	Androgen	T1966	10.7023	1.06514e-26
mlm	EGFR	T1966	-8.71046	3.12232e-18
mlm	Estrogen	T1966	-1.75069	0.0800053
mlm	Hypoxia	T1966	9.82667	9.08863e-23
mlm	JAK-STAT	T1966	15.0163	7.5242e-51
mlm	MAPK	T1966	5.03388	4.82426e-07
mlm	NFkB	T1966	0.742784	0.457616
mlm	PI3K	T1966	-13.3687	1.09207e-40
mlm	TGFb	T1966	12.1183	9.48015e-34
mlm	TNFa	T1966	3.49076	0.000482097
mlm	Trail	T1966	-7.35438	1.9492e-13
mlm	VEGF	T1966	2.46953	0.0135324
mlm	WNT	T1966	0.545052	0.585721
mlm	p53	T1966	0.220419	0.825546
mlm	Androgen	T1971	11.8945	1.40695e-32
mlm	EGFR	T1971	-9.40417	5.47046e-21
mlm	Estrogen	T1971	-2.01275	0.0441463
mlm	Hypoxia	T1971	8.46111	2.72312e-17
mlm	JAK-STAT	T1971	14.9288	2.78921e-50
mlm	MAPK	T1971	7.10647	1.20731e-12
mlm	NFkB	T1971	0.514035	0.60723
mlm	PI3K	T1971	-11.8388	2.73321e-32
mlm	TGFb	T1971	13.5034	1.78269e-41
mlm	TNFa	T1971	3.91274	9.13826e-05
mlm	Trail	T1971	-7.90296	2.78212e-15
mlm	VEGF	T1971	3.18326	0.00145723
mlm	WNT	T1971	1.12395	0.26104
mlm	p53	T1971	0.033508	0.97327
mlm	Androgen	T1979	10.5872	3.6554e-26
mlm	EGFR	T1979	-8.90512	5.51794e-19
mlm	Estrogen	T1979	-1.54749	0.121751
mlm	Hypoxia	T1979	7.96417	1.70025e-15
mlm	JAK-STAT	T1979	13.7325	7.83621e-43
mlm	MAPK	T1979	6.48092	9.20574e-11
mlm	NFkB	T1979	0.426856	0.669486
mlm	PI3K	T1979	-12.0768	1.56887e-33
mlm	TGFb	T1979	14.9876	1.15726e-50
mlm	TNFa	T1979	3.00553	0.00265254
mlm	Trail	T1979	-8.32209	8.8713e-17
mlm	VEGF	T1979	2.42566	0.0152842
mlm	WNT	T1979	1.41797	0.156206
mlm	p53	T1979	-1.04002	0.298336
mlm	Androgen	T1992	11.0304	2.95265e-28
mlm	EGFR	T1992	-7.99617	1.31246e-15
mlm	Estrogen	T1992	0.0649721	0.948196
mlm	Hypoxia	T1992	9.17422	4.72621e-20
mlm	JAK-STAT	T1992	14.5414	8.40087e-48
mlm	MAPK	T1992	6.08956	1.14093e-09
mlm	NFkB	T1992	0.164665	0.869209
mlm	PI3K	T1992	-12.3193	8.06595e-35
mlm	TGFb	T1992	14.2809	3.5918e-46
mlm	TNFa	T1992	4.47195	7.76884e-06
mlm	Trail	T1992	-6.35555	2.09572e-10
mlm	VEGF	T1992	1.35101	0.176698
mlm	WNT	T1992	1.0189	0.308256
mlm	p53	T1992	0.375526	0.707271
mlm	Androgen	T2012	10.6011	3.15352e-26
mlm	EGFR	T2012	-8.18575	2.77314e-16
mlm	Estrogen	T2012	-1.62745	0.103648
mlm	Hypoxia	T2012	9.00504	2.234e-19
mlm	JAK-STAT	T2012	18.1871	1.16584e-73
mlm	MAPK	T2012	7.5205	5.55311e-14
mlm	NFkB	T2012	1.07655	0.281689
mlm	PI3K	T2012	-11.6875	1.63266e-31
mlm	TGFb	T2012	13.2	1.03232e-39
mlm	TNFa	T2012	5.28462	1.26525e-07
mlm	Trail	T2012	-6.9442	3.85507e-12
mlm	VEGF	T2012	3.93868	8.20503e-05
mlm	WNT	T2012	1.03087	0.302609
mlm	p53	T2012	-1.29518	0.195266
mlm	Androgen	T2013	10.1983	2.13911e-24
mlm	EGFR	T2013	-8.01395	1.13612e-15
mlm	Estrogen	T2013	-0.954526	0.339822
mlm	Hypoxia	T2013	13.0945	4.13967e-39
mlm	JAK-STAT	T2013	12.9786	1.88388e-38
mlm	MAPK	T2013	7.76448	8.36259e-15
mlm	NFkB	T2013	-0.348365	0.727568
mlm	PI3K	T2013	-13.5528	9.13466e-42
mlm	TGFb	T2013	13.4713	2.74971e-41
mlm	TNFa	T2013	5.07928	3.80301e-07
mlm	Trail	T2013	-7.7933	6.66112e-15
mlm	VEGF	T2013	2.80243	0.00507398
mlm	WNT	T2013	1.09666	0.272797
mlm	p53	T2013	-1.01168	0.311699
mlm	Androgen	T2026	10.4346	1.83616e-25
mlm	EGFR	T2026	-8.06383	7.56622e-16
mlm	Estrogen	T2026	-1.2878	0.197823
mlm	Hypoxia	T2026	9.24576	2.42996e-20
mlm	JAK-STAT	T2026	14.6973	8.59958e-49
mlm	MAPK	T2026	6.17297	6.75646e-10
mlm	NFkB	T2026	1.18571	0.235744
mlm	PI3K	T2026	-12.4896	9.68844e-36
mlm	TGFb	T2026	13.9408	4.37635e-44
mlm	TNFa	T2026	3.76878	0.000164249
mlm	Trail	T2026	-7.495	6.74521e-14
mlm	VEGF	T2026	2.85359	0.00432473
mlm	WNT	T2026	1.2289	0.219114
mlm	p53	T2026	-0.384671	0.700483
mlm	Androgen	T2027	11.0274	3.05245e-28
mlm	EGFR	T2027	-8.46132	2.71835e-17
mlm	Estrogen	T2027	-1.22605	0.220186
mlm	Hypoxia	T2027	9.95401	2.55376e-23
mlm	JAK-STAT	T2027	16.7124	1.61171e-62
mlm	MAPK	T2027	6.82549	8.86835e-12
mlm	NFkB	T2027	0.852537	0.39392
mlm	PI3K	T2027	-12.246	1.9918e-34
mlm	TGFb	T2027	12.1415	7.15039e-34
mlm	TNFa	T2027	3.45438	0.000552052
mlm	Trail	T2027	-7.94711	1.95111e-15
mlm	VEGF	T2027	3.39078	0.000697513
mlm	WNT	T2027	0.755491	0.449958
mlm	p53	T2027	-0.537443	0.590964
mlm	Androgen	T410229	10.8598	1.92961e-27
mlm	EGFR	T410229	-7.51526	5.77979e-14
mlm	Estrogen	T410229	-0.967277	0.33341
mlm	Hypoxia	T410229	11.2725	1.95594e-29
mlm	JAK-STAT	T410229	19.0647	9.97541e-81
mlm	MAPK	T410229	6.67441	2.50966e-11
mlm	NFkB	T410229	0.677043	0.498382
mlm	PI3K	T410229	-11.9464	7.5612e-33
mlm	TGFb	T410229	15.0296	6.16444e-51
mlm	TNFa	T410229	4.11181	3.93235e-05
mlm	Trail	T410229	-7.58179	3.47024e-14
mlm	VEGF	T410229	3.79609	0.000147177
mlm	WNT	T410229	1.17666	0.239336
mlm	p53	T410229	-0.563946	0.572793

## Sheet: fgseaCurrentPub
pathway	C2_pval	C2_padj	C2_log2err	C2_ES	C2_NES	C2_size	C7_pval	C7_padj	C7_log2err	C7_ES	C7_NES	C7_size	C9_pval	C9_padj	C9_log2err	C9_ES	C9_NES	C9_size
GOBP_LEUKOCYTE_MEDIATED_IMMUNITY	8.21246e-33	2.43804e-29	1.48854	-0.545011	-2.50007	470	1.84056e-25	1.9937e-21	1.31101	-0.483451	-2.30795	470	7.58863e-45	8.20331e-41	1.74473	-0.594212	-2.64943	470
GOBP_IMMUNE_RESPONSE_REGULATING_CELL_SURFACE_RECEPTOR_SIGNALING_PATHWAY	3.57166e-26	2.143e-23	1.32672	-0.540941	-2.44018	370	3.58088e-23	1.59778e-19	1.24623	-0.508672	-2.36893	370	8.72419e-41	3.14362e-37	1.66579	-0.618825	-2.71228	370
REACTOME_IMMUNOREGULATORY_INTERACTIONS_BETWEEN_A_LYMPHOID_AND_A_NON_LYMPHOID_CELL	1.347e-32	2.90951e-29	1.48157	-0.696826	-2.93529	181	3.83485e-18	3.46159e-15	1.09593	-0.580096	-2.52642	180	7.17455e-39	1.93892e-35	1.6217	-0.731904	-3.0068	181
GOBP_LYMPHOCYTE_DIFFERENTIATION	4.30335e-25	2.32381e-22	1.29512	-0.512937	-2.34447	436	3.72708e-22	6.72862e-19	1.22105	-0.473105	-2.25216	438	4.92414e-42	2.6615e-38	1.69047	-0.598297	-2.65455	435
GOMF_ANTIGEN_BINDING	4.89243e-40	5.28383e-36	1.64704	-0.749523	-3.11327	164	8.38231e-14	3.13094e-11	0.954542	-0.555318	-2.38149	164	6.40566e-35	6.92452e-32	1.53646	-0.731318	-2.97644	164
GOBP_LYMPHOCYTE_MEDIATED_IMMUNITY	3.27864e-31	4.42617e-28	1.45334	-0.569361	-2.56868	369	4.27294e-20	5.78556e-17	1.16018	-0.487755	-2.27221	369	4.07852e-37	4.89876e-34	1.58293	-0.604327	-2.65035	369
GOBP_ADAPTIVE_IMMUNE_RESPONSE_BASED_ON_SOMATIC_RECOMBINATION_OF_IMMUNE_RECEPTORS_BUILT_FROM_IMMUNOGLOBULIN_SUPERFAMILY_DOMAINS	9.23993e-27	5.87007e-24	1.34223	-0.540325	-2.44471	382	6.09002e-18	4.71194e-15	1.09593	-0.469918	-2.19107	382	1.05986e-37	2.29142e-34	1.59596	-0.601836	-2.63874	382
GOBP_ANTIGEN_RECEPTOR_MEDIATED_SIGNALING_PATHWAY	1.83522e-24	9.00927e-22	1.27903	-0.619209	-2.65352	209	5.90022e-23	1.59778e-19	1.2379	-0.600628	-2.66726	209	2.58953e-33	2.5448e-30	1.50239	-0.682081	-2.84597	209
GOBP_T_CELL_DIFFERENTIATION	1.78061e-20	5.82745e-18	1.16907	-0.520911	-2.32424	323	6.93124e-21	1.07256e-17	1.17789	-0.508287	-2.33736	325	3.58007e-37	4.89876e-34	1.58946	-0.626905	-2.72216	322
GOBP_REGULATION_OF_T_CELL_ACTIVATION	2.70072e-20	8.33364e-18	1.16907	-0.494374	-2.23593	391	9.28846e-20	1.11792e-16	1.15122	-0.474685	-2.2281	395	4.06873e-37	4.89876e-34	1.58293	-0.594037	-2.61024	391
REACTOME_ANTIGEN_ACTIVATES_B_CELL_RECEPTOR_BCR_LEADING_TO_GENERATION_OF_SECOND_MESSENGERS	7.67853e-31	9.21423e-28	1.4462	-0.822678	-3.12745	86	2.91555e-14	1.26325e-11	0.965328	-0.66487	-2.59249	86	5.02486e-32	3.01771e-29	1.46752	-0.832677	-3.09048	86
GOBP_LEUKOCYTE_CELL_CELL_ADHESION	3.09616e-20	9.28847e-18	1.16018	-0.483537	-2.20241	421	5.56176e-18	4.63423e-15	1.09593	-0.454066	-2.14988	425	3.65334e-37	4.89876e-34	1.58946	-0.586638	-2.60053	422
REACTOME_CD22_MEDIATED_BCR_REGULATION	1.17216e-35	6.32965e-32	1.55654	-0.902842	-3.22401	61	2.31797e-11	5.83913e-09	0.863415	-0.688267	-2.55385	61	2.45222e-27	8.55111e-25	1.35757	-0.866178	-3.04578	61
GOBP_REGULATION_OF_LEUKOCYTE_DIFFERENTIATION	1.18189e-18	3.11326e-16	1.11466	-0.505034	-2.26203	336	1.65118e-22	3.57712e-19	1.2295	-0.51709	-2.38232	340	3.93466e-32	2.65836e-29	1.47456	-0.59713	-2.59985	335
GOBP_REGULATION_OF_HEMOPOIESIS	1.84886e-16	4.10162e-14	1.04763	-0.454757	-2.08053	437	4.51335e-23	1.59778e-19	1.24623	-0.481157	-2.29303	441	6.22112e-33	5.6042e-30	1.48854	-0.563665	-2.50078	436
REACTOME_FCGR_ACTIVATION	1.67055e-32	3.00698e-29	1.48157	-0.867877	-3.17487	69	6.08166e-11	1.34442e-08	0.839089	-0.656262	-2.48974	69	3.96075e-28	1.52913e-25	1.38026	-0.844973	-3.04151	69
REACTOME_INITIAL_TRIGGERING_OF_COMPLEMENT	4.56815e-30	4.7909e-27	1.42456	-0.832033	-3.12558	79	1.14659e-11	3.02925e-09	0.875325	-0.643043	-2.49677	79	3.81564e-26	1.28897e-23	1.32672	-0.802143	-2.9499	79
REACTOME_FCGR3A_MEDIATED_IL10_SYNTHESIS	1.19442e-28	9.21411e-26	1.38775	-0.786819	-3.03102	95	2.47815e-10	4.19427e-08	0.814036	-0.582662	-2.28712	95	1.43466e-28	6.46195e-26	1.38775	-0.793076	-2.97666	95
GOBP_LEUKOCYTE_PROLIFERATION	1.86092e-16	4.10162e-14	1.04763	-0.4842	-2.17505	353	3.36245e-18	3.3111e-15	1.10534	-0.479896	-2.22612	354	5.02165e-32	3.01771e-29	1.46752	-0.59093	-2.58057	353
REACTOME_FCERI_MEDIATED_MAPK_ACTIVATION	1.24853e-29	1.12367e-26	1.41728	-0.812724	-3.0909	87	1.25406e-10	2.46982e-08	0.826657	-0.615955	-2.39802	87	1.69453e-25	5.23366e-23	1.31101	-0.791098	-2.94651	87
REACTOME_ROLE_OF_PHOSPHOLIPIDS_IN_PHAGOCYTOSIS	1.33639e-31	2.06185e-28	1.46045	-0.835539	-3.14546	82	6.48948e-09	8.36833e-07	0.761461	-0.574977	-2.23462	82	1.14513e-24	3.17407e-22	1.2871	-0.792851	-2.92197	82
REACTOME_CREATION_OF_C4_AND_C2_ACTIVATORS	4.87962e-30	4.7909e-27	1.42456	-0.85339	-3.14788	71	2.27917e-10	3.99045e-08	0.826657	-0.636336	-2.41804	71	5.09536e-24	1.22402e-21	1.27091	-0.814922	-2.93253	71
GOBP_POSITIVE_REGULATION_OF_CELL_ACTIVATION	2.68964e-15	4.84134e-13	1.00732	-0.459376	-2.08199	394	1.35931e-16	9.20252e-14	1.04763	-0.451548	-2.11747	394	1.83602e-32	1.41767e-29	1.48157	-0.574727	-2.52583	393
REACTOME_PARASITE_INFECTION	1.45744e-24	7.49541e-22	1.2871	-0.727563	-2.91973	116	2.59187e-11	6.38071e-09	0.863415	-0.574463	-2.35646	116	1.97888e-28	8.22758e-26	1.38775	-0.754219	-2.91489	116
REACTOME_FCERI_MEDIATED_CA_2_MOBILIZATION	1.61317e-28	1.08889e-25	1.38775	-0.808024	-3.07175	86	6.72028e-11	1.45588e-08	0.839089	-0.61684	-2.40521	86	1.24585e-24	3.3669e-22	1.2871	-0.78579	-2.91646	86
REACTOME_COMPLEMENT_CASCADE	1.36062e-28	9.79645e-26	1.38775	-0.759216	-3.00965	112	2.28404e-10	3.99045e-08	0.826657	-0.563212	-2.28795	111	5.82675e-25	1.74964e-22	1.29512	-0.735782	-2.83874	113
GOBP_CELL_ACTIVATION_INVOLVED_IN_IMMUNE_RESPONSE	1.29743e-16	3.04614e-14	1.04763	-0.495599	-2.21622	317	1.63107e-18	1.76678e-15	1.11466	-0.497656	-2.28152	319	1.11879e-28	5.25832e-26	1.38775	-0.583313	-2.53439	318
GOBP_ALPHA_BETA_T_CELL_ACTIVATION	3.56418e-21	1.28311e-18	1.18665	-0.598277	-2.5541	198	1.45687e-14	7.17308e-12	0.975995	-0.528022	-2.32805	200	8.58739e-28	3.09432e-25	1.36518	-0.662605	-2.75712	198
GOBP_POSITIVE_REGULATION_OF_CELL_CELL_ADHESION	6.2867e-15	1.02873e-12	0.996986	-0.473319	-2.11692	334	5.04269e-15	2.99606e-12	0.996986	-0.454883	-2.09821	336	1.93464e-31	1.04567e-28	1.46045	-0.5952	-2.59262	334
REACTOME_ANTI_INFLAMMATORY_RESPONSE_FAVOURING_LEISHMANIA_PARASITE_INFECTION	1.18568e-20	4.00167e-18	1.17789	-0.667434	-2.70314	133	1.14241e-10	2.29159e-08	0.839089	-0.54021	-2.24541	133	5.40785e-30	2.78375e-27	1.42456	-0.738117	-2.91781	132
REACTOME_LEISHMANIA_INFECTION	1.39573e-16	3.2072e-14	1.04763	-0.552232	-2.37743	217	1.51558e-11	3.90875e-09	0.863415	-0.485589	-2.16004	217	1.44382e-32	1.20059e-29	1.48157	-0.665434	-2.7936	216
REACTOME_POTENTIAL_THERAPEUTICS_FOR_SARS	6.42482e-24	3.01687e-21	1.27091	-0.669014	-2.76645	154	2.86028e-10	4.69433e-08	0.814036	-0.509004	-2.15453	154	1.15035e-25	3.65744e-23	1.31101	-0.685553	-2.77602	154
GOBP_CILIUM_MOVEMENT	8.98932e-24	3.88338e-21	1.26274	-0.580381	-2.54875	258	6.71385e-18	4.84829e-15	1.09593	-0.521466	-2.35497	258	3.66313e-18	5.14265e-16	1.09593	-0.552031	-2.35797	260
REACTOME_FCGAMMA_RECEPTOR_FCGR_DEPENDENT_PHAGOCYTOSIS	1.91709e-22	7.3945e-20	1.2295	-0.671518	-2.74824	143	2.36619e-09	3.39224e-07	0.774939	-0.507187	-2.12976	143	7.30004e-28	2.72115e-25	1.37274	-0.714248	-2.85187	143
GOBP_POSITIVE_REGULATION_OF_CELL_ADHESION	3.36495e-12	3.74654e-10	0.898671	-0.407909	-1.88405	497	5.25527e-15	2.99606e-12	0.996986	-0.407147	-1.95235	500	2.97971e-32	2.14738e-29	1.47456	-0.536351	-2.40204	497
GOBP_B_CELL_MEDIATED_IMMUNITY	1.33436e-21	4.96936e-19	1.20398	-0.611778	-2.60104	194	6.34409e-13	2.0824e-10	0.921426	-0.515837	-2.26594	193	4.03602e-24	1.01464e-21	1.27091	-0.638776	-2.65347	194
GOBP_POSITIVE_REGULATION_OF_LEUKOCYTE_CELL_CELL_ADHESION	1.43726e-14	2.21748e-12	0.975995	-0.490375	-2.16742	283	7.6391e-14	2.95524e-11	0.954542	-0.47289	-2.14697	283	1.84998e-29	9.09015e-27	1.40995	-0.605175	-2.59798	282
GOBP_REGULATION_OF_LEUKOCYTE_PROLIFERATION	3.99965e-15	6.85654e-13	0.996986	-0.49899	-2.20739	281	1.75048e-14	7.90051e-12	0.975995	-0.477363	-2.16668	282	3.81568e-28	1.52769e-25	1.38026	-0.600756	-2.57742	281
REACTOME_ROLE_OF_LAT2_NTAL_LAB_ON_CALCIUM_MOBILIZATION	9.11819e-26	5.18297e-23	1.31889	-0.823839	-3.03888	71	8.8691e-10	1.4128e-07	0.801216	-0.622909	-2.36702	71	1.99499e-21	3.99368e-19	1.19534	-0.795144	-2.86136	71
GOBP_REGULATION_OF_LYMPHOCYTE_DIFFERENTIATION	4.0211e-16	8.35152e-14	1.0377	-0.540725	-2.33584	224	6.00096e-15	3.25012e-12	0.996986	-0.515078	-2.30079	226	8.41435e-26	2.75634e-23	1.31889	-0.624152	-2.62835	223
REACTOME_SCAVENGING_OF_HEME_FROM_PLASMA	9.45263e-29	7.85295e-26	1.39519	-0.847788	-3.10138	69	1.09599e-05	0.000458368	0.593325	-0.521609	-1.97889	69	2.14552e-22	4.63861e-20	1.22105	-0.805082	-2.89792	69
GOBP_LEUKOCYTE_MIGRATION	2.54347e-10	2.11303e-08	0.814036	-0.416688	-1.88494	385	1.71422e-14	7.90051e-12	0.975995	-0.436069	-2.0336	385	1.76825e-31	1.00604e-28	1.46045	-0.572085	-2.51379	386
REACTOME_SIGNALING_BY_THE_B_CELL_RECEPTOR_BCR	7.33292e-19	1.97989e-16	1.12391	-0.625541	-2.58054	153	6.50043e-12	1.85296e-09	0.887075	-0.533536	-2.25778	153	7.41209e-25	2.16553e-22	1.29512	-0.685092	-2.77301	153
GOBP_B_CELL_RECEPTOR_SIGNALING_PATHWAY	7.43618e-18	1.91216e-15	1.08644	-0.742741	-2.76009	74	9.48687e-15	4.89342e-12	0.986546	-0.693331	-2.63917	74	5.1684e-23	1.18873e-20	1.24623	-0.796622	-2.89361	74
GOBP_REGULATION_OF_IMMUNE_EFFECTOR_PROCESS	4.80495e-14	7.20743e-12	0.965328	-0.438391	-1.99192	409	8.22912e-13	2.6217e-10	0.921426	-0.420511	-1.97933	413	1.84345e-28	7.97108e-26	1.38775	-0.545816	-2.41003	413
REACTOME_CELL_CYCLE_CHECKPOINTS	9.02978e-33	2.43804e-29	1.48854	0.606056	2.83229	276	2.70882e-06	0.000141067	0.627257	0.375408	1.68261	277	9.09005e-16	9.35842e-14	1.01754	0.473239	2.26864	276
GOBP_CILIUM_OR_FLAGELLUM_DEPENDENT_CELL_MOTILITY	3.26982e-20	9.54434e-18	1.16018	-0.582624	-2.50828	217	1.02455e-13	3.69932e-11	0.954542	-0.510363	-2.27058	216	4.26931e-16	4.66174e-14	1.0377	-0.548959	-2.30666	218
GOBP_B_CELL_ACTIVATION	1.52515e-12	1.73386e-10	0.91012	-0.474564	-2.09953	284	2.83134e-13	9.89324e-11	0.932595	-0.462758	-2.10168	286	3.82569e-24	1.00868e-21	1.27091	-0.575131	-2.46861	285
REACTOME_BINDING_AND_UPTAKE_OF_LIGANDS_BY_SCAVENGER_RECEPTORS	6.09311e-23	2.43724e-20	1.2379	-0.734667	-2.84348	98	1.35609e-05	0.000550041	0.593325	-0.472912	-1.8756	98	6.70441e-21	1.24956e-18	1.18665	-0.724124	-2.72327	98
GOBP_CD4_POSITIVE_ALPHA_BETA_T_CELL_ACTIVATION	7.43049e-16	1.39698e-13	1.02767	-0.620176	-2.50523	131	5.89647e-11	1.33064e-08	0.839089	-0.543906	-2.26077	133	4.1228e-21	7.95848e-19	1.18665	-0.682782	-2.69613	131
GOMF_DNA_BINDING_TRANSCRIPTION_ACTIVATOR_ACTIVITY	1.64741e-13	2.28103e-11	0.943632	-0.429673	-1.96331	431	6.93291e-14	2.78138e-11	0.954542	-0.414991	-1.97904	442	1.19287e-19	1.84213e-17	1.14219	-0.48522	-2.153	433
REACTOME_CELL_SURFACE_INTERACTIONS_AT_THE_VASCULAR_WALL	2.40519e-17	5.77246e-15	1.07687	-0.574243	-2.44146	194	2.99153e-07	2.20437e-05	0.674963	-0.42493	-1.87034	194	2.46634e-22	5.22768e-20	1.22105	-0.626149	-2.60102	194
GOBP_POSITIVE_REGULATION_OF_HEMOPOIESIS	1.62956e-10	1.38577e-08	0.826657	-0.492345	-2.09906	197	8.11231e-16	5.16898e-13	1.02767	-0.544162	-2.39378	198	4.48077e-20	7.12311e-18	1.16018	-0.600173	-2.49389	197
REACTOME_CLASS_A_1_RHODOPSIN_LIKE_RECEPTORS	4.80802e-16	9.79748e-14	1.02767	-0.489575	-2.18381	310	6.06387e-09	7.91371e-07	0.761461	-0.400503	-1.83408	313	3.06973e-21	6.03342e-19	1.19534	-0.540077	-2.34044	310
REACTOME_FC_EPSILON_RECEPTOR_FCERI_SIGNALING	2.61265e-16	5.53268e-14	1.0377	-0.578919	-2.42427	173	4.29263e-09	5.81223e-07	0.761461	-0.476986	-2.0681	173	1.71241e-20	2.98566e-18	1.16907	-0.631061	-2.57643	173
GOBP_T_CELL_PROLIFERATION	1.85133e-11	1.81767e-09	0.863415	-0.494746	-2.13306	222	7.7056e-12	2.14018e-09	0.875325	-0.482252	-2.14906	223	1.82156e-22	4.01857e-20	1.2295	-0.6062	-2.55204	222
GOMF_IMMUNE_RECEPTOR_ACTIVITY	5.20991e-16	1.04198e-13	1.02767	-0.598784	-2.45455	150	7.215e-09	9.08754e-07	0.761461	-0.486405	-2.07021	152	2.71646e-20	4.58827e-18	1.16018	-0.649155	-2.61079	151
GOBP_LYMPHOCYTE_ACTIVATION_INVOLVED_IN_IMMUNE_RESPONSE	1.00876e-10	8.6465e-09	0.839089	-0.478991	-2.07538	227	6.48386e-14	2.70128e-11	0.954542	-0.499753	-2.23016	229	3.52526e-20	5.77396e-18	1.16018	-0.579967	-2.4401	228
GOBP_MONONUCLEAR_CELL_MIGRATION	5.04627e-09	3.37582e-07	0.761461	-0.453403	-1.96451	227	8.60866e-12	2.33122e-09	0.875325	-0.474127	-2.12059	227	5.89481e-24	1.38528e-21	1.27091	-0.607314	-2.55515	228
GOBP_AXONEME_ASSEMBLY	2.0306e-17	4.98419e-15	1.07687	-0.679801	-2.6599	103	5.27423e-13	1.78533e-10	0.921426	-0.617593	-2.47322	104	4.66353e-13	3.42944e-11	0.921426	-0.630606	-2.39538	104
GOBP_ALPHA_BETA_T_CELL_DIFFERENTIATION	3.2101e-13	4.12727e-11	0.932595	-0.583443	-2.38781	138	2.57904e-09	3.62807e-07	0.774939	-0.511909	-2.14196	139	8.79674e-21	1.58488e-18	1.17789	-0.665345	-2.65093	138
GOBP_CELL_FATE_COMMITMENT	9.3178e-10	7.2922e-08	0.788187	-0.43833	-1.93876	280	2.40977e-08	2.66353e-06	0.733762	-0.399552	-1.81841	292	8.43484e-25	2.39949e-22	1.2871	-0.580348	-2.49531	288
GOBP_TAXIS	4.15132e-08	2.25298e-06	0.719513	-0.367889	-1.685	456	1.91112e-10	3.50868e-08	0.826657	-0.378584	-1.80274	457	3.9774e-24	1.01464e-21	1.27091	-0.513757	-2.28546	456
GOBP_CELL_CHEMOTAXIS	7.25595e-08	3.73163e-06	0.704976	-0.404556	-1.80737	313	1.5565e-10	3.01072e-08	0.826657	-0.416577	-1.90517	312	5.0701e-24	1.22402e-21	1.27091	-0.562534	-2.43941	314
GOBP_T_CELL_ACTIVATION_INVOLVED_IN_IMMUNE_RESPONSE	2.75052e-12	3.09434e-10	0.898671	-0.57615	-2.32739	131	3.54828e-12	1.03878e-09	0.898671	-0.56076	-2.33082	133	1.52937e-17	2.06656e-15	1.07687	-0.642218	-2.53871	132
GOBP_T_CELL_RECEPTOR_SIGNALING_PATHWAY	5.35675e-11	4.94469e-09	0.851339	-0.544023	-2.23958	151	1.39742e-12	4.3248e-10	0.91012	-0.54567	-2.31949	151	1.23938e-16	1.48863e-14	1.04763	-0.61501	-2.47346	151
GOBP_HUMORAL_IMMUNE_RESPONSE	9.90143e-15	1.54979e-12	0.986546	-0.496346	-2.19544	279	2.21682e-08	2.50131e-06	0.733762	-0.401416	-1.82246	283	5.51163e-17	6.92799e-15	1.06721	-0.521567	-2.23905	282
GOBP_MYELOID_LEUKOCYTE_ACTIVATION	1.03671e-09	8.05498e-08	0.788187	-0.454303	-1.98587	251	2.76767e-10	4.61221e-08	0.814036	-0.443595	-1.99655	254	1.07801e-19	1.68888e-17	1.15122	-0.564063	-2.40378	253
GOBP_RESPONSE_TO_CHEMOKINE	6.04807e-13	7.33923e-11	0.921426	-0.649257	-2.48107	90	3.76973e-11	8.87688e-09	0.851339	-0.613034	-2.40252	91	2.49389e-15	2.36482e-13	1.00732	-0.682047	-2.5506	92
REACTOME_GPCR_LIGAND_BINDING	2.92862e-11	2.77448e-09	0.851339	-0.409467	-1.87255	443	4.69647e-07	3.24027e-05	0.674963	-0.346933	-1.65344	445	7.91377e-21	1.44996e-18	1.17789	-0.494104	-2.1917	440
GOBP_CD4_POSITIVE_ALPHA_BETA_T_CELL_DIFFERENTIATION	4.41769e-13	5.54779e-11	0.932595	-0.621804	-2.443	106	6.79012e-09	8.65301e-07	0.761461	-0.539281	-2.17996	107	4.67257e-17	6.01316e-15	1.06721	-0.68206	-2.60236	106
GOBP_REGULATION_OF_LEUKOCYTE_MEDIATED_IMMUNITY	2.0363e-11	1.98126e-09	0.863415	-0.46582	-2.04803	260	2.12676e-09	3.15576e-07	0.774939	-0.429131	-1.93844	261	1.95967e-17	2.61531e-15	1.07687	-0.546053	-2.33243	260
REACTOME_FCERI_MEDIATED_NF_KB_ACTIVATION	6.48275e-16	1.25025e-13	1.02767	-0.63289	-2.55194	123	2.85497e-06	0.000147966	0.627257	-0.459247	-1.88619	123	6.66921e-16	7.06806e-14	1.02767	-0.64399	-2.51907	123
GOBP_LEUKOCYTE_CHEMOTAXIS	5.74668e-08	2.99827e-06	0.719513	-0.43621	-1.88394	229	5.16797e-09	6.82677e-07	0.761461	-0.43239	-1.92955	229	5.0096e-21	9.50066e-19	1.18665	-0.582175	-2.45168	230
GOBP_RESPONSE_TO_MOLECULE_OF_BACTERIAL_ORIGIN	3.33011e-08	1.84437e-06	0.719513	-0.395462	-1.77727	356	1.65206e-09	2.55645e-07	0.788187	-0.392862	-1.82343	356	2.78277e-20	4.62795e-18	1.16018	-0.513648	-2.24172	355
REACTOME_M_PHASE	8.52632e-24	3.83684e-21	1.26274	0.492112	2.40341	399	0.000797841	0.0132346	0.477271	0.308345	1.42658	400	1.51709e-09	5.96354e-08	0.788187	0.358948	1.77899	400
GOBP_EPITHELIAL_CELL_PROLIFERATION	1.85246e-07	8.37093e-06	0.690132	-0.359429	-1.65135	474	1.31216e-07	1.08499e-05	0.690132	-0.342468	-1.63964	482	5.53877e-22	1.15143e-19	1.21254	-0.489922	-2.18613	477
GOBP_REGULATION_OF_INFLAMMATORY_RESPONSE	6.02222e-07	2.39118e-05	0.659444	-0.357855	-1.63258	423	7.97933e-08	7.2632e-06	0.704976	-0.355816	-1.68792	428	6.57852e-22	1.34177e-19	1.21254	-0.500085	-2.2195	427
GOBP_POSITIVE_REGULATION_OF_MAPK_CASCADE	1.30025e-05	0.000347592	0.593325	-0.34384	-1.57035	450	5.35001e-08	5.2683e-06	0.719513	-0.346751	-1.65222	454	6.93083e-23	1.56088e-20	1.2379	-0.501798	-2.23201	452
REACTOME_MITOTIC_METAPHASE_AND_ANAPHASE	2.38929e-23	9.92476e-21	1.25451	0.578079	2.63189	221	0.00103244	0.0157291	0.45506	0.345482	1.52261	222	2.22616e-09	8.56398e-08	0.774939	0.430604	2.01125	222
GOBP_NEGATIVE_REGULATION_OF_CELL_ACTIVATION	1.02317e-07	4.95527e-06	0.704976	-0.442249	-1.90672	222	3.06223e-08	3.25197e-06	0.719513	-0.427905	-1.90847	225	1.93822e-20	3.32574e-18	1.16907	-0.59061	-2.48641	222
GOBP_MYELOID_CELL_DIFFERENTIATION	1.94277e-05	0.000500763	0.57561	-0.333593	-1.52975	464	2.89992e-11	6.98044e-09	0.863415	-0.384655	-1.83497	467	1.39676e-19	2.12662e-17	1.14219	-0.480115	-2.13874	464
GOBP_NEGATIVE_REGULATION_OF_LYMPHOCYTE_ACTIVATION	1.93871e-09	1.43411e-07	0.774939	-0.497161	-2.07861	171	6.96008e-08	6.49928e-06	0.704976	-0.45353	-1.96957	174	6.93193e-19	1.02649e-16	1.12391	-0.612486	-2.4982	171
GOBP_POSITIVE_REGULATION_OF_LYMPHOCYTE_DIFFERENTIATION	1.7983e-09	1.33942e-07	0.788187	-0.527356	-2.16078	140	4.1212e-11	9.49806e-09	0.851339	-0.53469	-2.24614	140	1.41924e-15	1.42055e-13	1.01754	-0.622399	-2.48008	140
GOBP_POSITIVE_REGULATION_OF_CELL_DEVELOPMENT	2.57898e-07	1.10968e-05	0.674963	-0.361941	-1.65321	444	1.08079e-10	2.20888e-08	0.839089	-0.389537	-1.85648	445	4.3268e-18	5.9965e-16	1.09593	-0.479021	-2.12871	443
GOBP_CELL_KILLING	2.75919e-13	3.67892e-11	0.932595	-0.49601	-2.16819	251	4.60193e-07	3.19539e-05	0.674963	-0.393849	-1.76785	251	1.96305e-15	1.92914e-13	1.00732	-0.527046	-2.24603	253
GOBP_NEGATIVE_REGULATION_OF_LOCOMOTION	9.72788e-06	0.000272886	0.593325	-0.35189	-1.58737	370	2.06965e-10	3.7364e-08	0.826657	-0.3945	-1.83815	379	2.49621e-19	3.74779e-17	1.13309	-0.506098	-2.21932	374
GOBP_B_CELL_DIFFERENTIATION	1.37011e-11	1.40925e-09	0.875325	-0.543195	-2.23088	149	2.67351e-08	2.89594e-06	0.733762	-0.490487	-2.07076	149	1.39737e-15	1.41174e-13	1.01754	-0.605316	-2.43079	149
GOBP_T_CELL_DIFFERENTIATION_INVOLVED_IN_IMMUNE_RESPONSE	7.22064e-12	7.57115e-10	0.887075	-0.618164	-2.38541	97	3.03884e-09	4.16668e-07	0.774939	-0.565569	-2.2367	97	4.8768e-14	4.05525e-12	0.965328	-0.665941	-2.50339	97
GOBP_REGULATION_OF_CD4_POSITIVE_ALPHA_BETA_T_CELL_ACTIVATION	2.13119e-10	1.78425e-08	0.826657	-0.629524	-2.36989	82	3.33789e-08	3.47655e-06	0.719513	-0.567431	-2.20967	84	1.83139e-16	2.12874e-14	1.04763	-0.717156	-2.64301	82
GOBP_REGULATION_OF_ALPHA_BETA_T_CELL_ACTIVATION	4.64686e-10	3.77339e-08	0.814036	-0.562782	-2.25625	119	1.56089e-08	1.81802e-06	0.733762	-0.515578	-2.12106	121	1.94526e-16	2.2135e-14	1.04763	-0.647954	-2.51627	119
GOBP_DNA_TEMPLATED_DNA_REPLICATION	7.50228e-16	1.39698e-13	1.02767	0.567971	2.48163	161	2.49875e-06	0.000132031	0.627257	0.435938	1.86054	161	1.38274e-12	9.58166e-11	0.91012	0.505587	2.27217	161
GOBP_MYELOID_LEUKOCYTE_MIGRATION	9.43462e-07	3.45403e-05	0.659444	-0.416039	-1.79809	228	7.8517e-08	7.2076e-06	0.704976	-0.417999	-1.86644	228	4.02725e-20	6.4977e-18	1.16018	-0.578151	-2.43622	229
GOBP_NEGATIVE_REGULATION_OF_CYTOKINE_PRODUCTION	1.38934e-07	6.58107e-06	0.690132	-0.383894	-1.72498	354	1.63684e-10	3.11056e-08	0.826657	-0.40161	-1.86869	359	1.62263e-16	1.90659e-14	1.04763	-0.488609	-2.13503	357
GOBP_NEGATIVE_REGULATION_OF_CELL_ADHESION	2.42035e-07	1.05829e-05	0.674963	-0.401677	-1.78311	298	1.50905e-06	8.69469e-05	0.643552	-0.363989	-1.6639	305	1.30112e-20	2.30576e-18	1.17789	-0.544428	-2.34788	298
GOBP_POSITIVE_REGULATION_OF_IMMUNE_EFFECTOR_PROCESS	5.51515e-09	3.63193e-07	0.761461	-0.43281	-1.91157	269	5.0867e-08	5.05497e-06	0.719513	-0.400886	-1.81028	271	9.78763e-17	1.20232e-14	1.05746	-0.530593	-2.27845	272
GOBP_LEUKOCYTE_MEDIATED_CYTOTOXICITY	5.25466e-12	5.67503e-10	0.887075	-0.550798	-2.27761	154	1.88549e-08	2.17273e-06	0.733762	-0.47592	-2.01449	154	3.90119e-13	2.90841e-11	0.932595	-0.569677	-2.3068	154
REACTOME_SEPARATION_OF_SISTER_CHROMATIDS	4.08691e-21	1.42383e-18	1.18665	0.598887	2.64575	176	0.00129139	0.0184763	0.45506	0.352311	1.5129	177	1.43891e-08	4.48261e-07	0.74774	0.437167	1.99655	177
GOBP_SENSORY_SYSTEM_DEVELOPMENT	3.13623e-06	0.000100508	0.627257	-0.34861	-1.59092	426	4.81772e-09	6.44265e-07	0.761461	-0.365216	-1.73744	431	6.17111e-18	8.44427e-16	1.09593	-0.475209	-2.10909	427
GOBP_REGULATION_OF_EPITHELIAL_CELL_PROLIFERATION	2.37207e-07	1.04139e-05	0.690132	-0.374233	-1.69306	393	3.86336e-07	2.77139e-05	0.674963	-0.350693	-1.64715	401	1.28393e-18	1.85057e-16	1.11466	-0.490135	-2.15424	396
GOBP_MICROTUBULE_BUNDLE_FORMATION	2.99095e-13	3.9393e-11	0.932595	-0.593905	-2.41604	135	8.32068e-09	1.0242e-06	0.74774	-0.509464	-2.1218	136	8.80206e-11	4.4051e-09	0.839089	-0.554116	-2.19823	136
GOBP_PATTERN_SPECIFICATION_PROCESS	3.95122e-06	0.00012405	0.610527	-0.338276	-1.55286	468	1.28326e-07	1.07876e-05	0.690132	-0.340011	-1.62483	476	9.27584e-19	1.35503e-16	1.11466	-0.471679	-2.10169	468
GOBP_CILIUM_ORGANIZATION	6.54603e-11	5.84273e-09	0.839089	-0.401963	-1.8426	457	8.10976e-11	1.68933e-08	0.839089	-0.377172	-1.79771	458	9.96341e-11	4.87351e-09	0.839089	-0.413373	-1.83815	458
GOBP_CHROMOSOME_SEGREGATION	2.5496e-20	8.09873e-18	1.16907	0.455189	2.23339	436	0.00614936	0.0521612	0.407018	0.276868	1.2873	437	5.09712e-09	1.76602e-07	0.761461	0.347101	1.72719	436
GOBP_PHAGOCYTOSIS	1.62243e-06	5.65234e-05	0.643552	-0.402461	-1.74965	240	8.29669e-10	1.34134e-07	0.801216	-0.442009	-1.97663	242	8.84481e-16	9.19349e-14	1.02767	-0.53413	-2.25922	241
GOBP_NEGATIVE_REGULATION_OF_IMMUNE_EFFECTOR_PROCESS	3.69733e-08	2.0373e-06	0.719513	-0.503244	-2.03288	131	3.04212e-08	3.25197e-06	0.719513	-0.499036	-2.07427	133	1.06688e-15	1.08802e-13	1.01754	-0.623616	-2.46518	132
GOBP_NEGATIVE_REGULATION_OF_CELL_CELL_ADHESION	3.12827e-08	1.75054e-06	0.719513	-0.457822	-1.96312	204	1.497e-06	8.6714e-05	0.643552	-0.406519	-1.80437	208	2.57512e-17	3.39452e-15	1.07687	-0.578607	-2.40746	204
GOBP_CELL_CYCLE_CHECKPOINT_SIGNALING	5.85529e-16	1.14977e-13	1.02767	0.550628	2.45068	184	2.96872e-05	0.00100806	0.57561	0.393558	1.6932	184	8.40441e-11	4.26534e-09	0.839089	0.472221	2.16535	184
GOBP_NEGATIVE_REGULATION_OF_LEUKOCYTE_CELL_CELL_ADHESION	6.22944e-08	3.23452e-06	0.704976	-0.489913	-2.01067	148	1.2874e-07	1.07876e-05	0.690132	-0.458836	-1.95287	152	1.911e-16	2.19766e-14	1.04763	-0.613147	-2.46223	149
GOBP_T_CELL_SELECTION	1.90386e-08	1.136e-06	0.733762	-0.624089	-2.24974	64	2.65926e-07	2.01434e-05	0.674963	-0.583717	-2.17983	64	4.38459e-16	4.73974e-14	1.0377	-0.757834	-2.67899	64
REACTOME_DNA_REPLICATION	2.22237e-19	6.31621e-17	1.13309	0.586903	2.59914	181	0.00676203	0.0554896	0.407018	0.333753	1.43443	181	1.7886e-09	6.95493e-08	0.788187	0.455306	2.08955	181
GOBP_REGULATION_OF_LEUKOCYTE_MIGRATION	7.45442e-06	0.000217589	0.610527	-0.396501	-1.71365	228	2.60792e-07	1.98936e-05	0.674963	-0.40927	-1.82746	228	2.32083e-18	3.30107e-16	1.10534	-0.56343	-2.37419	229
REACTOME_G2_M_CHECKPOINTS	3.14704e-19	8.71489e-17	1.13309	0.606146	2.63712	155	0.00191029	0.0242299	0.45506	0.361171	1.53179	155	1.63809e-08	5.01635e-07	0.733762	0.458356	2.04617	155
GOBP_REGULATION_OF_LYMPHOCYTE_MEDIATED_IMMUNITY	3.82832e-09	2.6335e-07	0.761461	-0.47102	-2.01235	199	1.18774e-07	1.01304e-05	0.704976	-0.427021	-1.88273	200	2.65858e-14	2.26294e-12	0.975995	-0.549102	-2.28454	199
GOBP_DNA_REPLICATION	5.83513e-15	9.69529e-13	0.996986	0.472998	2.20387	275	0.000171744	0.00407075	0.518848	0.341272	1.52977	276	2.74564e-11	1.49147e-09	0.863415	0.423359	2.02952	276
GOBP_CALCIUM_MEDIATED_SIGNALING	3.8808e-07	1.60585e-05	0.674963	-0.419731	-1.82026	236	2.47397e-10	4.19427e-08	0.814036	-0.448734	-2.00434	238	3.51368e-13	2.65615e-11	0.932595	-0.510216	-2.15682	237
GOMF_CYTOKINE_BINDING	2.05689e-08	1.2139e-06	0.733762	-0.513641	-2.10212	143	7.95661e-07	5.13401e-05	0.659444	-0.457842	-1.92256	143	2.27578e-15	2.21632e-13	1.00732	-0.610711	-2.43846	143
GOBP_NEGATIVE_REGULATION_OF_LEUKOCYTE_PROLIFERATION	1.42607e-07	6.70711e-06	0.690132	-0.525718	-2.05701	103	2.38457e-08	2.66285e-06	0.733762	-0.538849	-2.15788	104	1.15267e-14	1.00486e-12	0.986546	-0.650248	-2.46999	104
REACTOME_SIGNALING_BY_INTERLEUKINS	9.28213e-05	0.00190222	0.538434	-0.321926	-1.47448	456	1.03914e-08	1.26471e-06	0.74774	-0.358396	-1.70558	456	5.4298e-17	6.90542e-15	1.06721	-0.464707	-2.06873	457
GOBP_POSITIVE_REGULATION_OF_LEUKOCYTE_PROLIFERATION	1.26113e-08	7.77348e-07	0.74774	-0.48105	-2.01121	172	3.06282e-06	0.000157234	0.627257	-0.421074	-1.82245	172	1.461e-15	1.44894e-13	1.01754	-0.580781	-2.36888	171
REACTOME_SYNTHESIS_OF_DNA	1.24409e-15	2.27732e-13	1.01754	0.644524	2.69586	108	0.000121136	0.00313161	0.538434	0.437091	1.74973	108	4.21164e-10	1.8358e-08	0.814036	0.547457	2.2964	108
GOBP_REGULATION_OF_B_CELL_ACTIVATION	1.2899e-06	4.59766e-05	0.643552	-0.48066	-1.95535	135	1.23419e-09	1.93751e-07	0.788187	-0.51884	-2.15831	135	5.2401e-14	4.32408e-12	0.965328	-0.597177	-2.36501	135
GOBP_MYELOID_LEUKOCYTE_DIFFERENTIATION	8.47213e-06	0.000240787	0.593325	-0.388782	-1.69803	250	2.87129e-09	3.98742e-07	0.774939	-0.427854	-1.92668	253	5.42446e-15	4.96936e-13	0.996986	-0.526686	-2.24372	250
GOBP_MICROTUBULE_BASED_MOVEMENT	3.43356e-10	2.80928e-08	0.814036	-0.387164	-1.78459	485	1.73169e-10	3.23408e-08	0.826657	-0.369172	-1.76619	486	2.81754e-09	1.04307e-07	0.774939	-0.389562	-1.74301	487
GOBP_T_CELL_DIFFERENTIATION_IN_THYMUS	9.06243e-07	3.34042e-05	0.659444	-0.546215	-2.08421	88	2.38008e-09	3.39224e-07	0.774939	-0.578584	-2.25796	88	1.38293e-13	1.10737e-11	0.943632	-0.671378	-2.51063	88
GOBP_REGULATION_OF_CD4_POSITIVE_ALPHA_BETA_T_CELL_DIFFERENTIATION	1.71472e-09	1.28604e-07	0.788187	-0.643624	-2.30844	62	6.01328e-07	4.02073e-05	0.659444	-0.57484	-2.14403	63	4.76626e-13	3.45794e-11	0.921426	-0.717005	-2.53182	62
GOBP_RIBOSOME_BIOGENESIS	1.41868e-08	8.65633e-07	0.74774	0.386407	1.8405	315	1.74395e-12	5.24734e-10	0.91012	0.443018	2.01455	316	2.88649e-08	8.27665e-07	0.733762	0.369377	1.78395	316
GOBP_AXONEMAL_DYNEIN_COMPLEX_ASSEMBLY	3.19076e-13	4.12727e-11	0.932595	-0.806293	-2.63129	38	1.71058e-07	1.36243e-05	0.690132	-0.692321	-2.32536	39	1.80332e-08	5.44521e-07	0.733762	-0.731977	-2.36191	39
GOBP_REGULATION_OF_ADAPTIVE_IMMUNE_RESPONSE	2.28987e-06	7.58608e-05	0.627257	-0.4133	-1.7812	218	9.75397e-07	6.03743e-05	0.643552	-0.403347	-1.79015	219	5.14851e-16	5.51043e-14	1.02767	-0.547864	-2.30206	218
GOMF_DNA_BINDING_TRANSCRIPTION_FACTOR_BINDING	6.71668e-07	2.61878e-05	0.659444	-0.349619	-1.61317	489	7.89252e-11	1.67631e-08	0.839089	-0.377145	-1.80532	491	8.36601e-11	4.26534e-09	0.839089	-0.402124	-1.7982	494
GOBP_WNT_SIGNALING_PATHWAY	2.7513e-07	1.17447e-05	0.674963	-0.361071	-1.65623	472	7.10631e-08	6.5791e-06	0.704976	-0.341653	-1.6319	475	2.40757e-13	1.85899e-11	0.932595	-0.432215	-1.92627	472
GOBP_ADENYLATE_CYCLASE_MODULATING_G_PROTEIN_COUPLED_RECEPTOR_SIGNALING_PATHWAY	6.06214e-07	2.39709e-05	0.659444	-0.396826	-1.75434	272	3.17853e-06	0.000160887	0.627257	-0.373122	-1.68796	272	5.89824e-15	5.35798e-13	0.996986	-0.51551	-2.20907	270
GOMF_CYTOKINE_RECEPTOR_ACTIVITY	1.50239e-11	1.4934e-09	0.863415	-0.620074	-2.39235	96	7.00784e-05	0.00198619	0.538434	-0.454275	-1.79656	97	1.37029e-11	7.75541e-10	0.875325	-0.630853	-2.37149	97
GOBP_SMALL_GTPASE_MEDIATED_SIGNAL_TRANSDUCTION	0.00231544	0.0249072	0.431708	-0.291134	-1.34606	498	1.29467e-07	1.07876e-05	0.690132	-0.336598	-1.61405	500	7.38996e-17	9.18224e-15	1.05746	-0.452718	-2.02661	499
GOBP_MUSCLE_CELL_DIFFERENTIATION	0.00155026	0.018361	0.45506	-0.305142	-1.38765	418	1.45295e-07	1.1745e-05	0.690132	-0.351331	-1.66563	422	9.97105e-17	1.21109e-14	1.05746	-0.467718	-2.0751	424
GOBP_GLAND_DEVELOPMENT	4.20848e-06	0.000130984	0.610527	-0.346065	-1.5807	444	2.89247e-05	0.000985258	0.57561	-0.314239	-1.49839	449	2.13169e-16	2.40038e-14	1.04763	-0.465102	-2.06725	444
REACTOME_G_ALPHA_I_SIGNALLING_EVENTS	5.52588e-06	0.000168111	0.610527	-0.376597	-1.67486	304	7.96264e-07	5.13401e-05	0.659444	-0.364179	-1.66541	306	7.16598e-15	6.40201e-13	0.986546	-0.496445	-2.14576	303
GOBP_RENAL_SYSTEM_DEVELOPMENT	1.2527e-05	0.000338228	0.593325	-0.363354	-1.62279	329	0.000132034	0.00333377	0.518848	-0.323781	-1.48947	330	2.60634e-17	3.39452e-15	1.07687	-0.507075	-2.20844	328
GOBP_NUCLEAR_CHROMOSOME_SEGREGATION	8.35446e-18	2.09833e-15	1.08644	0.475267	2.26956	326	0.0282912	0.135459	0.352488	0.273418	1.24666	327	1.86336e-07	4.24955e-06	0.690132	0.35262	1.70587	326
GOBP_REGULATION_OF_ANTIGEN_RECEPTOR_MEDIATED_SIGNALING_PATHWAY	3.90845e-07	1.60976e-05	0.674963	-0.578424	-2.13362	71	1.10413e-08	1.32888e-06	0.74774	-0.600575	-2.28215	71	1.03995e-11	6.07667e-10	0.875325	-0.678722	-2.44241	71
GOBP_MYELOID_CELL_ACTIVATION_INVOLVED_IN_IMMUNE_RESPONSE	1.84864e-07	8.37093e-06	0.690132	-0.538475	-2.09488	99	3.23442e-08	3.40148e-06	0.719513	-0.536214	-2.13228	99	9.01891e-12	5.35684e-10	0.875325	-0.618594	-2.33665	99
GOBP_LYMPHOCYTE_MIGRATION	8.75355e-07	3.23761e-05	0.659444	-0.502579	-1.9923	112	1.89533e-07	1.4877e-05	0.690132	-0.507415	-2.06128	111	3.29925e-13	2.52942e-11	0.932595	-0.629102	-2.42214	112
GOBP_T_CELL_MIGRATION	1.42837e-07	6.70711e-06	0.690132	-0.573641	-2.15	78	9.07591e-08	8.12481e-06	0.704976	-0.566931	-2.18576	77	4.33714e-12	2.77423e-10	0.887075	-0.667014	-2.44312	78
GOBP_LEUKOCYTE_HOMEOSTASIS	1.50077e-07	7.0166e-06	0.690132	-0.506434	-2.03223	117	3.85078e-08	3.97254e-06	0.719513	-0.510957	-2.09179	117	1.58894e-11	8.85383e-10	0.863415	-0.598578	-2.31663	117
GOBP_B_CELL_PROLIFERATION	3.92007e-07	1.60976e-05	0.674963	-0.536626	-2.06377	93	5.93508e-08	5.74007e-06	0.719513	-0.548836	-2.15188	93	4.63818e-12	2.94933e-10	0.887075	-0.632887	-2.35982	93
GOBP_MUSCLE_TISSUE_DEVELOPMENT	0.000188873	0.0034168	0.518848	-0.318361	-1.45607	433	3.6993e-06	0.000181316	0.627257	-0.326693	-1.55518	438	2.33912e-16	2.60679e-14	1.0377	-0.467714	-2.07508	436
GOBP_REGULATION_OF_ALPHA_BETA_T_CELL_DIFFERENTIATION	9.3216e-08	4.57606e-06	0.704976	-0.570914	-2.15334	80	2.05486e-06	0.000113562	0.627257	-0.52155	-2.02395	81	8.7657e-13	6.15307e-11	0.921426	-0.669408	-2.4674	80
GOBP_CALCIUM_ION_TRANSPORT	6.01517e-06	0.000180455	0.610527	-0.344354	-1.57153	425	4.95468e-07	3.39678e-05	0.659444	-0.339862	-1.61682	431	5.83032e-14	4.73877e-12	0.954542	-0.451028	-2.00204	429
REACTOME_MITOTIC_SPINDLE_CHECKPOINT	7.28459e-15	1.17423e-12	0.986546	0.625547	2.6248	110	0.00068764	0.011767	0.477271	0.407251	1.63447	111	7.15017e-08	1.8603e-06	0.704976	0.500224	2.09893	110
GOBP_INTERLEUKIN_2_PRODUCTION	3.07505e-06	9.88408e-05	0.627257	-0.56818	-2.0505	65	1.55528e-08	1.81802e-06	0.733762	-0.611252	-2.29388	66	8.91921e-12	5.32689e-10	0.875325	-0.691643	-2.47346	67
GOBP_REGULATION_OF_MONONUCLEAR_CELL_MIGRATION	5.88366e-05	0.00129417	0.557332	-0.42201	-1.73011	146	2.10176e-07	1.6331e-05	0.690132	-0.464923	-1.95032	146	4.31815e-14	3.61854e-12	0.965328	-0.593235	-2.38276	147
GOBP_NEGATIVE_REGULATION_OF_RESPONSE_TO_EXTERNAL_STIMULUS	0.00132885	0.0165151	0.45506	-0.302497	-1.37579	412	1.1283e-06	6.75233e-05	0.643552	-0.339242	-1.60125	418	3.63841e-16	4.01339e-14	1.0377	-0.467595	-2.06673	414
GOBP_RESPONSE_TO_ALCOHOL	2.8193e-05	0.000685777	0.57561	-0.37399	-1.65206	267	9.75627e-08	8.66229e-06	0.704976	-0.398089	-1.79705	268	2.34555e-13	1.82413e-11	0.932595	-0.49749	-2.12993	264
GOBP_REGULATION_OF_CHEMOTAXIS	2.26367e-05	0.000571208	0.57561	-0.396293	-1.69838	207	1.21104e-06	7.15984e-05	0.643552	-0.40637	-1.80964	210	2.9913e-14	2.52624e-12	0.965328	-0.544403	-2.26809	208
GOBP_GOLGI_VESICLE_TRANSPORT	5.82356e-13	7.1471e-11	0.921426	0.43924	2.08816	311	3.90672e-07	2.78405e-05	0.674963	0.381564	1.73116	311	4.39118e-06	6.84974e-05	0.610527	0.327396	1.58787	311
GOBP_PHOSPHATIDYLINOSITOL_3_KINASE_PROTEIN_KINASE_B_SIGNAL_TRANSDUCTION	0.000430269	0.00667659	0.498493	-0.326904	-1.46011	326	8.64327e-07	5.44325e-05	0.659444	-0.366851	-1.68485	327	3.41913e-15	3.15904e-13	1.00732	-0.487952	-2.12515	328
REACTOME_SARS_COV_INFECTIONS	7.5836e-10	6.06688e-08	0.801216	-0.389176	-1.7858	466	0.0110428	0.0747335	0.38073	-0.258045	-1.23179	469	2.18943e-13	1.71505e-11	0.943632	-0.431756	-1.92381	468
REACTOME_RESOLUTION_OF_SISTER_CHROMATID_COHESION	3.66856e-15	6.3904e-13	0.996986	0.603745	2.57224	125	0.000744645	0.0125443	0.477271	0.39948	1.65073	126	7.20745e-07	1.44283e-05	0.659444	0.459224	1.97943	126
GOBP_MITOTIC_SISTER_CHROMATID_SEGREGATION	5.67266e-15	9.57261e-13	0.996986	0.52414	2.33944	197	0.035294	0.158698	0.321776	0.296402	1.29052	197	1.00902e-08	3.29531e-07	0.74774	0.429169	1.98836	197
GOBP_POSITIVE_REGULATION_OF_PHOSPHATIDYLINOSITOL_3_KINASE_PROTEIN_KINASE_B_SIGNAL_TRANSDUCTION	0.000326371	0.00541201	0.498493	-0.371114	-1.59072	203	2.62561e-06	0.000137394	0.627257	-0.394391	-1.75047	204	3.22935e-15	3.00942e-13	1.00732	-0.558525	-2.32391	204
GOBP_TYPE_II_INTERFERON_PRODUCTION	9.65552e-08	4.71854e-06	0.704976	-0.511963	-2.06188	122	3.15646e-06	0.000160887	0.627257	-0.460773	-1.89262	122	9.68167e-12	5.71906e-10	0.875325	-0.593419	-2.30893	121
GOBP_POSITIVE_T_CELL_SELECTION	8.58725e-08	4.3136e-06	0.704976	-0.655112	-2.27817	51	9.39112e-06	0.000397362	0.593325	-0.580895	-2.07459	51	3.95929e-12	2.54762e-10	0.887075	-0.752416	-2.5561	51
GOBP_NATURAL_KILLER_CELL_MEDIATED_IMMUNITY	1.04244e-08	6.54555e-07	0.74774	-0.579103	-2.20761	89	6.84872e-08	6.4509e-06	0.704976	-0.542998	-2.12312	89	5.04064e-09	1.75207e-07	0.761461	-0.592304	-2.21133	89
GOBP_MITOTIC_CELL_CYCLE_CHECKPOINT_SIGNALING	1.04228e-12	1.22355e-10	0.91012	0.557906	2.3915	135	0.000852652	0.0138678	0.477271	0.385852	1.61334	135	6.88126e-09	2.30561e-07	0.761461	0.484947	2.10746	135
GOBP_MESENCHYMAL_CELL_DIFFERENTIATION	0.00141846	0.017271	0.45506	-0.335206	-1.47317	259	5.75082e-06	0.000268504	0.610527	-0.370941	-1.67163	263	8.23211e-16	8.63972e-14	1.02767	-0.528957	-2.25953	261
GOBP_RESPONSE_TO_TRANSFORMING_GROWTH_FACTOR_BETA	0.00331146	0.0323654	0.431708	-0.31401	-1.39493	296	2.95659e-07	2.20437e-05	0.674963	-0.380372	-1.73608	302	9.03105e-15	8.00211e-13	0.986546	-0.498032	-2.14795	299
GOBP_EMBRYONIC_ORGAN_DEVELOPMENT	0.000312561	0.00523358	0.498493	-0.313285	-1.43571	462	4.78388e-06	0.000228278	0.610527	-0.321155	-1.53306	466	6.94279e-15	6.2543e-13	0.996986	-0.447915	-1.99459	462
GOMF_G_PROTEIN_COUPLED_RECEPTOR_BINDING	4.44912e-07	1.79964e-05	0.674963	-0.393632	-1.74071	282	3.55918e-06	0.000176849	0.627257	-0.368855	-1.67418	282	7.01971e-12	4.28718e-10	0.887075	-0.477614	-2.05004	284
GOBP_REGULATION_OF_CELL_KILLING	4.65584e-09	3.16246e-07	0.761461	-0.548381	-2.17649	113	2.51651e-05	0.000882165	0.57561	-0.452053	-1.8402	113	9.75849e-11	4.79497e-09	0.839089	-0.583884	-2.2527	113
GOBP_CELL_SURFACE_RECEPTOR_PROTEIN_SERINE_THREONINE_KINASE_SIGNALING_PATHWAY	0.000594299	0.00872069	0.477271	-0.31774	-1.44457	408	7.52192e-06	0.000332561	0.610527	-0.326722	-1.54247	417	2.83218e-15	2.66225e-13	1.00732	-0.462459	-2.04197	413
GOBP_RIBONUCLEOPROTEIN_COMPLEX_BIOGENESIS	3.8318e-08	2.09007e-06	0.719513	0.338323	1.66227	482	6.46952e-08	6.16239e-06	0.704976	0.355982	1.67125	483	6.56734e-09	2.23952e-07	0.761461	0.334992	1.67818	483
GOBP_REGULATION_OF_LEUKOCYTE_APOPTOTIC_PROCESS	1.56612e-07	7.25925e-06	0.690132	-0.538523	-2.07452	95	7.39882e-06	0.000328459	0.610527	-0.482381	-1.89349	95	1.48681e-11	8.37106e-10	0.863415	-0.620392	-2.32853	95
GOBP_INTERLEUKIN_10_PRODUCTION	8.03909e-07	3.02096e-05	0.659444	-0.581317	-2.09792	65	1.77409e-06	0.000101142	0.643552	-0.557662	-2.09276	66	1.32619e-11	7.54531e-10	0.875325	-0.685215	-2.44815	66
GOBP_FC_RECEPTOR_SIGNALING_PATHWAY	2.3484e-08	1.35629e-06	0.733762	-0.629585	-2.24822	61	4.11039e-06	0.000197884	0.610527	-0.567772	-2.10675	61	2.79088e-10	1.26232e-08	0.814036	-0.677043	-2.38071	61
GOBP_TUMOR_NECROSIS_FACTOR_SUPERFAMILY_CYTOKINE_PRODUCTION	0.00107006	0.0138238	0.45506	-0.364205	-1.54871	192	2.11073e-07	1.6331e-05	0.690132	-0.42521	-1.86784	193	1.2869e-13	1.03817e-11	0.943632	-0.548111	-2.27685	194
GOBP_RESPONSE_TO_KETONE	1.71552e-06	5.91938e-05	0.643552	-0.411833	-1.77572	223	2.51394e-07	1.93128e-05	0.674963	-0.409837	-1.82628	224	6.98837e-11	3.5803e-09	0.839089	-0.498318	-2.09355	220
GOBP_REGULATION_OF_MONOATOMIC_ION_TRANSPORT	4.82887e-06	0.000147739	0.610527	-0.349186	-1.59643	432	1.10414e-06	6.64445e-05	0.643552	-0.336276	-1.59957	439	7.39754e-12	4.49255e-10	0.875325	-0.428734	-1.90223	435
GOBP_IMMUNE_SYSTEM_DEVELOPMENT	3.14056e-05	0.000753735	0.557332	-0.39226	-1.68351	210	1.24746e-06	7.30408e-05	0.643552	-0.405915	-1.80761	210	1.1026e-12	7.68976e-11	0.91012	-0.523361	-2.18506	210
GOBP_MITOTIC_NUCLEAR_DIVISION	3.32873e-15	5.89348e-13	1.00732	0.474345	2.23543	284	0.0890909	0.294258	0.202072	0.263347	1.18168	285	1.47655e-07	3.4699e-06	0.690132	0.367195	1.77046	284
GOBP_NEGATIVE_REGULATION_OF_ADAPTIVE_IMMUNE_RESPONSE	1.52323e-07	7.09089e-06	0.690132	-0.604575	-2.19953	67	6.6347e-06	0.000301097	0.610527	-0.535288	-2.02359	68	5.89084e-11	3.06154e-09	0.839089	-0.677591	-2.42321	67
GOBP_MAST_CELL_ACTIVATION	7.7788e-07	2.94776e-05	0.659444	-0.56793	-2.11392	73	1.06391e-07	9.21939e-06	0.704976	-0.573344	-2.17631	73	8.33681e-10	3.37532e-08	0.801216	-0.638376	-2.30408	73
REACTOME_MITOTIC_PROMETAPHASE	4.37246e-14	6.65107e-12	0.965328	0.510203	2.27442	202	0.00134773	0.0189347	0.45506	0.335516	1.46082	203	1.23752e-06	2.27634e-05	0.643552	0.388235	1.80766	203
GOBP_REGULATION_OF_MYELOID_LEUKOCYTE_DIFFERENTIATION	2.57582e-05	0.000639172	0.57561	-0.440328	-1.77322	127	2.06699e-08	2.3568e-06	0.733762	-0.50401	-2.08999	129	2.00336e-10	9.21546e-09	0.826657	-0.558968	-2.20124	127
GOBP_LEUKOCYTE_DEGRANULATION	1.16283e-06	4.17229e-05	0.643552	-0.547042	-2.05939	82	8.59382e-08	7.75736e-06	0.704976	-0.552201	-2.1461	82	1.08041e-09	4.32563e-08	0.788187	-0.616365	-2.27155	82
GOBP_TISSUE_HOMEOSTASIS	3.92146e-05	0.000910791	0.557332	-0.368144	-1.62178	265	5.54963e-07	3.73376e-05	0.659444	-0.383965	-1.73435	269	6.05622e-12	3.76251e-10	0.887075	-0.478232	-2.04837	269
GOBP_POSITIVE_REGULATION_OF_T_CELL_PROLIFERATION	4.30144e-07	1.74645e-05	0.674963	-0.52546	-2.07298	107	0.000108411	0.00285026	0.538434	-0.440576	-1.78096	107	2.95755e-12	1.93764e-10	0.898671	-0.622553	-2.37532	106
GOBP_HOMEOSTASIS_OF_NUMBER_OF_CELLS	3.56722e-05	0.000839636	0.557332	-0.345057	-1.55156	358	8.30082e-06	0.000361102	0.593325	-0.338316	-1.57663	358	5.61389e-13	4.01895e-11	0.921426	-0.459695	-2.00926	358
GOBP_EPITHELIAL_TUBE_MORPHOGENESIS	0.00133847	0.0165584	0.45506	-0.314047	-1.4066	336	5.64676e-05	0.00168038	0.557332	-0.327613	-1.50936	340	2.41634e-15	2.3322e-13	1.00732	-0.487237	-2.11822	340
GOBP_PRODUCTION_OF_MOLECULAR_MEDIATOR_OF_IMMUNE_RESPONSE	0.000180418	0.00329698	0.518848	-0.359821	-1.55663	231	5.12432e-07	3.46917e-05	0.659444	-0.401478	-1.79325	235	2.45408e-12	1.63757e-10	0.898671	-0.500271	-2.11436	235
GOBP_MORPHOGENESIS_OF_A_BRANCHING_STRUCTURE	0.00014535	0.00276486	0.518848	-0.376417	-1.61307	209	0.000988817	0.0154113	0.45506	-0.331876	-1.47417	212	2.49329e-15	2.36482e-13	1.00732	-0.545994	-2.28108	211
REACTOME_NEUTROPHIL_DEGRANULATION	0.495946	0.690501	0.0599892	-0.21637	-0.992485	472	5.57382e-06	0.000261367	0.610527	-0.318077	-1.52002	476	1.47004e-16	1.74627e-14	1.04763	-0.453186	-2.02111	475
GOBP_POSITIVE_REGULATION_OF_INFLAMMATORY_RESPONSE	5.88366e-05	0.00129417	0.557332	-0.413049	-1.7068	159	5.29089e-05	0.0015964	0.557332	-0.399515	-1.70345	159	1.89772e-13	1.50841e-11	0.943632	-0.565418	-2.29477	160
REACTOME_SWITCHING_OF_ORIGINS_TO_A_POST_REPLICATIVE_STATE	9.53651e-14	1.35519e-11	0.954542	0.670743	2.65904	79	0.00485651	0.0449238	0.407018	0.416057	1.57242	79	1.412e-06	2.53972e-05	0.643552	0.516628	2.03159	79
GOMF_RNA_POLYMERASE_II_SPECIFIC_DNA_BINDING_TRANSCRIPTION_FACTOR_BINDING	4.17468e-05	0.000965451	0.557332	-0.349506	-1.57222	348	2.08241e-09	3.13287e-07	0.774939	-0.392746	-1.81868	352	8.41496e-09	2.77335e-07	0.74774	-0.413393	-1.80527	353
GOBP_SENSORY_ORGAN_MORPHOGENESIS	9.04338e-05	0.00186368	0.538434	-0.356249	-1.57884	290	4.4189e-06	0.000211794	0.610527	-0.365489	-1.66282	293	2.00228e-12	1.3613e-10	0.898671	-0.475153	-2.04547	290
GOBP_REGULATION_OF_BODY_FLUID_LEVELS	0.000295545	0.00498732	0.498493	-0.326378	-1.47424	378	5.09079e-05	0.00154032	0.557332	-0.318819	-1.4868	385	5.72437e-14	4.68791e-12	0.954542	-0.461132	-2.02241	377
GOBP_RRNA_METABOLIC_PROCESS	1.28444e-07	6.13804e-06	0.690132	0.385071	1.79021	265	2.19893e-09	3.21875e-07	0.774939	0.424559	1.89969	265	3.13687e-06	5.06869e-05	0.627257	0.35268	1.68509	265
REACTOME_PEPTIDE_LIGAND_BINDING_RECEPTORS	5.66476e-08	2.96988e-06	0.719513	-0.465946	-1.96568	184	0.000153871	0.00371135	0.518848	-0.369065	-1.61713	189	1.03578e-10	5.02097e-09	0.839089	-0.513172	-2.12539	187
GOBP_REGULATION_OF_LEUKOCYTE_CHEMOTAXIS	7.06722e-05	0.00151141	0.538434	-0.429033	-1.72739	124	7.56387e-06	0.000333056	0.610527	-0.450252	-1.85007	124	2.07974e-12	1.40513e-10	0.898671	-0.588306	-2.3085	125
GOBP_REGULATION_OF_MYELOID_CELL_DIFFERENTIATION	0.000304737	0.00511845	0.498493	-0.361299	-1.55783	223	2.54879e-08	2.78873e-06	0.733762	-0.429706	-1.9165	225	1.60289e-10	7.59969e-09	0.826657	-0.489285	-2.06042	223
GOBP_NATURAL_KILLER_CELL_ACTIVATION	2.12425e-08	1.24685e-06	0.733762	-0.549261	-2.14801	100	8.34264e-07	5.28465e-05	0.659444	-0.505435	-2.00587	102	7.10456e-08	1.85957e-06	0.704976	-0.549785	-2.0879	101
REACTOME_REGULATION_OF_T_CELL_ACTIVATION_BY_CD28_FAMILY	5.96151e-06	0.000179343	0.610527	-0.542463	-2.02151	76	3.69784e-07	2.67034e-05	0.674963	-0.55941	-2.14294	76	5.95749e-10	2.50586e-08	0.801216	-0.641391	-2.34377	76
GOBP_REGULATION_OF_VASCULATURE_DEVELOPMENT	0.0010653	0.0137787	0.45506	-0.312789	-1.40176	338	5.92849e-05	0.00175457	0.557332	-0.33019	-1.52665	342	2.11831e-14	1.81738e-12	0.975995	-0.482646	-2.10095	338
GOBP_MESENCHYME_DEVELOPMENT	0.00453862	0.0397502	0.407018	-0.306235	-1.36871	318	1.91779e-05	0.000726348	0.57561	-0.337374	-1.55043	331	1.81821e-14	1.57239e-12	0.975995	-0.489801	-2.12683	322
GOBP_REGULATION_OF_CELL_CYCLE_PHASE_TRANSITION	2.39365e-16	5.17028e-14	1.0377	0.423673	2.08041	438	0.0469043	0.200027	0.287857	0.253244	1.17726	444	0.000142488	0.0013373	0.518848	0.279499	1.39614	440
GOBP_REGULATION_OF_CALCIUM_MEDIATED_SIGNALING	2.65034e-05	0.000650539	0.57561	-0.483815	-1.86698	97	1.36776e-07	1.11395e-05	0.690132	-0.523463	-2.07608	98	5.50118e-10	2.33994e-08	0.801216	-0.589073	-2.21537	98
REACTOME_S_PHASE	6.27232e-13	7.52678e-11	0.921426	0.545032	2.38148	150	0.00741595	0.0582733	0.407018	0.333401	1.40362	150	4.37403e-07	9.16341e-06	0.674963	0.43039	1.91845	150
GOBP_FOREBRAIN_DEVELOPMENT	0.000856768	0.0116016	0.477271	-0.311809	-1.41756	402	1.17605e-05	0.000484374	0.593325	-0.321996	-1.51828	411	2.01988e-13	1.59379e-11	0.943632	-0.442695	-1.95637	407
REACTOME_HDR_THROUGH_HOMOLOGOUS_RECOMBINATION_HRR	7.92823e-11	7.01843e-09	0.839089	0.644015	2.51088	70	0.000318419	0.00672096	0.498493	0.467822	1.74688	70	8.75464e-08	2.18563e-06	0.704976	0.565234	2.18681	70
GOMF_ISOMERASE_ACTIVITY	6.82592e-14	9.96215e-12	0.954542	0.401573	1.97915	444	0.000211329	0.00488084	0.518848	0.311163	1.44781	445	0.000164485	0.00151456	0.518848	0.279829	1.39538	444
GOBP_CELLULAR_RESPONSE_TO_MOLECULE_OF_BACTERIAL_ORIGIN	3.54072e-05	0.000838591	0.557332	-0.386285	-1.67315	233	2.26726e-05	0.000824124	0.57561	-0.366551	-1.63969	234	2.95626e-12	1.93764e-10	0.898671	-0.502303	-2.12289	232
GOMF_C_C_CHEMOKINE_BINDING	8.07506e-08	4.0944e-06	0.704976	-0.797763	-2.35503	24	1.91675e-06	0.000106473	0.627257	-0.750142	-2.22096	24	1.54659e-08	4.77677e-07	0.733762	-0.80613	-2.33134	24
GOBP_REGULATION_OF_ENDOCYTOSIS	0.000376373	0.00599532	0.498493	-0.335594	-1.49928	313	2.1074e-06	0.000115875	0.627257	-0.360896	-1.65192	315	3.23004e-12	2.10341e-10	0.898671	-0.470775	-2.0415	314
GOBP_REGULATION_OF_INNATE_IMMUNE_RESPONSE	0.0011612	0.0147367	0.45506	-0.300264	-1.3845	482	0.000303778	0.00646468	0.498493	-0.294563	-1.41028	482	9.51606e-15	8.3633e-13	0.986546	-0.438693	-1.95923	482
GOBP_GRANULOCYTE_MIGRATION	1.58791e-05	0.00041726	0.57561	-0.434215	-1.77831	145	7.14495e-05	0.00198956	0.538434	-0.406857	-1.71273	144	3.37912e-12	2.18732e-10	0.898671	-0.572165	-2.28481	145
GOBP_POSITIVE_REGULATION_OF_CD4_POSITIVE_ALPHA_BETA_T_CELL_ACTIVATION	2.76046e-06	9.03422e-05	0.627257	-0.633216	-2.14608	47	1.44815e-05	0.000578833	0.593325	-0.583427	-2.03779	47	1.01356e-10	4.93542e-09	0.839089	-0.736042	-2.45296	47
GOBP_SISTER_CHROMATID_SEGREGATION	5.87175e-14	8.68697e-12	0.954542	0.486522	2.23463	237	0.0748663	0.265886	0.21925	0.269604	1.19781	237	9.51758e-07	1.84019e-05	0.659444	0.370039	1.74558	237
GOBP_HEART_MORPHOGENESIS	0.0041771	0.0377871	0.407018	-0.315034	-1.39019	266	1.30607e-06	7.60611e-05	0.643552	-0.376898	-1.70243	269	8.10568e-13	5.76463e-11	0.921426	-0.494484	-2.1193	268
GOBP_ODONTOGENESIS	0.000158594	0.00295823	0.518848	-0.423226	-1.7017	126	3.80493e-06	0.000184821	0.627257	-0.454925	-1.88645	129	7.96485e-12	4.81006e-10	0.875325	-0.580451	-2.28969	128
REACTOME_ORC1_REMOVAL_FROM_CHROMATIN	8.7948e-14	1.26645e-11	0.954542	0.727661	2.73891	58	0.00383004	0.0387128	0.431708	0.45409	1.63157	58	1.45334e-05	0.000189741	0.593325	0.542521	2.02577	58
GOBP_MUSCLE_CELL_PROLIFERATION	0.00037216	0.00593697	0.498493	-0.358132	-1.54673	229	2.44618e-05	0.000868533	0.57561	-0.375534	-1.67564	232	5.50017e-13	3.96379e-11	0.921426	-0.512896	-2.16125	229
GOBP_LEUKOCYTE_APOPTOTIC_PROCESS	8.46949e-07	3.16507e-05	0.659444	-0.482896	-1.94713	123	8.8741e-05	0.00239115	0.538434	-0.417105	-1.71311	123	9.50502e-11	4.69175e-09	0.839089	-0.573632	-2.24386	123
GOBP_NEGATIVE_REGULATION_OF_CELL_CYCLE_PROCESS	2.62756e-13	3.5472e-11	0.932595	0.450028	2.13176	298	0.00576176	0.0500092	0.407018	0.294833	1.33465	299	4.85206e-06	7.4083e-05	0.610527	0.341895	1.65413	300
GOMF_CATALYTIC_ACTIVITY_ACTING_ON_DNA	3.16391e-11	2.97133e-09	0.851339	0.4459	2.06943	253	0.0238012	0.121496	0.352488	0.285824	1.27266	253	1.3166e-08	4.17373e-07	0.74774	0.395319	1.88313	253
GOBP_NEGATIVE_REGULATION_OF_LEUKOCYTE_APOPTOTIC_PROCESS	2.92705e-06	9.49314e-05	0.627257	-0.580997	-2.05368	58	3.73284e-06	0.000182135	0.627257	-0.566095	-2.06225	58	1.29559e-09	5.168e-08	0.788187	-0.672626	-2.33973	58
GOBP_HUMORAL_IMMUNE_RESPONSE_MEDIATED_BY_CIRCULATING_IMMUNOGLOBULIN	3.05587e-08	1.71892e-06	0.719513	-0.662408	-2.3076	52	1.12269e-05	0.00046594	0.593325	-0.577371	-2.062	51	4.36599e-08	1.20399e-06	0.719513	-0.662476	-2.26723	52
GOBP_MYELOID_LEUKOCYTE_MEDIATED_IMMUNITY	7.98858e-06	0.000230686	0.593325	-0.463191	-1.85843	120	2.37608e-06	0.000128048	0.627257	-0.468111	-1.9198	120	7.95736e-10	3.27069e-08	0.801216	-0.557025	-2.16866	120
GOMF_CATALYTIC_ACTIVITY_ACTING_ON_RNA	5.9709e-11	5.46489e-09	0.839089	0.383063	1.8727	416	0.000105734	0.00278666	0.538434	0.312885	1.45555	416	2.61451e-06	4.34814e-05	0.627257	0.317264	1.57701	416
REACTOME_PLATELET_ACTIVATION_SIGNALING_AND_AGGREGATION	0.0336301	0.154621	0.321776	-0.288237	-1.26243	256	1.09339e-06	6.61655e-05	0.643552	-0.376565	-1.70293	260	4.74434e-13	3.45794e-11	0.921426	-0.501926	-2.13893	254
GOBP_POSITIVE_REGULATION_OF_ALPHA_BETA_T_CELL_ACTIVATION	3.40414e-06	0.000108107	0.627257	-0.542925	-2.01756	74	1.27113e-05	0.000519579	0.593325	-0.50844	-1.93539	74	4.31067e-10	1.87142e-08	0.814036	-0.645734	-2.34553	74
GOBP_STEM_CELL_DIFFERENTIATION	0.000326799	0.00541201	0.498493	-0.348366	-1.5322	261	5.28213e-06	0.000249851	0.610527	-0.368895	-1.66507	262	1.18183e-11	6.75957e-10	0.875325	-0.479209	-2.04305	259
GOBP_MOTILE_CILIUM_ASSEMBLY	1.25813e-09	9.63672e-08	0.788187	-0.603807	-2.28049	83	8.05777e-07	5.13422e-05	0.659444	-0.533739	-2.07802	83	2.10502e-05	0.000259172	0.57561	-0.513053	-1.88693	83
REACTOME_PI3K_AKT_SIGNALING_IN_CANCER	4.5301e-06	0.000140186	0.610527	-0.484011	-1.91576	111	4.44052e-07	3.1032e-05	0.674963	-0.499402	-2.02873	111	1.18139e-08	3.77834e-07	0.74774	-0.550748	-2.12692	110
GOMF_CYTOKINE_ACTIVITY	8.74943e-07	3.23761e-05	0.659444	-0.420669	-1.81347	219	0.000267448	0.00597318	0.498493	-0.347421	-1.54821	223	1.05004e-10	5.06738e-09	0.839089	-0.493331	-2.07687	222
REACTOME_HOMOLOGY_DIRECTED_REPAIR	4.16152e-11	3.87451e-09	0.851339	0.529892	2.2752	139	0.00556894	0.0488048	0.407018	0.351229	1.47078	139	1.52842e-07	3.56081e-06	0.690132	0.452128	1.98705	139
GOBP_INFLAMMATORY_RESPONSE_TO_ANTIGENIC_STIMULUS	1.68558e-06	5.85346e-05	0.643552	-0.549167	-2.04385	75	4.15082e-07	2.91959e-05	0.674963	-0.550172	-2.09424	74	5.15982e-08	1.40853e-06	0.719513	-0.599159	-2.17635	74
GOBP_HEMOSTASIS	0.00164427	0.0191565	0.45506	-0.332675	-1.44955	246	7.62742e-05	0.00208808	0.538434	-0.35334	-1.58734	250	3.34635e-13	2.54747e-11	0.932595	-0.500705	-2.12849	246
GOBP_RRNA_PROCESSING	3.25783e-07	1.3744e-05	0.674963	0.396546	1.8054	221	4.82185e-08	4.83614e-06	0.719513	0.443217	1.94739	221	2.73409e-06	4.51229e-05	0.627257	0.373798	1.74756	221
GOMF_BETA_CATENIN_BINDING	5.5571e-08	2.92764e-06	0.719513	-0.540702	-2.13514	108	1.52715e-06	8.75245e-05	0.643552	-0.482639	-1.95002	108	5.61876e-07	1.14818e-05	0.659444	-0.525247	-2.0173	108
GOBP_RESPONSE_TO_STEROID_HORMONE	1.19862e-05	0.000326072	0.593325	-0.365122	-1.6311	332	1.36088e-05	0.000550041	0.593325	-0.34209	-1.57432	338	3.28098e-10	1.45358e-08	0.814036	-0.433031	-1.88537	335
GOBP_DNA_INTEGRITY_CHECKPOINT_SIGNALING	1.70707e-10	1.44034e-08	0.826657	0.533388	2.25285	123	0.00184946	0.0237308	0.45506	0.378485	1.5573	123	2.08926e-07	4.73479e-06	0.690132	0.465903	2.00303	123
GOBP_POSITIVE_REGULATION_OF_CELL_CYCLE_PROCESS	7.69302e-15	1.22183e-12	0.986546	0.475616	2.21203	261	0.00751134	0.0586187	0.407018	0.302224	1.351	263	0.001156	0.00755982	0.45506	0.308613	1.47671	260
REACTOME_CONSTITUTIVE_SIGNALING_BY_ABERRANT_PI3K_IN_CANCER	7.70739e-06	0.000223163	0.593325	-0.518818	-1.96308	84	3.43686e-06	0.000171877	0.627257	-0.516079	-2.0097	84	3.0126e-09	1.11148e-07	0.774939	-0.605314	-2.22626	83
REACTOME_DNA_REPAIR	2.20555e-11	2.10796e-09	0.863415	0.4136	1.97811	329	0.0702703	0.257499	0.227987	0.260029	1.18511	329	5.15088e-08	1.40853e-06	0.719513	0.353484	1.7113	329
REACTOME_GENERATION_OF_SECOND_MESSENGER_MOLECULES	1.5614e-06	5.47505e-05	0.643552	-0.674275	-2.16875	36	3.44325e-06	0.000171877	0.627257	-0.661209	-2.17957	36	1.50804e-08	4.68446e-07	0.733762	-0.739972	-2.3677	36
GOBP_NEGATIVE_REGULATION_OF_EPITHELIAL_CELL_PROLIFERATION	1.70226e-06	5.89245e-05	0.643552	-0.446026	-1.84387	157	0.000295488	0.00631307	0.498493	-0.373723	-1.60088	162	1.6141e-10	7.61942e-09	0.826657	-0.537006	-2.17237	158
GOBP_CELLULAR_RESPONSE_TO_BIOTIC_STIMULUS	0.000384508	0.00608898	0.498493	-0.348133	-1.53061	260	2.04167e-05	0.000752222	0.57561	-0.361371	-1.63236	261	1.12004e-11	6.44021e-10	0.875325	-0.479742	-2.04532	259
GOBP_AMEBOIDAL_TYPE_CELL_MIGRATION	0.000782967	0.0108351	0.477271	-0.341575	-1.4957	255	1.85337e-05	0.00070441	0.57561	-0.36213	-1.63131	256	8.03835e-12	4.82747e-10	0.875325	-0.49114	-2.09451	255
GOBP_RESPONSE_TO_XENOBIOTIC_STIMULUS	0.00151469	0.0181763	0.45506	-0.304552	-1.39159	431	4.63889e-05	0.00143567	0.557332	-0.309421	-1.47183	439	1.80484e-12	1.23483e-10	0.91012	-0.430836	-1.91212	430
GOBP_ENDOTHELIAL_CELL_PROLIFERATION	0.000356478	0.00576341	0.498493	-0.367799	-1.55967	189	7.67222e-05	0.00208808	0.538434	-0.374031	-1.64302	193	4.96353e-12	3.13777e-10	0.887075	-0.528211	-2.19077	190
REACTOME_MITOTIC_G1_PHASE_AND_G1_S_TRANSITION	5.49181e-13	6.81742e-11	0.921426	0.555725	2.38612	139	0.00169997	0.0223472	0.45506	0.374387	1.56776	139	0.000170049	0.00155651	0.518848	0.375078	1.64842	139
GOBP_NEGATIVE_REGULATION_OF_CELL_DEVELOPMENT	4.52826e-05	0.00103613	0.557332	-0.354565	-1.57036	275	0.000581568	0.0104125	0.477271	-0.324458	-1.47063	278	6.1382e-12	3.79165e-10	0.887075	-0.480492	-2.0631	276
GOBP_NEGATIVE_REGULATION_OF_HEMOPOIESIS	5.60331e-06	0.000169512	0.610527	-0.469881	-1.8924	122	0.000538102	0.00987765	0.477271	-0.396217	-1.62805	124	6.30689e-11	3.26208e-09	0.839089	-0.581165	-2.26125	121
GOBP_EXOCYTOSIS	0.0105661	0.0723615	0.38073	-0.297212	-1.33453	361	1.14356e-07	9.83096e-06	0.704976	-0.368899	-1.71354	363	1.8447e-10	8.59534e-09	0.826657	-0.429424	-1.87934	361
GOBP_POSITIVE_REGULATION_OF_LEUKOCYTE_MEDIATED_IMMUNITY	2.69834e-06	8.88477e-05	0.627257	-0.452396	-1.86938	156	5.38742e-05	0.00161652	0.557332	-0.400676	-1.69959	156	1.62738e-09	6.37389e-08	0.788187	-0.526318	-2.13044	156
GOBP_REGULATION_OF_T_HELPER_CELL_DIFFERENTIATION	7.67498e-07	2.91865e-05	0.659444	-0.64112	-2.19807	49	2.68222e-05	0.000925281	0.57561	-0.575207	-2.04185	49	1.29085e-08	4.10413e-07	0.74774	-0.693654	-2.33232	49
GOBP_POSITIVE_REGULATION_OF_RESPONSE_TO_BIOTIC_STIMULUS	0.00103171	0.0134085	0.45506	-0.307026	-1.40117	425	0.000598636	0.0106827	0.477271	-0.293509	-1.39025	427	4.54925e-13	3.36832e-11	0.921426	-0.438	-1.94395	427
GOBP_NEGATIVE_REGULATION_OF_T_CELL_PROLIFERATION	0.000123562	0.00240445	0.518848	-0.484986	-1.81521	77	8.61293e-06	0.000369515	0.593325	-0.512861	-1.98587	78	2.68127e-10	1.22298e-08	0.814036	-0.637971	-2.33674	78
GOBP_MEGAKARYOCYTE_DEVELOPMENT	1.13182e-06	4.08817e-05	0.643552	-0.776903	-2.23523	22	7.51801e-09	9.36035e-07	0.74774	-0.828388	-2.40652	22	3.42821e-05	0.00039299	0.557332	-0.725025	-2.06508	22
GOMF_ATP_HYDROLYSIS_ACTIVITY	1.13027e-12	1.31257e-10	0.91012	0.400987	1.96147	424	0.00338273	0.0353344	0.431708	0.285695	1.32866	425	7.64016e-05	0.000782104	0.538434	0.281801	1.39698	424
GOBP_MITOCHONDRIAL_GENE_EXPRESSION	1.51402e-09	1.14346e-07	0.788187	0.480752	2.0957	168	1.48368e-05	0.000586543	0.593325	0.414908	1.77669	168	1.44687e-05	0.000189125	0.593325	0.381961	1.73463	169
GOBP_T_HELPER_17_TYPE_IMMUNE_RESPONSE	1.85622e-06	6.32403e-05	0.643552	-0.605293	-2.1185	54	5.64379e-05	0.00168038	0.557332	-0.551863	-1.97639	54	3.21578e-09	1.17441e-07	0.774939	-0.681253	-2.33654	54
GOBP_REGULATION_OF_NUCLEAR_DIVISION	1.50723e-11	1.4934e-09	0.863415	0.526553	2.28837	145	0.00209394	0.0257452	0.431708	0.356954	1.50532	145	1.18058e-05	0.000160731	0.593325	0.398278	1.76456	146
REACTOME_MITOTIC_G2_G2_M_PHASES	3.80304e-13	4.8321e-11	0.932595	0.511797	2.28231	192	0.015405	0.0921405	0.38073	0.31351	1.35785	192	6.39416e-05	0.000667835	0.538434	0.354148	1.63118	193
GOBP_MEIOTIC_CELL_CYCLE_PROCESS	9.60569e-13	1.14002e-10	0.91012	0.481719	2.18593	222	0.0169087	0.0978391	0.352488	0.297949	1.31227	224	2.35272e-05	0.000283849	0.57561	0.348906	1.62979	223
GOBP_NEGATIVE_REGULATION_OF_LEUKOCYTE_MEDIATED_IMMUNITY	3.07204e-06	9.88408e-05	0.627257	-0.544091	-2.02189	74	7.64429e-05	0.00208808	0.538434	-0.484133	-1.84107	75	1.66929e-09	6.51444e-08	0.788187	-0.633836	-2.30231	74
GOBP_CHROMOSOME_SEPARATION	9.52378e-11	8.36234e-09	0.839089	0.618956	2.48372	82	0.00735957	0.0582314	0.407018	0.398486	1.5162	82	5.70477e-07	1.16356e-05	0.659444	0.527531	2.08315	82
GOBP_CANONICAL_WNT_SIGNALING_PATHWAY	1.18178e-05	0.00032312	0.593325	-0.361715	-1.61494	319	7.84957e-06	0.000344237	0.593325	-0.346207	-1.58933	322	4.32825e-09	1.52405e-07	0.761461	-0.432055	-1.87773	319
GOBP_POSITIVE_REGULATION_OF_LEUKOCYTE_MIGRATION	0.00278273	0.0286496	0.431708	-0.368623	-1.51751	151	1.45793e-05	0.000580345	0.593325	-0.414215	-1.76072	151	1.05856e-11	6.1332e-10	0.875325	-0.549289	-2.21494	152
GOMF_TRANSCRIPTION_COREGULATOR_BINDING	7.60841e-06	0.000220889	0.610527	-0.461131	-1.85411	126	2.45503e-06	0.000130999	0.627257	-0.451767	-1.86707	127	2.35729e-08	6.94341e-07	0.733762	-0.521228	-2.05262	127
GOBP_POSITIVE_REGULATION_OF_CELL_CYCLE	1.8887e-13	2.58202e-11	0.943632	0.432979	2.07819	331	0.00135667	0.0189863	0.45506	0.306129	1.39507	333	0.00172244	0.0103213	0.45506	0.277018	1.34346	330
REACTOME_CO_INHIBITION_BY_PD_1	2.20981e-06	7.34336e-05	0.627257	-0.731069	-2.18509	25	1.83535e-06	0.000103544	0.643552	-0.715706	-2.12495	25	1.31216e-07	3.13814e-06	0.690132	-0.781459	-2.27286	25
GOBP_CYTOKINE_PRODUCTION_INVOLVED_IN_IMMUNE_RESPONSE	0.000486122	0.00738412	0.498493	-0.401779	-1.61798	127	3.48657e-05	0.00113413	0.557332	-0.425342	-1.75976	130	3.21291e-11	1.71938e-09	0.851339	-0.571989	-2.25658	129
GOBP_T_HELPER_17_CELL_DIFFERENTIATION	3.99567e-06	0.000125082	0.610527	-0.643286	-2.11157	40	9.37199e-06	0.000397362	0.593325	-0.620613	-2.08305	40	1.66722e-08	5.07682e-07	0.733762	-0.71998	-2.32165	40
GOBP_REGULATION_OF_MITOTIC_NUCLEAR_DIVISION	3.8209e-12	4.21079e-10	0.887075	0.576582	2.43753	119	0.0115314	0.076692	0.38073	0.359786	1.46727	119	1.4253e-05	0.000186984	0.593325	0.425291	1.82263	119
REACTOME_ASPARAGINE_N_LINKED_GLYCOSYLATION	6.48721e-12	6.86881e-10	0.887075	0.426538	2.03309	308	2.20859e-05	0.000805505	0.57561	0.351044	1.5897	308	0.00501315	0.0242905	0.407018	0.269942	1.31405	309
GOBP_ADENYLATE_CYCLASE_ACTIVATING_G_PROTEIN_COUPLED_RECEPTOR_SIGNALING_PATHWAY	0.000186802	0.003385	0.518848	-0.388798	-1.64021	184	0.000152562	0.00368872	0.518848	-0.366914	-1.60462	184	2.66024e-11	1.45238e-09	0.863415	-0.52675	-2.16214	182
GOBP_THYMIC_T_CELL_SELECTION	5.94564e-06	0.000179343	0.610527	-0.738862	-2.18116	24	7.30597e-05	0.00201883	0.538434	-0.687385	-2.03516	24	1.79525e-09	6.95579e-08	0.788187	-0.828664	-2.39651	24
GOBP_CELLULAR_RESPONSE_TO_KETONE	3.63993e-06	0.000114945	0.627257	-0.487248	-1.93386	113	3.35626e-06	0.000169093	0.627257	-0.476658	-1.94036	113	6.5382e-08	1.74083e-06	0.704976	-0.535014	-2.06415	113
GOBP_EPITHELIAL_TO_MESENCHYMAL_TRANSITION	0.0125248	0.0812422	0.38073	-0.326923	-1.37296	178	2.76067e-05	0.000949321	0.57561	-0.386396	-1.68283	180	2.31819e-12	1.5565e-10	0.898671	-0.545077	-2.23831	180
GOMF_CHEMOKINE_BINDING	7.20429e-07	2.76891e-05	0.659444	-0.712507	-2.26955	33	3.3441e-05	0.00110101	0.557332	-0.639046	-2.02885	33	4.09035e-08	1.13376e-06	0.719513	-0.72737	-2.2796	33
GOBP_INNER_DYNEIN_ARM_ASSEMBLY	8.02771e-07	3.02096e-05	0.659444	-0.840573	-2.24418	16	2.80311e-07	2.10856e-05	0.674963	-0.842181	-2.21613	16	4.50222e-06	6.97264e-05	0.610527	-0.808	-2.10984	16
GOBP_TRANSFORMING_GROWTH_FACTOR_BETA_RECEPTOR_SIGNALING_PATHWAY	0.0196152	0.108749	0.352488	-0.302633	-1.31343	237	5.42216e-06	0.00025536	0.610527	-0.373844	-1.67602	243	1.06097e-11	6.1332e-10	0.875325	-0.488359	-2.0651	240
GOBP_LYMPHOCYTE_HOMEOSTASIS	6.72757e-06	0.000199609	0.610527	-0.524392	-1.97411	82	6.2498e-06	0.000286855	0.610527	-0.504053	-1.95898	82	2.73026e-08	7.97678e-07	0.733762	-0.588524	-2.16894	82
GOBP_CELL_CELL_ADHESION_VIA_PLASMA_MEMBRANE_ADHESION_MOLECULES	6.16077e-06	0.000183802	0.610527	-0.377215	-1.67066	276	0.000464569	0.00889274	0.498493	-0.32019	-1.45034	280	4.58663e-10	1.97536e-08	0.814036	-0.453334	-1.94579	275
GOBP_REGULATION_OF_SMALL_GTPASE_MEDIATED_SIGNAL_TRANSDUCTION	0.00472845	0.0410839	0.407018	-0.301975	-1.34617	309	4.66929e-05	0.00144096	0.557332	-0.331043	-1.51421	310	5.95756e-12	3.72261e-10	0.887075	-0.463806	-2.00559	309
REACTOME_DISEASES_OF_SIGNAL_TRANSDUCTION_BY_GROWTH_FACTOR_RECEPTORS_AND_SECOND_MESSENGERS	0.0472586	0.195403	0.321776	0.237266	1.1691	448	1.20832e-06	7.15984e-05	0.643552	-0.332589	-1.58491	450	2.42705e-11	1.3318e-09	0.863415	-0.418122	-1.85768	448
GOBP_LYMPHOCYTE_COSTIMULATION	4.09314e-06	0.000127763	0.610527	-0.606709	-2.0962	50	1.69574e-05	0.000663114	0.57561	-0.56675	-2.01235	50	2.02144e-08	6.02933e-07	0.733762	-0.671117	-2.26473	50
GOBP_REGULATION_OF_CELLULAR_RESPONSE_TO_GROWTH_FACTOR_STIMULUS	0.00125477	0.0157576	0.45506	-0.317972	-1.43213	351	0.0013419	0.0189347	0.45506	-0.293156	-1.36405	359	8.47782e-13	5.98988e-11	0.921426	-0.4595	-2.00665	354
GOBP_REGULATION_OF_ACTIN_FILAMENT_BASED_PROCESS	0.0558659	0.215753	0.224966	-0.265555	-1.20139	393	1.60882e-07	1.29087e-05	0.690132	-0.357105	-1.6762	395	1.6835e-10	7.87818e-09	0.826657	-0.423554	-1.86145	393
REACTOME_DNA_REPLICATION_PRE_INITIATION	1.17405e-12	1.34891e-10	0.91012	0.552749	2.40669	146	0.0745455	0.265314	0.222056	0.292791	1.23655	146	1.78838e-05	0.00022532	0.57561	0.391782	1.73578	146
GOBP_INTRACELLULAR_RECEPTOR_SIGNALING_PATHWAY	0.000288368	0.00488146	0.498493	-0.316671	-1.44026	412	8.49932e-06	0.000368258	0.593325	-0.325901	-1.5386	417	6.56316e-10	2.72876e-08	0.801216	-0.415953	-1.83989	416
GOBP_REGULATION_OF_EPITHELIAL_TO_MESENCHYMAL_TRANSITION	0.00263027	0.0274463	0.431708	-0.39809	-1.57567	111	0.000342618	0.00715075	0.498493	-0.410554	-1.67126	113	1.78739e-12	1.23068e-10	0.91012	-0.610382	-2.35493	113
GOBP_RHO_PROTEIN_SIGNAL_TRANSDUCTION	0.00317863	0.0313509	0.431708	-0.361921	-1.48223	145	3.30863e-05	0.00109265	0.557332	-0.412115	-1.72912	145	1.57107e-11	8.79962e-10	0.863415	-0.562803	-2.24743	145
GOBP_ORGANIC_HYDROXY_COMPOUND_TRANSPORT	0.00023439	0.00412282	0.518848	-0.34919	-1.5473	287	8.63065e-06	0.000369515	0.593325	-0.352755	-1.60263	288	8.4961e-10	3.42697e-08	0.801216	-0.444277	-1.90695	285
GOMF_RIBONUCLEOPROTEIN_COMPLEX_BINDING	3.24356e-07	1.37374e-05	0.674963	0.419533	1.8534	176	6.77681e-07	4.476e-05	0.659444	0.440629	1.89225	176	8.80283e-06	0.000124716	0.593325	0.387641	1.76804	176
REACTOME_INTERLEUKIN_4_AND_INTERLEUKIN_13_SIGNALING	9.86174e-06	0.000275924	0.593325	-0.470234	-1.86056	110	6.63432e-05	0.00190618	0.538434	-0.439846	-1.78494	110	3.39739e-09	1.23241e-07	0.774939	-0.565084	-2.18152	111
GOMF_CORECEPTOR_ACTIVITY	1.0929e-05	0.000301105	0.593325	-0.557264	-1.98996	61	0.000516662	0.00961395	0.477271	-0.488499	-1.8126	61	4.05981e-10	1.77678e-08	0.814036	-0.673048	-2.36667	61
GOBP_EAR_DEVELOPMENT	0.00154697	0.018361	0.45506	-0.344672	-1.48965	228	4.50355e-05	0.0014018	0.557332	-0.361432	-1.61299	233	3.37348e-11	1.79642e-09	0.851339	-0.490379	-2.06636	229
GOBP_REGULATION_OF_ACTIN_FILAMENT_ORGANIZATION	0.00551582	0.0460007	0.407018	-0.308172	-1.36021	268	3.42196e-07	2.4877e-05	0.674963	-0.389227	-1.75704	268	1.44858e-09	5.73596e-08	0.788187	-0.4552	-1.95093	268
GOBP_STRIATED_MUSCLE_CELL_DIFFERENTIATION	0.00224035	0.024293	0.431708	-0.312099	-1.38799	305	4.49357e-05	0.0014018	0.557332	-0.338734	-1.55142	308	2.86227e-11	1.53936e-09	0.863415	-0.453713	-1.96618	310
GOBP_REGULATION_OF_LYMPHOCYTE_APOPTOTIC_PROCESS	1.96548e-06	6.61284e-05	0.627257	-0.575029	-2.0639	63	2.17676e-05	0.000796575	0.57561	-0.526663	-1.96434	63	7.5946e-08	1.95006e-06	0.704976	-0.621912	-2.1985	63
GOBP_PHAGOCYTOSIS_ENGULFMENT	0.000419315	0.00653479	0.498493	-0.544665	-1.86024	48	2.97313e-07	2.20437e-05	0.674963	-0.638283	-2.23951	48	2.77663e-08	8.06865e-07	0.733762	-0.685734	-2.28746	48
GOBP_WOUND_HEALING	0.00148562	0.0178672	0.45506	-0.300524	-1.37491	437	0.000145354	0.00357836	0.518848	-0.30656	-1.46166	443	1.71942e-11	9.53174e-10	0.863415	-0.426753	-1.89246	439
GOBP_POSITIVE_REGULATION_OF_ERK1_AND_ERK2_CASCADE	0.00175827	0.0201585	0.45506	-0.349119	-1.47474	187	0.000863917	0.0139671	0.477271	-0.344472	-1.51055	190	2.5486e-12	1.6902e-10	0.898671	-0.532378	-2.20805	190
GOBP_REGULATION_OF_PHAGOCYTOSIS	0.000757878	0.0106024	0.477271	-0.429575	-1.68178	102	6.64349e-06	0.000301097	0.610527	-0.477416	-1.91187	104	8.04039e-10	3.27987e-08	0.801216	-0.584595	-2.22368	103
GOBP_MITOTIC_SISTER_CHROMATID_SEPARATION	3.10586e-10	2.56056e-08	0.814036	0.645823	2.48317	64	0.00277105	0.0310725	0.431708	0.432242	1.58229	64	5.00699e-06	7.62332e-05	0.610527	0.53732	2.05276	64
GOMF_CATALYTIC_ACTIVITY_ACTING_ON_A_TRNA	3.03473e-08	1.71597e-06	0.719513	0.485648	2.09146	140	0.000169589	0.00403735	0.518848	0.409585	1.71223	140	8.43842e-07	1.64954e-05	0.659444	0.444221	1.95865	140
REACTOME_RHO_GTPASE_CYCLE	0.21931	0.452586	0.105125	-0.236137	-1.07912	448	4.6303e-08	4.68742e-06	0.719513	-0.349506	-1.66601	448	4.52173e-10	1.9552e-08	0.814036	-0.405932	-1.80313	447
REACTOME_INTRA_GOLGI_AND_RETROGRADE_GOLGI_TO_ER_TRAFFIC	6.50959e-11	5.84273e-09	0.839089	0.47826	2.1306	201	0.000204825	0.00474073	0.518848	0.378869	1.64766	202	0.000450304	0.00349949	0.498493	0.329953	1.53464	202
GOBP_REGULATION_OF_B_CELL_RECEPTOR_SIGNALING_PATHWAY	0.0001097	0.00216591	0.538434	-0.703026	-2.02267	22	4.02371e-06	0.000194575	0.610527	-0.756074	-2.19644	22	1.43041e-08	4.46899e-07	0.74774	-0.826078	-2.35291	22
GOMF_CYTOKINE_RECEPTOR_BINDING	0.000768462	0.0106851	0.477271	-0.343405	-1.50209	254	0.00127334	0.018415	0.45506	-0.319201	-1.43667	254	6.6063e-12	4.05762e-10	0.887075	-0.486455	-2.07511	256
GOBP_CELL_SUBSTRATE_ADHESION	0.0141436	0.0880916	0.38073	-0.289333	-1.30008	354	6.68838e-06	0.000301869	0.610527	-0.340258	-1.58568	358	8.98493e-11	4.4759e-09	0.839089	-0.436226	-1.90383	355
GOBP_TRNA_METABOLIC_PROCESS	4.57385e-08	2.45759e-06	0.719513	0.422554	1.88369	202	4.624e-05	0.00143516	0.557332	0.384004	1.67106	201	4.29966e-06	6.72639e-05	0.610527	0.379295	1.76628	201
GOBP_EMBRYONIC_ORGAN_MORPHOGENESIS	0.0122717	0.0802268	0.38073	-0.299625	-1.33109	295	4.98266e-05	0.00151607	0.557332	-0.335982	-1.53187	299	1.73847e-11	9.58818e-10	0.863415	-0.468184	-2.01965	295
GOBP_REGULATION_OF_B_CELL_PROLIFERATION	6.23727e-05	0.00136361	0.538434	-0.519496	-1.89211	68	2.40888e-06	0.000129173	0.627257	-0.547992	-2.07162	68	7.17732e-08	1.8603e-06	0.704976	-0.612296	-2.1924	68
REACTOME_RHO_GTPASES_ACTIVATE_FORMINS	1.06368e-11	1.10459e-09	0.875325	0.536791	2.30186	138	0.00556894	0.0488048	0.407018	0.350848	1.46918	139	0.000198271	0.00178164	0.518848	0.372501	1.6371	139
GOBP_RESPONSE_TO_TYPE_II_INTERFERON	0.0002746	0.00470742	0.498493	-0.410703	-1.65392	127	0.000265431	0.00594038	0.498493	-0.397989	-1.64871	128	1.63912e-10	7.70387e-09	0.826657	-0.560796	-2.20844	127
GOBP_VASCULAR_PROCESS_IN_CIRCULATORY_SYSTEM	0.0259885	0.12939	0.352488	-0.290539	-1.28665	274	0.00130827	0.0186227	0.45506	-0.312082	-1.41414	275	3.89018e-13	2.90841e-11	0.932595	-0.493498	-2.11866	274
GOBP_REGULATION_OF_LIPID_METABOLIC_PROCESS	0.00453117	0.0397502	0.407018	-0.303999	-1.36005	335	2.03341e-05	0.000752222	0.57561	-0.335092	-1.54382	340	1.55413e-10	7.40095e-09	0.826657	-0.440678	-1.91917	333
GOBP_SPECIFICATION_OF_SYMMETRY	6.09903e-05	0.00133881	0.557332	-0.424876	-1.73527	144	2.35387e-05	0.000838722	0.57561	-0.417004	-1.7493	146	1.01638e-08	3.30937e-07	0.74774	-0.510367	-2.0423	146
GOBP_SMOOTH_MUSCLE_CELL_PROLIFERATION	0.000368211	0.00589138	0.498493	-0.396342	-1.63776	156	6.05134e-06	0.000278928	0.610527	-0.423499	-1.80341	158	6.88911e-09	2.30561e-07	0.761461	-0.517756	-2.09681	155
GOBP_REGULATION_OF_CELL_JUNCTION_ASSEMBLY	0.00431812	0.0387018	0.407018	-0.321442	-1.41993	267	5.34672e-05	0.00160877	0.557332	-0.345582	-1.56002	268	6.75782e-11	3.47867e-09	0.839089	-0.467208	-2.00292	267
GOBP_REGULATED_EXOCYTOSIS	0.0122061	0.0799428	0.38073	-0.313439	-1.35371	229	1.05271e-07	9.19589e-06	0.704976	-0.412079	-1.83891	229	1.33662e-08	4.22481e-07	0.74774	-0.456883	-1.92224	228
GOBP_ENDOPLASMIC_RETICULUM_TO_GOLGI_VESICLE_MEDIATED_TRANSPORT	1.26679e-08	7.77348e-07	0.74774	0.491679	2.10214	137	1.85574e-06	0.000104152	0.643552	0.463207	1.93492	137	0.000747474	0.00536799	0.477271	0.364313	1.5884	137
GOBP_CANONICAL_NF_KAPPAB_SIGNAL_TRANSDUCTION	0.00608834	0.0493649	0.407018	-0.302051	-1.35092	334	6.37315e-05	0.00184583	0.538434	-0.331006	-1.52474	335	4.86122e-11	2.5634e-09	0.851339	-0.446779	-1.94574	333
GOBP_PLATELET_ACTIVATION	0.00284255	0.0289345	0.431708	-0.374436	-1.53243	138	7.36312e-05	0.00202904	0.538434	-0.409184	-1.71272	141	9.36981e-11	4.64622e-09	0.839089	-0.559348	-2.22728	139
GOBP_POSITIVE_REGULATION_OF_CALCIUM_MEDIATED_SIGNALING	0.000152671	0.00288498	0.518848	-0.526034	-1.85374	57	8.23092e-06	0.000359505	0.593325	-0.556807	-2.02842	58	1.66464e-08	5.07682e-07	0.733762	-0.647602	-2.25268	58
GOBP_TOLERANCE_INDUCTION	1.37347e-05	0.000364459	0.593325	-0.672433	-2.11698	31	1.98885e-05	0.000742871	0.57561	-0.650998	-2.02273	31	7.92275e-08	2.0247e-06	0.704976	-0.750183	-2.32216	31
GOBP_CELLULAR_RESPONSE_TO_TYPE_II_INTERFERON	0.000116907	0.00229563	0.538434	-0.457228	-1.79004	102	7.14495e-05	0.00198956	0.538434	-0.446005	-1.77002	102	2.6316e-09	9.94672e-08	0.774939	-0.577897	-2.19398	102
GOBP_MEIOTIC_CELL_CYCLE	4.297e-12	4.68763e-10	0.887075	0.439999	2.07031	292	0.0351991	0.158403	0.321776	0.27117	1.22348	294	0.000146505	0.00137118	0.518848	0.3141	1.51472	293
GOBP_PRODUCTION_OF_MOLECULAR_MEDIATOR_INVOLVED_IN_INFLAMMATORY_RESPONSE	0.0114929	0.0765901	0.38073	-0.372688	-1.47168	108	8.05323e-07	5.13422e-05	0.659444	-0.489118	-1.9762	108	2.51442e-09	9.59315e-08	0.774939	-0.566574	-2.18008	109
GOBP_COMPLEMENT_ACTIVATION_CLASSICAL_PATHWAY	5.27293e-07	2.10917e-05	0.659444	-0.672813	-2.2023	39	0.000186294	0.00436782	0.518848	-0.582254	-1.93152	38	2.46088e-07	5.429e-06	0.674963	-0.701788	-2.2645	39
GOMF_DNA_BINDING_TRANSCRIPTION_REPRESSOR_ACTIVITY	1.34496e-05	0.000357773	0.593325	-0.377518	-1.67061	277	0.000658102	0.0113745	0.477271	-0.323839	-1.46887	279	2.7556e-09	1.02718e-07	0.774939	-0.44571	-1.91222	281
GOBP_CELL_CELL_JUNCTION_ORGANIZATION	0.000364241	0.00584518	0.498493	-0.369835	-1.592	220	2.67458e-05	0.000925281	0.57561	-0.369941	-1.64557	220	2.53655e-09	9.62109e-08	0.774939	-0.472233	-1.98592	221
GOBP_INTERLEUKIN_12_PRODUCTION	0.000446983	0.00687116	0.498493	-0.496106	-1.78063	63	5.66694e-05	0.00168176	0.557332	-0.51215	-1.91021	63	1.00424e-09	4.03561e-08	0.788187	-0.659207	-2.33034	63
GOBP_POSITIVE_REGULATION_OF_CYTOSOLIC_CALCIUM_ION_CONCENTRATION	1.73685e-06	5.97388e-05	0.643552	-0.436517	-1.81537	165	0.000472819	0.00898522	0.498493	-0.36311	-1.56607	167	3.25702e-08	9.24105e-07	0.719513	-0.490041	-1.99812	165
REACTOME_RESOLUTION_OF_D_LOOP_STRUCTURES	7.47152e-10	6.02182e-08	0.801216	0.742621	2.5048	37	0.00112172	0.0166151	0.45506	0.552192	1.81857	37	3.27981e-05	0.000377247	0.557332	0.610992	2.03185	37
GOBP_REGULATION_OF_TRANSMEMBRANE_RECEPTOR_PROTEIN_SERINE_THREONINE_KINASE_SIGNALING_PATHWAY	0.00154436	0.018361	0.45506	-0.320396	-1.42503	302	0.00428613	0.0415644	0.407018	-0.2947	-1.34815	309	5.09495e-12	3.20211e-10	0.887075	-0.460158	-1.99014	305
GOBP_INTERLEUKIN_6_PRODUCTION	0.00134114	0.016571	0.45506	-0.363864	-1.51322	165	0.000448515	0.00869107	0.498493	-0.369979	-1.59155	166	5.87811e-11	3.06154e-09	0.839089	-0.5366	-2.18421	167
GOBP_T_CELL_MEDIATED_IMMUNITY	6.30568e-06	0.000187607	0.610527	-0.462623	-1.88198	135	0.00184357	0.0236886	0.45506	-0.367049	-1.52867	136	3.12308e-09	1.14831e-07	0.774939	-0.531987	-2.10683	135
REACTOME_RAC1_GTPASE_CYCLE	0.0428135	0.183341	0.271289	-0.299055	-1.26356	183	3.36767e-07	2.46477e-05	0.674963	-0.429234	-1.87584	183	2.64892e-09	9.97727e-08	0.774939	-0.496916	-2.03968	182
GOBP_T_HELPER_1_TYPE_IMMUNE_RESPONSE	1.58311e-05	0.000417013	0.57561	-0.588344	-2.03275	50	0.000705723	0.0120162	0.477271	-0.501426	-1.7804	50	3.73401e-09	1.34102e-07	0.761461	-0.687181	-2.31894	50
GOBP_NEGATIVE_REGULATION_OF_IMMUNE_RESPONSE	0.000579505	0.00852678	0.477271	-0.360836	-1.54609	206	0.00161164	0.0215047	0.45506	-0.332132	-1.47799	206	5.24978e-11	2.75486e-09	0.851339	-0.501384	-2.08903	205
GOBP_NEGATIVE_REGULATION_OF_INFLAMMATORY_RESPONSE	0.00149595	0.0179714	0.45506	-0.347371	-1.47304	189	1.7576e-05	0.000680102	0.57561	-0.394588	-1.72623	191	1.87656e-09	7.24485e-08	0.774939	-0.491868	-2.03901	191
GOBP_DENDRITIC_CELL_DIFFERENTIATION	0.000442305	0.0068339	0.498493	-0.531197	-1.83531	50	2.8809e-05	0.000984415	0.57561	-0.560381	-2.00132	51	3.98802e-09	1.41346e-07	0.761461	-0.686061	-2.31516	50
GOBP_RESPONSE_TO_CORTICOSTEROID	7.79071e-05	0.00164015	0.538434	-0.417704	-1.71227	150	9.59926e-05	0.00256739	0.538434	-0.389547	-1.65586	151	6.88261e-09	2.30561e-07	0.761461	-0.508219	-2.04293	150
GOBP_REGULATION_OF_SYNAPSE_STRUCTURE_OR_ACTIVITY	0.00454403	0.0397502	0.407018	-0.300443	-1.3408	314	6.02598e-05	0.00177857	0.557332	-0.333661	-1.52726	315	1.8953e-10	8.79322e-09	0.826657	-0.44949	-1.94715	313
GOBP_ALPHA_BETA_T_CELL_PROLIFERATION	1.35624e-06	4.80241e-05	0.643552	-0.624555	-2.10271	46	3.36474e-05	0.00110111	0.557332	-0.576713	-2.00187	46	1.18874e-06	2.21557e-05	0.643552	-0.655896	-2.16953	46
GOMF_G_PROTEIN_COUPLED_CHEMOATTRACTANT_RECEPTOR_ACTIVITY	2.7377e-06	8.98699e-05	0.627257	-0.736999	-2.22554	26	7.38037e-05	0.00202904	0.538434	-0.658819	-1.96036	26	3.1048e-07	6.64612e-06	0.674963	-0.757898	-2.23728	26
REACTOME_CHEMOKINE_RECEPTORS_BIND_CHEMOKINES	9.15254e-07	3.36216e-05	0.659444	-0.613866	-2.15166	56	0.000218437	0.00501296	0.518848	-0.513343	-1.85733	56	3.39375e-07	7.22173e-06	0.674963	-0.635539	-2.19803	56
GOBP_POSITIVE_REGULATION_OF_MYELOID_CELL_DIFFERENTIATION	0.00191579	0.0215078	0.45506	-0.401458	-1.58995	109	6.99226e-07	4.59031e-05	0.659444	-0.491945	-1.99636	110	5.17682e-08	1.40961e-06	0.719513	-0.54304	-2.08953	109
GOBP_RESPIRATORY_SYSTEM_DEVELOPMENT	0.00208265	0.0229282	0.431708	-0.337406	-1.45722	229	0.00336326	0.0351901	0.431708	-0.319044	-1.42358	232	9.96449e-12	5.85414e-10	0.875325	-0.499753	-2.10929	231
GOBP_REGULATION_OF_B_CELL_DIFFERENTIATION	4.54436e-06	0.000140226	0.610527	-0.659466	-2.13637	37	0.000112248	0.0029298	0.538434	-0.596552	-1.96583	37	1.39336e-07	3.31038e-06	0.690132	-0.698897	-2.24468	37
REACTOME_G_ALPHA_Q_SIGNALLING_EVENTS	0.0016089	0.0188461	0.45506	-0.351904	-1.5104	211	0.000442534	0.00862618	0.498493	-0.342626	-1.52192	212	1.17381e-10	5.63948e-09	0.826657	-0.501758	-2.09358	209
REACTOME_TRANSLATION	0.000104418	0.00209613	0.538434	0.322813	1.52115	291	1.94023e-09	2.96008e-07	0.774939	0.423331	1.90948	292	0.000413317	0.0032589	0.498493	0.304491	1.46838	293
GOBP_PROTEIN_FOLDING	2.202e-08	1.27858e-06	0.733762	0.415029	1.88886	227	2.45357e-05	0.000868533	0.57561	0.376589	1.65713	227	0.000166601	0.00152753	0.518848	0.326059	1.53305	227
GOBP_CARDIOCYTE_DIFFERENTIATION	0.0258484	0.129278	0.352488	-0.317032	-1.31066	160	4.30282e-05	0.00135489	0.557332	-0.395915	-1.69747	163	8.55194e-11	4.31993e-09	0.839089	-0.529883	-2.15866	163
GOBP_EXTRACELLULAR_TRANSPORT	3.70146e-07	1.53753e-05	0.674963	-0.637964	-2.22902	53	1.38252e-05	0.000554645	0.593325	-0.565853	-2.03356	53	1.88562e-05	0.000236195	0.57561	-0.583084	-1.9968	53
GOBP_ERK1_AND_ERK2_CASCADE	0.00534717	0.0448714	0.407018	-0.303047	-1.35165	311	0.00047901	0.00902793	0.498493	-0.316411	-1.4483	315	4.0059e-11	2.12273e-09	0.851339	-0.458688	-1.98909	314
GOBP_ESTABLISHMENT_OF_PROTEIN_LOCALIZATION_TO_MEMBRANE	6.9272e-07	2.6815e-05	0.659444	0.367831	1.71899	276	1.96331e-05	0.000738424	0.57561	0.360256	1.61486	276	9.3521e-06	0.000131123	0.593325	0.336838	1.61476	276
GOBP_REGULATION_OF_NATURAL_KILLER_CELL_MEDIATED_IMMUNITY	8.77747e-08	4.37171e-06	0.704976	-0.624311	-2.21414	59	0.000338272	0.00708735	0.498493	-0.502278	-1.8372	59	4.65768e-06	7.14178e-05	0.610527	-0.588844	-2.0568	59
GOMF_IMMUNOGLOBULIN_BINDING	1.08431e-06	3.92971e-05	0.643552	-0.741542	-2.2164	25	0.000129938	0.00330397	0.518848	-0.647719	-1.92733	26	9.90854e-07	1.90251e-05	0.643552	-0.751524	-2.1858	25
REACTOME_CELL_CELL_COMMUNICATION	5.36126e-05	0.00119879	0.557332	-0.417728	-1.71947	152	0.000202402	0.00470319	0.518848	-0.386463	-1.64484	152	1.37181e-08	4.3063e-07	0.74774	-0.501395	-2.02181	152
GOBP_GAMMA_DELTA_T_CELL_ACTIVATION	3.04563e-06	9.84815e-05	0.627257	-0.721064	-2.20254	28	4.95479e-05	0.00151184	0.557332	-0.668104	-2.01855	28	1.04058e-06	1.97691e-05	0.643552	-0.740802	-2.24998	28
GOBP_NEGATIVE_REGULATION_OF_TYPE_II_INTERFERON_PRODUCTION	7.86353e-05	0.00165226	0.538434	-0.5909	-1.95765	43	1.68195e-05	0.000660106	0.57561	-0.595416	-2.038	43	1.1975e-07	2.87666e-06	0.690132	-0.684977	-2.25234	43
GOBP_RHYTHMIC_PROCESS	0.00101358	0.0132047	0.45506	-0.330222	-1.46702	295	6.92442e-06	0.000311226	0.610527	-0.36043	-1.64027	297	2.81323e-08	8.13128e-07	0.733762	-0.427002	-1.842	295
GOBP_MITOCHONDRIAL_TRANSLATION	2.73892e-08	1.55686e-06	0.733762	0.495098	2.1243	130	3.38435e-05	0.00110419	0.557332	0.42978	1.78715	130	0.000233824	0.00204006	0.518848	0.383241	1.65859	131
GOBP_RESPONSE_TO_PEPTIDE_HORMONE	0.00743351	0.0571751	0.407018	-0.284677	-1.30105	434	9.8829e-07	6.08248e-05	0.643552	-0.334848	-1.59577	441	3.09572e-08	8.82974e-07	0.719513	-0.39081	-1.73419	434
GOBP_REGULATION_OF_TRANSMEMBRANE_TRANSPORT	0.00176266	0.0201874	0.45506	-0.303531	-1.38226	417	1.10154e-05	0.00045892	0.593325	-0.325001	-1.54174	428	1.18021e-08	3.77834e-07	0.74774	-0.401558	-1.78008	422
GOMF_TRANSCRIPTION_COREPRESSOR_ACTIVITY	0.000796928	0.0109781	0.477271	-0.360272	-1.544	207	1.53033e-08	1.81802e-06	0.733762	-0.435315	-1.92795	213	1.90343e-05	0.000237874	0.57561	-0.402396	-1.68115	211
GOBP_GRANULOCYTE_CHEMOTAXIS	0.000508838	0.0076645	0.477271	-0.41341	-1.6574	119	0.000613106	0.0108475	0.477271	-0.393489	-1.60963	118	7.70293e-10	3.1782e-08	0.801216	-0.563645	-2.18887	119
GOBP_OUTFLOW_TRACT_MORPHOGENESIS	0.00974327	0.0682408	0.38073	-0.397312	-1.50333	84	1.84553e-05	0.00070441	0.57561	-0.492003	-1.91594	84	1.40509e-09	5.58419e-08	0.788187	-0.612301	-2.25982	84
GOMF_IMMUNOGLOBULIN_RECEPTOR_BINDING	3.49119e-07	1.46143e-05	0.674963	-0.828999	-2.27502	18	0.00133436	0.0188691	0.45506	-0.667018	-1.85504	19	5.49823e-07	1.12782e-05	0.659444	-0.819565	-2.19222	18
GOBP_NEGATIVE_REGULATION_OF_CELL_CYCLE	2.08046e-11	2.00616e-09	0.863415	0.395778	1.92974	376	0.0548446	0.222417	0.261664	0.260142	1.19939	379	0.000228343	0.0019987	0.518848	0.286686	1.41074	378
GOBP_POSITIVE_REGULATION_OF_PRODUCTION_OF_MOLECULAR_MEDIATOR_OF_IMMUNE_RESPONSE	0.00345393	0.0331282	0.431708	-0.373282	-1.52769	143	0.000128659	0.00327914	0.518848	-0.393989	-1.65307	145	6.22846e-10	2.60968e-08	0.801216	-0.530694	-2.12364	146
GOBP_TELENCEPHALON_DEVELOPMENT	0.00895593	0.0648297	0.38073	-0.309445	-1.36874	279	0.000101302	0.00268947	0.538434	-0.340343	-1.54492	285	3.08443e-10	1.37213e-08	0.814036	-0.455486	-1.95547	283
GOBP_ACTIN_FILAMENT_ORGANIZATION	0.146739	0.363566	0.131458	-0.241276	-1.10508	463	2.4981e-06	0.000132031	0.627257	-0.323928	-1.5431	463	8.02386e-10	3.27987e-08	0.801216	-0.399991	-1.78209	463
GOBP_POSITIVE_REGULATION_OF_CHEMOTAXIS	0.00229237	0.0247082	0.431708	-0.377095	-1.54012	144	0.000461307	0.00885972	0.498493	-0.380831	-1.60317	144	2.90024e-10	1.30089e-08	0.814036	-0.543337	-2.1697	145
GOBP_CHROMOSOME_LOCALIZATION	3.46636e-09	2.44684e-07	0.774939	0.514362	2.19602	126	0.0097542	0.069241	0.38073	0.345238	1.43014	127	9.37416e-06	0.000131263	0.593325	0.427705	1.84357	126
GOBP_HEART_VALVE_DEVELOPMENT	0.01422	0.0884142	0.38073	-0.396122	-1.48261	77	0.000116548	0.00302021	0.538434	-0.471694	-1.82647	78	2.3661e-10	1.08379e-08	0.814036	-0.638182	-2.32889	77
GOBP_POSITIVE_REGULATION_OF_INTERLEUKIN_2_PRODUCTION	0.000105616	0.00211624	0.538434	-0.608298	-1.97061	37	0.000378256	0.00764417	0.498493	-0.569027	-1.87512	37	1.06339e-08	3.45204e-07	0.74774	-0.727406	-2.33624	37
GOMF_SH3_DOMAIN_BINDING	0.00148047	0.0178648	0.45506	-0.403187	-1.618	116	4.98501e-06	0.000236832	0.610527	-0.466028	-1.91166	116	6.46082e-08	1.72627e-06	0.704976	-0.532674	-2.05867	116
GOBP_REGULATION_OF_BLOOD_CIRCULATION	0.0021343	0.0233541	0.431708	-0.32199	-1.41846	265	0.000378256	0.00764417	0.498493	-0.328448	-1.48268	268	6.29211e-10	2.62617e-08	0.801216	-0.454988	-1.95053	267
GOBP_NUCLEOTIDE_SUGAR_BIOSYNTHETIC_PROCESS	1.75004e-06	6.00014e-05	0.643552	0.699786	2.24206	30	2.18787e-06	0.000119692	0.627257	0.695956	2.16315	30	0.000135879	0.00128847	0.518848	0.614872	1.95688	30
GOBP_CELL_CYCLE_G2_M_PHASE_TRANSITION	3.3998e-09	2.41565e-07	0.774939	0.473418	2.06352	157	0.0123605	0.080269	0.38073	0.324561	1.38166	159	1.3128e-05	0.000174986	0.593325	0.39528	1.77585	157
REACTOME_COPI_DEPENDENT_GOLGI_TO_ER_RETROGRADE_TRAFFIC	3.11472e-09	2.22774e-07	0.774939	0.546646	2.25558	98	0.000132659	0.00333403	0.518848	0.442887	1.74556	99	0.00136567	0.00857809	0.45506	0.390928	1.61708	99
GOBP_NEGATIVE_REGULATION_OF_TUMOR_NECROSIS_FACTOR_SUPERFAMILY_CYTOKINE_PRODUCTION	0.000257653	0.00448093	0.498493	-0.481592	-1.805	78	2.30455e-06	0.0001254	0.627257	-0.525066	-2.03869	79	1.01064e-06	1.93705e-05	0.643552	-0.561906	-2.05813	78
GOBP_RECOMBINATIONAL_REPAIR	6.30646e-11	5.72351e-09	0.839089	0.475586	2.11574	193	0.130354	0.362794	0.166934	0.266047	1.15395	193	7.52584e-05	0.000771863	0.538434	0.351867	1.62067	193
GOBP_HEMATOPOIETIC_PROGENITOR_CELL_DIFFERENTIATION	0.000185233	0.00336222	0.518848	-0.420071	-1.70887	135	0.00110856	0.0164718	0.45506	-0.374112	-1.55626	135	3.16867e-09	1.16113e-07	0.774939	-0.531828	-2.1062	135
GOBP_NEGATIVE_REGULATION_OF_MONONUCLEAR_CELL_MIGRATION	0.00236536	0.0252929	0.431708	-0.552412	-1.76104	35	0.000477052	0.00902624	0.498493	-0.583669	-1.9087	35	5.80282e-10	2.45033e-08	0.801216	-0.780932	-2.47516	35
GOBP_POSITIVE_REGULATION_OF_CELL_KILLING	4.69261e-07	1.89105e-05	0.674963	-0.581532	-2.15182	72	0.000743613	0.0125443	0.477271	-0.454882	-1.71807	72	1.93401e-06	3.32379e-05	0.627257	-0.572248	-2.06594	72
GOBP_CELL_GROWTH	0.133156	0.342156	0.137251	-0.243068	-1.1202	484	2.54412e-05	0.000888964	0.57561	-0.307131	-1.4704	489	1.99744e-10	9.21546e-09	0.826657	-0.405276	-1.81325	485
GOBP_INTERLEUKIN_1_PRODUCTION	0.000935664	0.0123535	0.477271	-0.389672	-1.56892	124	0.00235276	0.0277994	0.431708	-0.370534	-1.53188	126	3.35554e-10	1.47453e-08	0.814036	-0.560394	-2.20492	126
GOBP_RIBOSOMAL_SMALL_SUBUNIT_BIOGENESIS	4.8695e-05	0.00110253	0.557332	0.443254	1.84877	107	1.01428e-07	8.93228e-06	0.704976	0.518664	2.06914	107	0.000155966	0.0014472	0.518848	0.413349	1.73511	107
GOBP_NEGATIVE_REGULATION_OF_DEFENSE_RESPONSE	0.015629	0.0941929	0.352488	-0.290443	-1.28496	284	0.000192759	0.00449992	0.518848	-0.327239	-1.4862	286	2.72297e-10	1.23678e-08	0.814036	-0.452077	-1.94132	286
GOBP_CELLULAR_EXTRAVASATION	0.000336827	0.00552848	0.498493	-0.483781	-1.8007	73	0.000358479	0.00737757	0.498493	-0.464588	-1.7635	73	7.06518e-09	2.35724e-07	0.761461	-0.621128	-2.24183	73
GOBP_NEGATIVE_REGULATION_OF_LYMPHOCYTE_APOPTOTIC_PROCESS	0.000120775	0.00235872	0.538434	-0.595964	-1.95075	39	1.00154e-05	0.000420494	0.593325	-0.633682	-2.12841	39	7.71646e-07	1.53055e-05	0.659444	-0.689554	-2.22502	39
GOBP_NEGATIVE_REGULATION_OF_PRODUCTION_OF_MOLECULAR_MEDIATOR_OF_IMMUNE_RESPONSE	0.000664719	0.00955921	0.477271	-0.541931	-1.81054	44	1.26008e-05	0.000517013	0.593325	-0.591953	-2.05477	46	1.15779e-07	2.79992e-06	0.704976	-0.669285	-2.20598	45
GOBP_POSITIVE_REGULATION_OF_CD4_POSITIVE_ALPHA_BETA_T_CELL_DIFFERENTIATION	3.01219e-05	0.000727779	0.57561	-0.622155	-2.03036	38	0.000826422	0.0135633	0.477271	-0.550373	-1.82576	38	4.14174e-08	1.14507e-06	0.719513	-0.71628	-2.30757	38
GOBP_MAINTENANCE_OF_CELL_NUMBER	1.04207e-05	0.000289314	0.593325	-0.401894	-1.71572	198	6.41215e-05	0.00185217	0.538434	-0.375398	-1.65138	198	1.58902e-06	2.80216e-05	0.643552	-0.437602	-1.82088	198
GOBP_MAST_CELL_ACTIVATION_INVOLVED_IN_IMMUNE_RESPONSE	8.12668e-05	0.00169764	0.538434	-0.541778	-1.92143	59	1.83773e-05	0.00070441	0.57561	-0.55342	-2.02427	59	7.75418e-07	1.53521e-05	0.659444	-0.612702	-2.14014	59
GOBP_NEGATIVE_REGULATION_OF_MOLECULAR_FUNCTION	0.000866727	0.0116707	0.477271	-0.319131	-1.43397	354	2.00213e-05	0.000745258	0.57561	-0.329438	-1.52699	353	6.77038e-08	1.79823e-06	0.704976	-0.402995	-1.75628	352
REACTOME_APC_C_MEDIATED_DEGRADATION_OF_CELL_CYCLE_PROTEINS	1.48311e-11	1.4934e-09	0.863415	0.638382	2.49972	75	0.0818182	0.280372	0.2114	0.339897	1.28833	75	0.000993658	0.00668832	0.45506	0.425184	1.65749	75
GOBP_ICOSANOID_METABOLIC_PROCESS	0.000483025	0.00734743	0.498493	-0.407749	-1.63598	120	3.0254e-05	0.00102091	0.57561	-0.434426	-1.78505	124	8.60809e-08	2.16403e-06	0.704976	-0.516187	-2.01014	122
GOBP_DNA_REPLICATION_INITIATION	2.5776e-06	8.51316e-05	0.627257	0.650316	2.20002	38	9.78763e-05	0.00261132	0.538434	0.59426	1.96171	38	5.24503e-06	7.90779e-05	0.610527	0.624988	2.09032	38
GOBP_DIGESTIVE_SYSTEM_DEVELOPMENT	4.2306e-05	0.000976293	0.557332	-0.424497	-1.74011	150	0.067086	0.25167	0.252961	-0.29367	-1.2499	152	4.70731e-10	2.01929e-08	0.801216	-0.540761	-2.17381	148
GOBP_MITOTIC_CELL_CYCLE_PHASE_TRANSITION	6.00684e-12	6.42316e-10	0.887075	0.385923	1.89352	430	0.236842	0.494121	0.120433	0.2291	1.06445	436	0.000996562	0.00669952	0.45506	0.267797	1.3346	431
GOMF_GDP_BINDING	0.023114	0.120537	0.352488	-0.283802	-1.26622	320	3.67875e-06	0.000181128	0.627257	-0.352883	-1.61998	322	1.73985e-08	5.26828e-07	0.733762	-0.424727	-1.8465	321
GOBP_NEGATIVE_REGULATION_OF_CYTOSKELETON_ORGANIZATION	0.068323	0.237579	0.213928	-0.298148	-1.23841	164	6.48553e-08	6.16239e-06	0.704976	-0.467273	-2.00391	164	3.43277e-07	7.29043e-06	0.674963	-0.476256	-1.93834	164
REACTOME_ACTIVATION_OF_APC_C_AND_APC_C_CDC20_MEDIATED_DEGRADATION_OF_MITOTIC_PROTEINS	9.74683e-11	8.42126e-09	0.839089	0.655657	2.52098	64	0.0670498	0.251657	0.24134	0.363848	1.33192	64	0.000236161	0.00205713	0.518848	0.470659	1.79809	64
REACTOME_COPI_MEDIATED_ANTEROGRADE_TRANSPORT	7.35615e-09	4.72896e-07	0.761461	0.536892	2.20687	100	0.00044513	0.00864457	0.498493	0.427329	1.69072	100	0.000482806	0.00369992	0.498493	0.398817	1.65242	101
GOBP_NEURON_PROJECTION_GUIDANCE	0.0367107	0.164718	0.287857	-0.289963	-1.26058	240	8.97184e-05	0.00241149	0.538434	-0.346536	-1.55359	243	4.96573e-10	2.12172e-08	0.801216	-0.470404	-1.98863	242
REACTOME_INTRACELLULAR_SIGNALING_BY_SECOND_MESSENGERS	0.0833333	0.265096	0.184706	-0.267727	-1.19008	300	4.14929e-07	2.91959e-05	0.674963	-0.374714	-1.71066	300	4.74505e-08	1.30188e-06	0.719513	-0.423651	-1.82716	299
GOBP_POSITIVE_REGULATION_OF_ENDOCYTOSIS	0.00185417	0.0210568	0.45506	-0.362378	-1.50299	161	0.000289888	0.00625511	0.498493	-0.372372	-1.59653	163	3.2832e-09	1.195e-07	0.774939	-0.506898	-2.06502	163
GOBP_REGULATION_OF_CALCIUM_ION_TRANSPORT	0.000672396	0.00964392	0.477271	-0.345033	-1.49745	237	0.000346244	0.00720746	0.498493	-0.34275	-1.53275	242	8.33107e-09	2.75409e-07	0.74774	-0.450638	-1.90559	240
GOBP_DNA_REPLICATION_CHECKPOINT_SIGNALING	4.20504e-07	1.72024e-05	0.674963	0.803735	2.36128	20	0.0015528	0.0209725	0.45506	0.656294	1.86842	20	3.02654e-06	4.92724e-05	0.627257	0.763596	2.23479	20
GOMF_NUCLEIC_ACID_CONFORMATION_ISOMERASE_ACTIVITY	2.73071e-08	1.55686e-06	0.733762	0.459184	2.00168	168	0.00738843	0.0582733	0.407018	0.331328	1.41879	168	9.89984e-06	0.000137378	0.593325	0.398061	1.80556	168
GOBP_HEMATOPOIETIC_OR_LYMPHOID_ORGAN_DEVELOPMENT	0.000808513	0.0110531	0.477271	-0.420013	-1.65019	106	0.00065375	0.0113666	0.477271	-0.403714	-1.62406	106	3.85121e-09	1.36946e-07	0.761461	-0.56805	-2.16737	106
GOBP_LYMPHOCYTE_APOPTOTIC_PROCESS	2.60927e-05	0.000641916	0.57561	-0.500543	-1.90064	85	0.00027225	0.00600613	0.498493	-0.444378	-1.72957	85	3.0848e-07	6.6164e-06	0.674963	-0.559846	-2.06739	85
GOBP_CIRCADIAN_RHYTHM	0.000158556	0.00295823	0.518848	-0.37756	-1.61775	206	7.20005e-06	0.00032095	0.610527	-0.395873	-1.75986	207	1.96959e-06	3.3742e-05	0.627257	-0.432017	-1.80107	206
GOBP_GOLGI_ORGANIZATION	1.24456e-07	6.00054e-06	0.690132	0.442351	1.92811	157	0.00017922	0.00422025	0.518848	0.387158	1.6459	157	0.000106588	0.0010399	0.538434	0.37245	1.67328	157
REACTOME_INTERLEUKIN_2_FAMILY_SIGNALING	1.88108e-05	0.000486021	0.57561	-0.604575	-2.01983	44	6.19828e-05	0.0018097	0.538434	-0.571905	-1.97503	44	2.13434e-06	3.63915e-05	0.627257	-0.650468	-2.14415	44
GOBP_MUSCLE_SYSTEM_PROCESS	0.0355677	0.16059	0.282013	-0.269402	-1.23284	454	1.36733e-05	0.000550591	0.593325	-0.314436	-1.49869	458	5.42929e-09	1.86913e-07	0.761461	-0.401751	-1.7872	456
GOBP_REGULATION_OF_WNT_SIGNALING_PATHWAY	7.08145e-05	0.00151146	0.538434	-0.34166	-1.53569	344	0.00052633	0.00972902	0.477271	-0.305556	-1.4146	347	7.08926e-08	1.85957e-06	0.704976	-0.404898	-1.76274	344
GOBP_DEFENSE_RESPONSE_TO_BACTERIUM	5.76332e-05	0.00127547	0.557332	-0.348902	-1.55126	301	0.010598	0.0728337	0.38073	-0.277351	-1.26862	310	4.34973e-09	1.52664e-07	0.761461	-0.427854	-1.85412	310
GOMF_PHOSPHOLIPID_BINDING	0.0462963	0.19305	0.24134	-0.258812	-1.1954	497	9.24081e-07	5.78592e-05	0.659444	-0.327521	-1.5713	499	6.32006e-08	1.6995e-06	0.704976	-0.376335	-1.68405	496
GOMF_ATP_DEPENDENT_ACTIVITY_ACTING_ON_DNA	9.0928e-10	7.16805e-08	0.801216	0.539887	2.26867	117	0.0806754	0.278053	0.216543	0.307197	1.2461	117	3.70162e-05	0.000418562	0.557332	0.418515	1.79456	117
GOBP_REGULATION_OF_T_HELPER_17_TYPE_IMMUNE_RESPONSE	6.14432e-06	0.000183802	0.610527	-0.651189	-2.12511	38	0.00056788	0.0102181	0.477271	-0.560011	-1.85774	38	8.20566e-07	1.60694e-05	0.659444	-0.684677	-2.20576	38
GOBP_REGULATION_OF_EPITHELIAL_CELL_DIFFERENTIATION	0.000182344	0.00332654	0.518848	-0.39108	-1.6223	163	0.000556643	0.0101167	0.477271	-0.364502	-1.57118	168	2.8697e-08	8.2724e-07	0.733762	-0.484005	-1.9736	166
GOBP_OUTER_DYNEIN_ARM_ASSEMBLY	1.36701e-06	4.82473e-05	0.643552	-0.775394	-2.1989	21	6.10929e-05	0.00178854	0.538434	-0.705459	-2.0494	22	3.5241e-05	0.000401006	0.557332	-0.724408	-2.06333	22
GOBP_CELL_MATRIX_ADHESION	0.0265965	0.131508	0.352488	-0.296798	-1.28923	234	6.98723e-06	0.000312751	0.610527	-0.367834	-1.64079	237	1.81336e-08	5.46029e-07	0.733762	-0.456178	-1.92911	234
GOBP_NEUTROPHIL_MIGRATION	0.0040191	0.0366917	0.407018	-0.39552	-1.54757	103	0.000164269	0.00392794	0.518848	-0.425696	-1.6969	103	5.1939e-09	1.7938e-07	0.761461	-0.569348	-2.16568	103
GOBP_COMPLEMENT_ACTIVATION	4.68994e-05	0.00107085	0.557332	-0.517929	-1.85762	62	0.000870405	0.0140301	0.477271	-0.475818	-1.76555	61	8.74776e-08	2.18563e-06	0.704976	-0.613282	-2.16556	62
REACTOME_SIGNALING_BY_TGFB_FAMILY_MEMBERS	0.00507132	0.0432967	0.407018	-0.347718	-1.43747	157	2.29267e-05	0.000830576	0.57561	-0.409708	-1.74468	158	3.16333e-08	8.99884e-07	0.719513	-0.499774	-2.0249	159
REACTOME_FOXO_MEDIATED_TRANSCRIPTION	1.72978e-05	0.000453436	0.57561	-0.532497	-1.90987	62	3.05739e-05	0.0010285	0.557332	-0.520111	-1.9423	64	7.49103e-06	0.000108404	0.610527	-0.562618	-1.98666	62
GOBP_HORMONE_TRANSPORT	0.00679087	0.0534402	0.407018	-0.297885	-1.3327	335	0.00106961	0.0161141	0.45506	-0.301078	-1.38558	338	5.51975e-10	2.33994e-08	0.801216	-0.429887	-1.87168	335
GOMF_UNFOLDED_PROTEIN_BINDING	9.67428e-07	3.5298e-05	0.643552	0.459364	1.94287	122	0.000167403	0.00399408	0.518848	0.412791	1.69846	123	2.54304e-05	0.000303424	0.57561	0.413778	1.77893	123
REACTOME_DNA_DOUBLE_STRAND_BREAK_REPAIR	3.74013e-09	2.58932e-07	0.761461	0.467074	2.03898	169	0.0820896	0.281124	0.213928	0.280854	1.20263	169	1.47203e-05	0.00019195	0.593325	0.381723	1.73355	169
GOBP_CELL_SURFACE_RECEPTOR_SIGNALING_PATHWAY_VIA_JAK_STAT	0.000103865	0.0020889	0.538434	-0.435526	-1.75404	122	0.000541619	0.00989345	0.477271	-0.391173	-1.60661	123	8.45574e-08	2.13567e-06	0.704976	-0.51656	-2.01159	122
GOBP_STEM_CELL_PROLIFERATION	0.000802024	0.0109959	0.477271	-0.400968	-1.61221	126	0.000383963	0.00773064	0.498493	-0.385432	-1.59291	127	1.85366e-08	5.56612e-07	0.733762	-0.530933	-2.08337	125
GOBP_NEGATIVE_REGULATION_OF_NUCLEAR_DIVISION	3.79097e-08	2.0783e-06	0.719513	0.604314	2.32357	64	0.00734386	0.0582093	0.407018	0.404555	1.48094	64	2.21525e-05	0.000269369	0.57561	0.498968	1.9147	65
GOBP_REGULATION_OF_MONOATOMIC_ION_TRANSMEMBRANE_TRANSPORT	0.00060054	0.00880032	0.477271	-0.334474	-1.48752	304	0.000376549	0.00763816	0.498493	-0.321498	-1.46985	311	2.78534e-08	8.07226e-07	0.733762	-0.423617	-1.83395	306
GOBP_MEIOSIS_I_CELL_CYCLE_PROCESS	2.80887e-09	2.02239e-07	0.774939	0.503598	2.16876	140	0.01354	0.085669	0.38073	0.337509	1.41878	142	0.000170049	0.00155651	0.518848	0.384428	1.69501	140
GOBP_REGULATION_OF_CELL_GROWTH	0.163934	0.386233	0.123842	-0.24519	-1.1144	404	2.66288e-05	0.000924497	0.57561	-0.321344	-1.51546	409	1.49886e-09	5.9134e-08	0.788187	-0.407982	-1.79869	405
GOBP_RESPONSE_TO_NUTRIENT_LEVELS	0.182781	0.410796	0.114267	-0.23737	-1.09567	493	0.000132034	0.00333377	0.518848	-0.294408	-1.41182	498	2.83519e-10	1.27702e-08	0.814036	-0.396381	-1.77252	494
GOMF_MINUS_END_DIRECTED_MICROTUBULE_MOTOR_ACTIVITY	7.19296e-07	2.76891e-05	0.659444	-0.833092	-2.26348	17	0.000356577	0.00735704	0.498493	-0.724024	-1.95123	17	2.89414e-05	0.000338956	0.57561	-0.775465	-2.05917	17
GOBP_POSITIVE_REGULATION_OF_MYELOID_LEUKOCYTE_DIFFERENTIATION	0.00540998	0.0452818	0.407018	-0.427074	-1.53176	62	6.4587e-07	4.29206e-05	0.659444	-0.574306	-2.14204	63	2.22794e-06	3.78085e-05	0.627257	-0.577359	-2.03871	62
GOBP_DENDRITIC_CELL_MIGRATION	6.77551e-05	0.00145478	0.538434	-0.640731	-2.04092	33	4.31586e-05	0.00135506	0.557332	-0.635524	-2.01767	33	2.75403e-06	4.53827e-05	0.627257	-0.678784	-2.12733	33
GOBP_REGULATION_OF_SUPRAMOLECULAR_FIBER_ORGANIZATION	0.058011	0.220218	0.21925	-0.266087	-1.20569	395	9.7061e-07	6.03743e-05	0.643552	-0.343755	-1.61435	396	1.43448e-07	3.38575e-06	0.690132	-0.389766	-1.71155	395
GOBP_ANTIMICROBIAL_HUMORAL_RESPONSE	8.97689e-08	4.44727e-06	0.704976	-0.47557	-1.98218	166	0.0306598	0.143545	0.352488	-0.292122	-1.26032	169	2.95172e-06	4.83456e-05	0.627257	-0.454266	-1.84915	168
REACTOME_NEURONAL_SYSTEM	0.0503401	0.203148	0.234393	-0.268127	-1.21896	401	2.51622e-05	0.000882165	0.57561	-0.320224	-1.50617	406	6.7248e-09	2.28037e-07	0.761461	-0.401455	-1.76999	401
GOBP_REGULATION_OF_BLOOD_PRESSURE	0.000299073	0.00503898	0.498493	-0.371929	-1.5813	194	0.00116311	0.0171405	0.45506	-0.343941	-1.51386	194	2.59172e-08	7.59253e-07	0.733762	-0.472317	-1.96085	192
GOBP_REGULATION_OF_EXOCYTOSIS	0.0139619	0.0874644	0.38073	-0.314495	-1.33363	189	4.98608e-07	3.39681e-05	0.659444	-0.427258	-1.86916	191	1.30806e-06	2.38853e-05	0.643552	-0.446344	-1.85122	190
GOBP_NEGATIVE_REGULATION_OF_LEUKOCYTE_MIGRATION	0.000389228	0.00613674	0.498493	-0.515604	-1.80459	54	0.00115328	0.0170195	0.45506	-0.492146	-1.76253	54	2.0355e-08	6.045e-07	0.733762	-0.66172	-2.26955	54
GOMF_TRNA_BINDING	1.83107e-06	6.25809e-05	0.643552	0.515869	2.05327	81	0.000237213	0.00539809	0.518848	0.469202	1.78142	81	2.21263e-05	0.000269353	0.57561	0.475498	1.88039	81
GOMF_CCR_CHEMOKINE_RECEPTOR_BINDING	2.74585e-05	0.000672453	0.57561	-0.610804	-2.01275	42	0.0032087	0.034243	0.431708	-0.507933	-1.70484	40	1.09275e-07	2.67254e-06	0.704976	-0.692595	-2.26517	42
GOBP_POSITIVE_REGULATION_OF_EPITHELIAL_TO_MESENCHYMAL_TRANSITION	0.0109649	0.0742451	0.38073	-0.425177	-1.50289	58	0.00132213	0.0187944	0.45506	-0.46581	-1.69692	58	6.82159e-10	2.82534e-08	0.801216	-0.678743	-2.361	58
GOBP_CARDIAC_MUSCLE_TISSUE_DEVELOPMENT	0.00901759	0.064853	0.38073	-0.314554	-1.36748	240	0.000442281	0.00862618	0.498493	-0.333941	-1.4957	245	2.52031e-09	9.59315e-08	0.774939	-0.457648	-1.93987	243
GOBP_SPERM_FLAGELLUM_ASSEMBLY	6.10369e-07	2.39709e-05	0.659444	-0.598063	-2.114	58	4.26652e-05	0.00134738	0.557332	-0.529177	-1.92776	58	0.00040715	0.0032144	0.498493	-0.522869	-1.8188	58
REACTOME_INTERLEUKIN_3_INTERLEUKIN_5_AND_GM_CSF_SIGNALING	8.83275e-05	0.00183097	0.538434	-0.572067	-1.95383	48	3.53062e-05	0.0011416	0.557332	-0.569259	-1.99733	48	3.62261e-06	5.75889e-05	0.627257	-0.635191	-2.11886	48
GOBP_INTERLEUKIN_1_BETA_PRODUCTION	0.00981641	0.0685309	0.38073	-0.375521	-1.47538	106	0.00430369	0.0416601	0.407018	-0.384149	-1.55286	107	2.94489e-10	1.31546e-08	0.814036	-0.592645	-2.27087	107
GOBP_MONOAMINE_TRANSPORT	0.00226677	0.0245056	0.431708	-0.446387	-1.66152	73	5.01332e-05	0.00152113	0.557332	-0.484997	-1.84615	74	1.12067e-07	2.72849e-06	0.704976	-0.594493	-2.1457	73
GOBP_RESPONSE_TO_METAL_ION	0.0165411	0.0974067	0.352488	-0.281865	-1.26318	338	1.895e-06	0.000105807	0.643552	-0.353011	-1.63028	341	4.10452e-07	8.63226e-06	0.674963	-0.39858	-1.73501	338
GOBP_BRANCHING_MORPHOGENESIS_OF_AN_EPITHELIAL_TUBE	0.00667723	0.0528614	0.407018	-0.34192	-1.41814	161	0.0235098	0.120349	0.352488	-0.307867	-1.32029	164	8.69634e-11	4.37244e-09	0.839089	-0.535548	-2.17966	164
GOBP_MITOTIC_SPINDLE_ORGANIZATION	1.10973e-09	8.56076e-08	0.788187	0.504605	2.16662	139	0.269373	0.524887	0.110565	0.258106	1.08082	139	5.00167e-05	0.000541764	0.557332	0.389969	1.71387	139
GOBP_CELL_CYCLE_DNA_REPLICATION	4.26399e-07	1.73778e-05	0.674963	0.635092	2.27021	47	0.00144525	0.019993	0.45506	0.498516	1.72529	47	2.64651e-05	0.000314037	0.57561	0.558803	2.00933	47
REACTOME_NEGATIVE_REGULATION_OF_THE_PI3K_AKT_NETWORK	0.000525501	0.00786068	0.477271	-0.405849	-1.62845	118	0.000125062	0.00320254	0.518848	-0.415762	-1.70074	118	2.53988e-07	5.5805e-06	0.674963	-0.521489	-2.01828	117
GOBP_FC_GAMMA_RECEPTOR_SIGNALING_PATHWAY	2.91581e-05	0.00070607	0.57561	-0.622965	-2.03301	38	0.000466311	0.00889274	0.498493	-0.565163	-1.87483	38	1.23429e-06	2.27634e-05	0.643552	-0.679984	-2.19064	38
GOMF_PHOSPHOTYROSINE_RESIDUE_BINDING	0.000270843	0.00467035	0.498493	-0.561656	-1.90355	47	0.000189751	0.00443927	0.518848	-0.537692	-1.87804	47	3.34648e-07	7.13519e-06	0.674963	-0.661944	-2.20602	47
GOBP_COGNITION	0.0119391	0.0787193	0.38073	-0.287461	-1.2846	325	0.00183565	0.023615	0.45506	-0.300696	-1.38177	329	8.24498e-10	3.35069e-08	0.801216	-0.433637	-1.88467	325
GOBP_POSITIVE_REGULATION_OF_MONOATOMIC_ION_TRANSPORT	0.000286696	0.00486078	0.498493	-0.372302	-1.57955	190	0.00200119	0.024966	0.431708	-0.336892	-1.47988	193	3.37365e-08	9.52197e-07	0.719513	-0.474288	-1.96614	191
GOBP_ACTIN_POLYMERIZATION_OR_DEPOLYMERIZATION	0.0170947	0.0996885	0.352488	-0.320743	-1.35547	185	2.47086e-05	0.000871803	0.57561	-0.392319	-1.71687	185	4.72576e-08	1.29988e-06	0.719513	-0.472509	-1.95484	185
REACTOME_FOXO_MEDIATED_TRANSCRIPTION_OF_OXIDATIVE_STRESS_METABOLIC_AND_NEURONAL_GENES	6.98158e-06	0.000206578	0.610527	-0.720782	-2.17657	26	0.000149248	0.00362479	0.518848	-0.642661	-1.94168	28	2.26212e-05	0.00027445	0.57561	-0.699433	-2.06469	26
REACTOME_ACTIVATION_OF_ATR_IN_RESPONSE_TO_REPLICATION_STRESS	9.05079e-09	5.74991e-07	0.74774	0.718906	2.42481	37	0.0362107	0.161546	0.321776	0.43879	1.44509	37	7.45724e-05	0.000765553	0.538434	0.597083	1.98559	37
GOBP_OSSIFICATION	0.206803	0.440136	0.107972	-0.237934	-1.08752	436	0.00432213	0.0417638	0.407018	-0.272203	-1.29479	439	2.84616e-11	1.53835e-09	0.863415	-0.421513	-1.87019	435
GOMF_RIBOSOME_BINDING	1.1902e-05	0.0003246	0.593325	0.446877	1.87683	111	1.75802e-05	0.000680102	0.57561	0.460428	1.84789	111	0.000122403	0.00117931	0.518848	0.409622	1.72213	111
GOBP_NEGATIVE_REGULATION_OF_SUPRAMOLECULAR_FIBER_ORGANIZATION	0.158462	0.37829	0.135002	-0.273918	-1.14395	167	1.35702e-07	1.11358e-05	0.690132	-0.449908	-1.94043	167	1.23026e-06	2.27336e-05	0.643552	-0.463734	-1.88762	167
GOMF_PROTEIN_PHOSPHORYLATED_AMINO_ACID_BINDING	0.000237202	0.00416549	0.518848	-0.519339	-1.84185	59	0.000199339	0.00464353	0.518848	-0.511621	-1.87138	59	5.60251e-07	1.14703e-05	0.659444	-0.616184	-2.1523	59
GOBP_POSITIVE_REGULATION_OF_PHAGOCYTOSIS	0.0017988	0.0205577	0.45506	-0.452613	-1.68469	73	7.02282e-05	0.00198619	0.538434	-0.485496	-1.84625	75	2.1258e-07	4.78748e-06	0.690132	-0.587668	-2.13711	75
GOMF_GUANYL_NUCLEOTIDE_EXCHANGE_FACTOR_ACTIVITY	0.00392299	0.0359054	0.407018	-0.329031	-1.42516	233	4.93837e-05	0.00151184	0.557332	-0.36082	-1.61026	233	1.4274e-07	3.38381e-06	0.690132	-0.438545	-1.85232	233
GOBP_ENDOTHELIAL_CELL_MIGRATION	0.0892086	0.273867	0.17822	-0.268999	-1.18502	265	0.000125058	0.00320254	0.518848	-0.338912	-1.53042	271	2.66715e-09	1.00111e-07	0.774939	-0.451152	-1.93358	268
GOBP_CALCIUM_ION_TRANSMEMBRANE_TRANSPORT	0.00234926	0.0251956	0.431708	-0.315556	-1.40967	332	0.000239488	0.00542705	0.518848	-0.317674	-1.4641	337	5.37738e-08	1.46054e-06	0.719513	-0.405523	-1.76561	335
GOBP_NEURON_FATE_COMMITMENT	3.47687e-05	0.000825278	0.557332	-0.522335	-1.91842	70	0.00930458	0.0671467	0.38073	-0.385032	-1.4642	75	9.43305e-08	2.33879e-06	0.704976	-0.60725	-2.19231	72
GOBP_REGULATION_OF_MITOTIC_CELL_CYCLE_PHASE_TRANSITION	1.46511e-11	1.49276e-09	0.863415	0.41721	1.99892	332	0.300725	0.555284	0.102449	0.229247	1.04767	338	0.00872581	0.0370778	0.38073	0.261731	1.27383	334
REACTOME_ACTIVATION_OF_THE_PRE_REPLICATIVE_COMPLEX	2.82208e-06	9.18025e-05	0.627257	0.68204	2.23281	33	0.000991869	0.0154145	0.45506	0.578114	1.8421	33	1.53489e-05	0.000198709	0.57561	0.652367	2.13951	33
GOBP_NEGATIVE_REGULATION_OF_INTERLEUKIN_12_PRODUCTION	0.00747011	0.0572215	0.407018	-0.646251	-1.75583	17	2.59741e-05	0.000904667	0.57561	-0.778169	-2.09715	17	2.29097e-07	5.09575e-06	0.690132	-0.843143	-2.23888	17
GOBP_REGULATION_OF_TRANSLATIONAL_FIDELITY	1.9914e-06	6.67924e-05	0.627257	0.797464	2.3027	18	0.00035004	0.00724977	0.498493	0.692963	1.91478	18	6.41155e-05	0.000668732	0.538434	0.723635	2.04432	18
GOBP_REGULATION_OF_TOLERANCE_INDUCTION	6.47878e-05	0.00139942	0.538434	-0.721855	-2.04755	20	0.000676606	0.0116333	0.477271	-0.670703	-1.89326	20	1.05444e-06	1.99275e-05	0.643552	-0.786126	-2.15686	20
REACTOME_GOLGI_TO_ER_RETROGRADE_TRANSPORT	7.89439e-10	6.26907e-08	0.801216	0.521555	2.23944	132	0.00682941	0.0560001	0.407018	0.362108	1.51184	133	0.00870328	0.0370112	0.38073	0.326276	1.41567	133
GOBP_ENDOPLASMIC_RETICULUM_ORGANIZATION	3.94435e-06	0.00012405	0.610527	0.470667	1.95034	103	0.000234127	0.00533907	0.518848	0.440014	1.75448	103	5.25725e-05	0.000565481	0.557332	0.424035	1.76835	103
GOBP_OSTEOCLAST_DIFFERENTIATION	0.0207527	0.112474	0.352488	-0.351735	-1.40463	114	3.6034e-06	0.000178229	0.627257	-0.462298	-1.88977	115	6.50265e-07	1.3139e-05	0.659444	-0.5137	-1.98482	114
GOBP_REGULATION_OF_LYMPHOCYTE_MIGRATION	0.00166833	0.019395	0.45506	-0.459975	-1.6967	71	0.000137853	0.00342483	0.518848	-0.488561	-1.85219	70	2.11628e-07	4.77599e-06	0.690132	-0.598662	-2.15431	71
GOBP_CHRONIC_INFLAMMATORY_RESPONSE	2.23074e-05	0.000564214	0.57561	-0.734888	-2.08403	21	9.98417e-05	0.00265721	0.538434	-0.701803	-1.9988	21	2.30614e-05	0.000278852	0.57561	-0.736472	-2.06899	21
REACTOME_G_ALPHA_S_SIGNALLING_EVENTS	0.00666509	0.0528121	0.407018	-0.351216	-1.43972	150	4.37341e-05	0.00136915	0.557332	-0.411997	-1.73939	149	1.77811e-07	4.08097e-06	0.690132	-0.489508	-1.95883	146
GOBP_POSITIVE_REGULATION_OF_B_CELL_ACTIVATION	0.0091829	0.0653759	0.38073	-0.406363	-1.54545	87	3.23002e-05	0.00107324	0.557332	-0.486864	-1.89545	87	1.77653e-07	4.08097e-06	0.690132	-0.563826	-2.10002	87
GOBP_MACROPHAGE_ACTIVATION	0.00291485	0.0296426	0.431708	-0.384734	-1.52699	113	0.0016909	0.022255	0.45506	-0.394694	-1.60826	114	1.08222e-08	3.49217e-07	0.74774	-0.549625	-2.12363	114
GOBP_NEGATIVE_REGULATION_OF_ANTIGEN_RECEPTOR_MEDIATED_SIGNALING_PATHWAY	9.34753e-05	0.00190838	0.538434	-0.606597	-1.97959	38	3.93267e-05	0.00124923	0.557332	-0.604996	-2.00696	38	1.47406e-05	0.000191983	0.593325	-0.64116	-2.06556	38
REACTOME_GPVI_MEDIATED_ACTIVATION_CASCADE	0.000823031	0.0112232	0.477271	-0.578018	-1.84267	35	8.3378e-05	0.00225225	0.538434	-0.619361	-2.02542	35	7.92009e-07	1.55949e-05	0.659444	-0.70815	-2.24448	35
GOBP_SPROUTING_ANGIOGENESIS	0.0106256	0.0725847	0.38073	-0.329249	-1.37791	170	0.00135859	0.0189887	0.45506	-0.349702	-1.51867	174	3.7821e-09	1.34932e-07	0.761461	-0.501776	-2.0497	172
GOBP_GAMMA_DELTA_T_CELL_DIFFERENTIATION	3.73209e-05	0.000874328	0.557332	-0.786043	-2.06668	15	3.73631e-05	0.00120094	0.557332	-0.787499	-2.0408	15	3.96242e-05	0.000441585	0.557332	-0.782123	-2.01226	15
GOBP_NEGATIVE_REGULATION_OF_WNT_SIGNALING_PATHWAY	0.000139631	0.00267379	0.518848	-0.392075	-1.64657	178	0.000261121	0.00586459	0.498493	-0.36565	-1.59098	179	1.57315e-06	2.78326e-05	0.643552	-0.453514	-1.85982	178
GOBP_CELL_CELL_JUNCTION_ASSEMBLY	0.000801306	0.0109959	0.477271	-0.378022	-1.56206	159	6.94598e-05	0.00197997	0.538434	-0.396493	-1.69057	159	1.03751e-06	1.97455e-05	0.643552	-0.47386	-1.91991	159
GOBP_POSITIVE_REGULATION_OF_INTERLEUKIN_10_PRODUCTION	0.00121864	0.0153933	0.45506	-0.537758	-1.78159	43	0.000148035	0.0036034	0.518848	-0.56457	-1.93242	43	3.29444e-07	7.03813e-06	0.674963	-0.674604	-2.21823	43
GOBP_REGULATION_OF_T_CELL_RECEPTOR_SIGNALING_PATHWAY	0.000498673	0.0075324	0.477271	-0.52563	-1.83653	53	6.33944e-05	0.00184099	0.538434	-0.542717	-1.95041	53	2.00027e-06	3.42134e-05	0.627257	-0.611534	-2.09423	53
GOMF_SMAD_BINDING	0.0111356	0.0748763	0.38073	-0.403112	-1.52044	80	1.94301e-05	0.000733335	0.57561	-0.50171	-1.95468	80	3.04785e-07	6.55016e-06	0.674963	-0.572449	-2.11001	80
GOBP_EOSINOPHIL_MIGRATION	1.96739e-05	0.000504883	0.57561	-0.696921	-2.08303	25	0.00109456	0.0163309	0.45506	-0.587134	-1.74321	25	3.16001e-06	5.09846e-05	0.627257	-0.731243	-2.12681	25
GOBP_CELL_SURFACE_RECEPTOR_SIGNALING_PATHWAY_VIA_STAT	0.0003291	0.00543468	0.498493	-0.395493	-1.62122	150	0.00272343	0.0307461	0.431708	-0.345061	-1.46863	152	8.14825e-08	2.06767e-06	0.704976	-0.48954	-1.96785	150
GOBP_REGULATION_OF_CELL_MORPHOGENESIS	0.00474462	0.0411663	0.407018	-0.33017	-1.43774	244	0.000101645	0.00269199	0.538434	-0.343916	-1.54383	244	1.56334e-07	3.63434e-06	0.690132	-0.438344	-1.85661	244
GOBP_NEGATIVE_REGULATION_OF_TRANSPORT	0.07327	0.247518	0.191892	-0.258026	-1.17918	430	0.000112005	0.0029298	0.538434	-0.310494	-1.47719	437	9.246e-09	3.03797e-07	0.74774	-0.390692	-1.73242	431
GOBP_ORGAN_GROWTH	0.00360697	0.0339627	0.431708	-0.352986	-1.48133	177	0.00478769	0.0444009	0.407018	-0.325133	-1.41727	181	4.48295e-09	1.56831e-07	0.761461	-0.498658	-2.04806	179
GOBP_REGULATION_OF_PROTEIN_CONTAINING_COMPLEX_ASSEMBLY	0.09375	0.281406	0.168238	-0.253722	-1.15933	431	0.000124807	0.00320254	0.518848	-0.30276	-1.44031	431	6.7293e-09	2.28037e-07	0.761461	-0.392445	-1.7402	431
GOBP_ACUTE_INFLAMMATORY_RESPONSE	0.000783536	0.0108351	0.477271	-0.427057	-1.68477	107	0.00123866	0.0180581	0.45506	-0.39907	-1.6149	109	8.55507e-08	2.15572e-06	0.704976	-0.539475	-2.07581	109
GOBP_RESPIRATORY_BURST	0.0003463	0.00563258	0.498493	-0.57526	-1.87732	38	0.00128984	0.0184763	0.45506	-0.540413	-1.79272	38	1.86061e-07	4.24955e-06	0.690132	-0.70107	-2.25857	38
GOBP_REGULATION_OF_OSTEOCLAST_DIFFERENTIATION	0.00180099	0.020561	0.45506	-0.453431	-1.67781	72	1.21622e-06	7.15984e-05	0.643552	-0.546559	-2.07464	73	3.843e-05	0.00043005	0.557332	-0.533254	-1.92516	72
GOBP_EXTRINSIC_APOPTOTIC_SIGNALING_PATHWAY	0.0265965	0.131508	0.352488	-0.296455	-1.28774	234	0.000543039	0.00990269	0.477271	-0.327479	-1.46078	237	5.84421e-09	2.00558e-07	0.761461	-0.456178	-1.9274	236
GOBP_OLEFINIC_COMPOUND_METABOLIC_PROCESS	0.000704762	0.00998876	0.477271	-0.379384	-1.57584	164	7.08335e-05	0.00198774	0.538434	-0.394588	-1.69689	165	1.75244e-06	3.05054e-05	0.643552	-0.459313	-1.87283	165
GOBP_MUSCLE_ORGAN_DEVELOPMENT	0.0378151	0.167304	0.276501	-0.275668	-1.23984	359	0.0190677	0.106191	0.352488	-0.268982	-1.24942	363	1.24964e-10	5.97728e-09	0.826657	-0.432047	-1.89022	362
GOBP_VIRAL_PROCESS	0.0685871	0.238044	0.199915	-0.260862	-1.18532	405	0.00400666	0.0398166	0.407018	-0.277713	-1.3064	408	3.33952e-10	1.47348e-08	0.814036	-0.410925	-1.81597	407
GOBP_POSITIVE_REGULATION_OF_ALPHA_BETA_T_CELL_DIFFERENTIATION	0.00049769	0.00752808	0.477271	-0.51484	-1.80456	56	0.000998219	0.015447	0.45506	-0.482022	-1.74401	56	1.95602e-07	4.44213e-06	0.690132	-0.640782	-2.21616	56
GOBP_NEGATIVE_REGULATION_OF_CHROMOSOME_ORGANIZATION	1.99814e-08	1.18571e-06	0.733762	0.546762	2.25436	97	0.0581614	0.231534	0.257206	0.326884	1.28842	97	8.48724e-05	0.000855849	0.538434	0.436549	1.80158	97
GOBP_T_HELPER_CELL_LINEAGE_COMMITMENT	0.00012868	0.002495	0.518848	-0.643011	-1.99442	29	0.000641749	0.0111939	0.477271	-0.606176	-1.86045	29	1.20646e-06	2.24086e-05	0.643552	-0.731752	-2.24101	29
REACTOME_CELL_JUNCTION_ORGANIZATION	8.4097e-05	0.00174663	0.538434	-0.447102	-1.78547	114	0.00108492	0.0162769	0.45506	-0.402577	-1.64038	114	1.28157e-06	2.3481e-05	0.643552	-0.506842	-1.95832	114
GOBP_SMOOTH_MUSCLE_CELL_DIFFERENTIATION	0.011638	0.077158	0.38073	-0.408309	-1.51979	73	0.000907338	0.0143899	0.477271	-0.434312	-1.65322	74	1.12211e-08	3.61013e-07	0.74774	-0.616973	-2.22683	73
GOBP_NEGATIVE_REGULATION_OF_T_CELL_APOPTOTIC_PROCESS	0.000341238	0.00556571	0.498493	-0.64547	-1.92925	25	7.05147e-05	0.00198674	0.538434	-0.654186	-1.94229	25	5.20644e-06	7.86056e-05	0.610527	-0.721676	-2.09898	25
GOBP_DOUBLE_STRAND_BREAK_REPAIR	1.32078e-09	1.00454e-07	0.788187	0.394078	1.87618	324	0.261029	0.517329	0.112379	0.235031	1.0668	323	0.000367577	0.00296309	0.498493	0.298334	1.44433	324
GOBP_AMINO_ACID_METABOLIC_PROCESS	3.5933e-09	2.50372e-07	0.774939	0.405935	1.90325	279	0.0051326	0.04655	0.407018	0.308463	1.38553	282	0.00698496	0.0314483	0.407018	0.268485	1.29273	280
GOBP_POSITIVE_REGULATION_OF_TYPE_II_INTERFERON_PRODUCTION	0.000119102	0.00233026	0.538434	-0.492354	-1.84534	78	0.00158977	0.0213124	0.45506	-0.420961	-1.63002	78	7.0485e-07	1.41362e-05	0.659444	-0.566471	-2.0672	77
GOBP_REPRODUCTIVE_SYSTEM_DEVELOPMENT	0.00146726	0.0177253	0.45506	-0.317553	-1.41297	307	0.00316643	0.033905	0.431708	-0.294151	-1.35038	321	3.50154e-08	9.83161e-07	0.719513	-0.419754	-1.81509	309
GOBP_MIRNA_TRANSCRIPTION	0.000799458	0.0109959	0.477271	-0.454231	-1.69052	75	0.000691582	0.0117972	0.477271	-0.445607	-1.707	76	2.96642e-07	6.41341e-06	0.674963	-0.584964	-2.13757	76
GOBP_DEVELOPMENTAL_MATURATION	0.00453227	0.0397502	0.407018	-0.304985	-1.37001	353	0.000476352	0.00902624	0.498493	-0.304066	-1.40939	353	8.00097e-08	2.03507e-06	0.704976	-0.400072	-1.74604	355
GOBP_EPIDERMIS_DEVELOPMENT	0.000196192	0.00353145	0.518848	-0.328719	-1.48342	371	0.0611354	0.238809	0.271289	-0.255101	-1.18969	377	1.5362e-08	4.75825e-07	0.733762	-0.406748	-1.78276	370
GOBP_SMOOTH_MUSCLE_CONTRACTION	0.000793679	0.0109473	0.477271	-0.420053	-1.65035	106	0.00331993	0.034982	0.431708	-0.387385	-1.56594	107	7.14331e-08	1.8603e-06	0.704976	-0.542996	-2.07177	106
REACTOME_RRNA_MODIFICATION_IN_THE_NUCLEUS_AND_CYTOSOL	6.40013e-05	0.00138961	0.538434	0.517721	1.95392	59	0.000122739	0.0031655	0.518848	0.524297	1.88982	59	2.42448e-05	0.000291208	0.57561	0.520054	1.95784	59
GOBP_REGULATION_OF_OSSIFICATION	0.0257395	0.129126	0.352488	-0.337961	-1.35983	125	0.00199689	0.0249485	0.431708	-0.371713	-1.53675	126	3.7775e-09	1.34932e-07	0.761461	-0.543305	-2.13768	126
GOBP_NEGATIVE_REGULATION_OF_CHROMOSOME_SEGREGATION	6.92569e-08	3.57883e-06	0.704976	0.63672	2.31849	52	0.0239662	0.122166	0.352488	0.418349	1.47313	52	0.000123384	0.00118723	0.518848	0.523834	1.91511	52
GOBP_REGULATION_OF_CELLULAR_COMPONENT_SIZE	0.107392	0.304179	0.158514	-0.258658	-1.16307	358	1.15329e-05	0.000476812	0.593325	-0.335984	-1.55988	360	1.71101e-07	3.95214e-06	0.690132	-0.398922	-1.74363	358
GOBP_REGULATION_OF_NEURON_DIFFERENTIATION	0.00139816	0.0171009	0.45506	-0.348586	-1.47819	189	0.0200655	0.109381	0.352488	-0.291044	-1.28104	196	7.56041e-09	2.51471e-07	0.74774	-0.484349	-2.00884	190
GOBP_CALCIUM_ION_TRANSMEMBRANE_IMPORT_INTO_CYTOSOL	0.000707936	0.00999799	0.477271	-0.37316	-1.57667	183	0.00109978	0.0163863	0.45506	-0.337871	-1.48269	188	2.8423e-07	6.19461e-06	0.674963	-0.458481	-1.89681	185
GOBP_TRABECULA_MORPHOGENESIS	0.000890029	0.0118923	0.477271	-0.53152	-1.81535	48	0.00148335	0.0203903	0.45506	-0.495117	-1.73719	48	1.72099e-07	3.96672e-06	0.690132	-0.667012	-2.22501	48
GOBP_NEGATIVE_REGULATION_OF_T_CELL_DIFFERENTIATION	0.00153831	0.0183374	0.45506	-0.512029	-1.78059	51	0.025037	0.125225	0.352488	-0.413653	-1.47865	52	6.07542e-09	2.07833e-07	0.761461	-0.681963	-2.30133	50
GOBP_SKIN_DEVELOPMENT	0.000109355	0.00216307	0.538434	-0.34346	-1.52706	301	0.0184517	0.103774	0.352488	-0.265648	-1.21482	306	1.17732e-07	2.84081e-06	0.704976	-0.417197	-1.79932	299
GOBP_METAPHASE_CHROMOSOME_ALIGNMENT	7.95669e-08	4.07262e-06	0.704976	0.516033	2.15342	106	0.0363879	0.162203	0.321776	0.329967	1.31636	107	8.5202e-05	0.000858373	0.538434	0.41748	1.75603	106
REACTOME_SIGNALING_BY_NUCLEAR_RECEPTORS	0.483595	0.681831	0.0637845	-0.222363	-0.985227	288	1.07706e-06	6.55436e-05	0.643552	-0.375893	-1.71114	290	4.78589e-07	9.98754e-06	0.659444	-0.411902	-1.77104	288
GOBP_MYELOID_CELL_DEVELOPMENT	0.00139384	0.0170674	0.45506	-0.430989	-1.64699	90	0.000171569	0.00407075	0.518848	-0.457687	-1.78641	90	1.05102e-06	1.98976e-05	0.643552	-0.532602	-1.98666	90
GOBP_MEMBRANE_INVAGINATION	0.0079886	0.0599978	0.38073	-0.428823	-1.54584	64	2.33246e-05	0.000837934	0.57561	-0.525182	-1.96124	64	1.48317e-06	2.65009e-05	0.643552	-0.586018	-2.07161	64
GOBP_TEMPERATURE_HOMEOSTASIS	0.0180402	0.10335	0.352488	-0.312353	-1.31575	181	0.000161484	0.00386991	0.518848	-0.36103	-1.57467	182	9.60115e-08	2.37502e-06	0.704976	-0.472153	-1.93885	180
REACTOME_MAPK_FAMILY_SIGNALING_CASCADES	0.0631277	0.230443	0.213928	-0.270112	-1.2017	308	1.60597e-05	0.000632575	0.57561	-0.33963	-1.55348	310	2.79681e-07	6.10778e-06	0.674963	-0.402484	-1.73868	308
GOBP_REGULATION_OF_CELLULAR_RESPONSE_TO_TRANSFORMING_GROWTH_FACTOR_BETA_STIMULUS	0.00632886	0.050556	0.407018	-0.336219	-1.39472	163	0.00125739	0.018233	0.45506	-0.353287	-1.52284	168	3.57392e-08	9.98296e-07	0.719513	-0.489485	-1.99585	165
GOBP_ACTIVATION_OF_INNATE_IMMUNE_RESPONSE	0.0146821	0.0902488	0.38073	-0.292188	-1.30281	330	0.00693371	0.0563436	0.407018	-0.279576	-1.28482	331	2.80443e-09	1.04178e-07	0.774939	-0.432179	-1.88302	331
REACTOME_APC_C_CDH1_MEDIATED_DEGRADATION_OF_CDC20_AND_OTHER_APC_C_CDH1_TARGETED_PROTEINS_IN_LATE_MITOSIS_EARLY_G1	2.69936e-09	1.95658e-07	0.774939	0.641281	2.44499	61	0.132812	0.365597	0.169571	0.339883	1.22615	61	0.000816334	0.0057154	0.477271	0.456913	1.7215	61
GOBP_GLYCOPROTEIN_METABOLIC_PROCESS	5.77505e-05	0.00127547	0.557332	0.31029	1.51953	392	7.10626e-07	4.63705e-05	0.659444	0.35528	1.64173	394	0.00727403	0.0325465	0.407018	-0.303818	-1.33528	392
GOBP_POSITIVE_REGULATION_OF_SMOOTH_MUSCLE_CELL_PROLIFERATION	0.00292128	0.0296521	0.431708	-0.41888	-1.60071	90	0.00103734	0.0157815	0.45506	-0.425422	-1.66048	90	1.05914e-07	2.60211e-06	0.704976	-0.55809	-2.08173	90
GOBP_CELLULAR_RESPONSE_TO_METAL_ION	0.0301153	0.143573	0.352488	-0.310156	-1.30658	180	5.94746e-06	0.000276493	0.610527	-0.401124	-1.74697	180	1.82207e-06	3.1565e-05	0.643552	-0.445888	-1.831	180
GOBP_GASTRULATION	0.0110421	0.0746561	0.38073	-0.318493	-1.35411	194	0.00294425	0.0323122	0.431708	-0.323352	-1.42578	199	1.07313e-08	3.47322e-07	0.74774	-0.475315	-1.97507	197
GOBP_NEGATIVE_REGULATION_OF_CD4_POSITIVE_ALPHA_BETA_T_CELL_ACTIVATION	0.000128908	0.002495	0.518848	-0.598041	-1.92355	36	0.00525241	0.0471995	0.407018	-0.505973	-1.66734	37	5.15359e-07	1.06725e-05	0.659444	-0.69802	-2.23346	36
GOBP_CELL_ADHESION_MEDIATED_BY_INTEGRIN	0.00876076	0.0638436	0.38073	-0.403204	-1.53852	88	0.000442777	0.00862618	0.498493	-0.436836	-1.70803	89	9.04405e-08	2.25268e-06	0.704976	-0.572602	-2.14125	88
REACTOME_TRANSCRIPTIONAL_REGULATION_BY_RUNX1	0.0970149	0.286117	0.173748	-0.274727	-1.1826	220	2.31536e-06	0.0001254	0.627257	-0.393426	-1.75003	220	1.58036e-06	2.79146e-05	0.643552	-0.432183	-1.81571	220
GOBP_NEGATIVE_REGULATION_OF_MITOTIC_CELL_CYCLE_PHASE_TRANSITION	3.56685e-09	2.50143e-07	0.774939	0.467376	2.06851	179	0.0522388	0.215891	0.271289	0.285886	1.22916	180	0.00196211	0.0114837	0.431708	0.324543	1.48596	180
GOBP_MEGAKARYOCYTE_DIFFERENTIATION	0.00764248	0.0583725	0.407018	-0.433757	-1.56538	65	1.87605e-07	1.48331e-05	0.690132	-0.585778	-2.19973	65	0.000263776	0.00225053	0.498493	-0.520862	-1.84341	65
GOBP_VASOCONSTRICTION	0.00768571	0.058579	0.407018	-0.402019	-1.52115	84	0.00409298	0.0403781	0.407018	-0.396637	-1.54658	86	1.20476e-08	3.84172e-07	0.74774	-0.588792	-2.17428	85
GOBP_REGULATION_OF_MITOTIC_SISTER_CHROMATID_SEGREGATION	9.27241e-08	4.5727e-06	0.704976	0.61616	2.31051	57	0.0211094	0.112859	0.352488	0.397732	1.42686	57	0.000197916	0.00178141	0.518848	0.502367	1.85983	57
GOBP_KIDNEY_EPITHELIUM_DEVELOPMENT	0.0017403	0.0199949	0.45506	-0.373161	-1.52776	147	0.0659341	0.249328	0.261664	-0.297346	-1.25209	148	3.59841e-09	1.30096e-07	0.774939	-0.522998	-2.10065	147
GOBP_B_CELL_ACTIVATION_INVOLVED_IN_IMMUNE_RESPONSE	0.00353709	0.0336272	0.431708	-0.401765	-1.5729	102	6.76826e-05	0.0019344	0.538434	-0.448325	-1.79537	104	1.83987e-06	3.17715e-05	0.643552	-0.514886	-1.95852	103
GOBP_POSITIVE_REGULATION_OF_EPITHELIAL_CELL_PROLIFERATION	0.00935989	0.0662282	0.38073	-0.315387	-1.35154	209	0.000405095	0.008081	0.498493	-0.348518	-1.54531	214	1.1823e-07	2.84648e-06	0.704976	-0.451086	-1.88361	212
GOBP_EAR_MORPHOGENESIS	0.000803314	0.0109959	0.477271	-0.402997	-1.62533	130	0.00107329	0.016147	0.45506	-0.386143	-1.60502	133	5.27795e-07	1.08676e-05	0.659444	-0.500811	-1.97712	130
REACTOME_TRNA_AMINOACYLATION	2.07782e-07	9.27294e-06	0.690132	0.673287	2.35507	42	0.000758751	0.0127226	0.477271	0.525005	1.77512	42	0.00289092	0.0157118	0.431708	0.489245	1.70809	42
GOMF_TRANSCRIPTION_COACTIVATOR_ACTIVITY	0.00386895	0.0357134	0.431708	-0.315418	-1.39545	284	2.55811e-06	0.000134512	0.627257	-0.371135	-1.68469	285	4.66998e-05	0.000508896	0.557332	-0.37674	-1.61706	284
REACTOME_REGULATION_OF_TP53_ACTIVITY_THROUGH_PHOSPHORYLATION	2.37078e-07	1.04139e-05	0.690132	0.530051	2.157	92	0.015016	0.0907585	0.38073	0.355133	1.39504	92	0.000129847	0.00123997	0.518848	0.42694	1.74368	92
GOBP_REGULATION_OF_T_CELL_APOPTOTIC_PROCESS	0.000106924	0.0021306	0.538434	-0.589573	-1.94279	42	0.000287139	0.00622058	0.498493	-0.543895	-1.8495	42	1.51619e-05	0.000196759	0.593325	-0.632015	-2.06704	42
GOBP_POSITIVE_REGULATION_OF_MONONUCLEAR_CELL_MIGRATION	0.0146698	0.0902245	0.38073	-0.369529	-1.42596	97	0.000442777	0.00862618	0.498493	-0.427206	-1.6895	97	7.2106e-08	1.8603e-06	0.704976	-0.548628	-2.06327	98
REACTOME_SIGNALING_BY_TGF_BETA_RECEPTOR_COMPLEX	0.0755627	0.252187	0.206588	-0.332144	-1.28056	94	3.74908e-05	0.00120148	0.557332	-0.471352	-1.85259	94	1.65818e-07	3.8383e-06	0.690132	-0.547145	-2.04782	94
GOBP_REGULATION_OF_CELL_SHAPE	0.000888378	0.0118891	0.477271	-0.392554	-1.60682	139	0.00286414	0.0317872	0.431708	-0.356751	-1.49274	139	1.90574e-07	4.33707e-06	0.690132	-0.502482	-2.00084	139
GOBP_NEGATIVE_REGULATION_OF_LIPID_METABOLIC_PROCESS	0.000708191	0.00999799	0.477271	-0.409219	-1.61914	110	0.00110447	0.0164336	0.45506	-0.402086	-1.63838	114	6.3017e-07	1.27568e-05	0.659444	-0.516356	-1.99341	111
GOBP_MATURE_B_CELL_DIFFERENTIATION	5.22051e-05	0.00116974	0.557332	-0.602754	-1.98622	42	0.000577114	0.0103498	0.477271	-0.531404	-1.80702	42	1.65298e-05	0.000210965	0.57561	-0.630609	-2.06245	42
REACTOME_STABILIZATION_OF_P53	6.22955e-09	4.07702e-07	0.761461	0.693577	2.4432	44	0.0231185	0.119191	0.352488	0.439282	1.49096	44	0.00351561	0.0182974	0.431708	0.478244	1.6779	44
GOBP_MITOTIC_DNA_INTEGRITY_CHECKPOINT_SIGNALING	1.22236e-06	4.37135e-05	0.643552	0.539092	2.10705	74	0.0131156	0.0837664	0.38073	0.380252	1.43189	74	3.17952e-05	0.000367208	0.557332	0.492916	1.90837	74
GOBP_REGULATION_OF_TUBE_SIZE	0.0469484	0.194442	0.261664	-0.308504	-1.27507	155	0.00407901	0.0403137	0.407018	-0.337976	-1.43362	156	2.68535e-09	1.00445e-07	0.774939	-0.522563	-2.11628	155
GOBP_SPERM_AXONEME_ASSEMBLY	7.16474e-06	0.000209901	0.610527	-0.669149	-2.14002	34	0.000339047	0.00708988	0.498493	-0.592786	-1.90018	34	0.000219452	0.00193814	0.518848	-0.617542	-1.94626	34
GOBP_CALCINEURIN_MEDIATED_SIGNALING	0.00342107	0.0329301	0.431708	-0.485902	-1.69772	53	3.51631e-05	0.00114038	0.557332	-0.558951	-2.00177	54	4.49426e-06	6.97264e-05	0.610527	-0.601215	-2.06203	54
GOBP_NEGATIVE_REGULATION_OF_LYMPHOCYTE_DIFFERENTIATION	0.000566334	0.00834435	0.477271	-0.495044	-1.76778	61	0.0696721	0.256202	0.245042	-0.35495	-1.3233	62	1.37435e-08	4.3063e-07	0.74774	-0.639912	-2.24343	60
GOBP_SYNAPSE_ASSEMBLY	0.00973477	0.068227	0.38073	-0.300747	-1.32851	271	0.00728358	0.0579681	0.407018	-0.290726	-1.31521	272	7.74688e-09	2.56883e-07	0.74774	-0.443569	-1.90261	271
GOBP_NEGATIVE_REGULATION_OF_T_CELL_MEDIATED_IMMUNITY	0.000921703	0.012214	0.477271	-0.595668	-1.8753	31	0.00243549	0.0285203	0.431708	-0.545089	-1.70779	32	2.44953e-07	5.42399e-06	0.674963	-0.734296	-2.27298	31
REACTOME_UNWINDING_OF_DNA	1.85128e-05	0.000479468	0.57561	0.853888	2.16487	12	0.00195041	0.0245233	0.45506	0.726618	1.81622	12	1.62582e-05	0.000208483	0.57561	0.836636	2.12939	12
GOBP_POSITIVE_REGULATION_OF_LEUKOCYTE_CHEMOTAXIS	0.00822401	0.0612125	0.38073	-0.39183	-1.51175	96	0.000952343	0.0149504	0.477271	-0.419749	-1.65675	96	7.58903e-08	1.95006e-06	0.704976	-0.565434	-2.12557	97
GOBP_ENDOTHELIUM_DEVELOPMENT	0.310236	0.541459	0.0922597	-0.262133	-1.07355	145	0.000857158	0.0138993	0.477271	-0.366206	-1.54204	148	2.25741e-09	8.65341e-08	0.774939	-0.52564	-2.11126	147
GOBP_UNSATURATED_FATTY_ACID_METABOLIC_PROCESS	0.0127202	0.0822626	0.38073	-0.364828	-1.46406	116	3.00232e-06	0.000154862	0.627257	-0.462251	-1.89091	118	1.69985e-05	0.000215168	0.57561	-0.475105	-1.83618	116
GOBP_REGULATION_OF_T_CELL_DIFFERENTIATION_IN_THYMUS	0.0026394	0.0274619	0.431708	-0.595159	-1.81196	27	0.00283059	0.0315769	0.431708	-0.572144	-1.71809	27	8.70469e-08	2.18324e-06	0.704976	-0.769805	-2.30025	27
GOBP_CENTRAL_NERVOUS_SYSTEM_NEURON_DIFFERENTIATION	0.00908165	0.0649549	0.38073	-0.318756	-1.37646	230	0.00101873	0.015608	0.45506	-0.328046	-1.46908	240	7.10192e-08	1.85957e-06	0.704976	-0.442901	-1.87071	233
GOBP_NEUTROPHIL_EXTRAVASATION	0.000229802	0.00405533	0.518848	-0.762971	-1.96379	14	0.000269231	0.00598831	0.498493	-0.765705	-1.96348	14	1.09415e-05	0.00015048	0.593325	-0.824813	-2.083	14
GOMF_MACROMOLECULAR_CONFORMATION_ISOMERASE_ACTIVITY	6.26653e-09	4.07702e-07	0.761461	0.395931	1.86853	290	0.0918919	0.299219	0.197822	0.25989	1.17342	291	0.00120098	0.00777867	0.45506	0.288617	1.38927	290
GOMF_MONOCARBOXYLIC_ACID_BINDING	0.11526	0.315658	0.165657	-0.325446	-1.23577	85	0.000622915	0.0109714	0.477271	-0.430668	-1.68071	88	9.79532e-09	3.20871e-07	0.74774	-0.590399	-2.18022	85
GOBP_CELLULAR_PROCESS_INVOLVED_IN_REPRODUCTION_IN_MULTICELLULAR_ORGANISM	0.00141648	0.0172663	0.45506	-0.301968	-1.37476	420	7.14495e-05	0.00198956	0.538434	-0.310427	-1.46979	425	7.13166e-06	0.000103708	0.610527	-0.364501	-1.61581	422
GOBP_ANTIGEN_PROCESSING_AND_PRESENTATION_OF_PEPTIDE_OR_POLYSACCHARIDE_ANTIGEN_VIA_MHC_CLASS_II	0.000153059	0.00288498	0.518848	-0.61373	-1.95652	35	0.00291816	0.0321234	0.431708	-0.534988	-1.7495	35	1.62001e-06	2.85217e-05	0.643552	-0.697253	-2.20994	35
GOBP_DNA_TEMPLATED_DNA_REPLICATION_MAINTENANCE_OF_FIDELITY	1.31217e-07	6.24291e-06	0.690132	0.598523	2.25887	59	0.033821	0.153863	0.321776	0.38723	1.39576	59	0.000178535	0.00162455	0.518848	0.486258	1.83061	59
GOMF_PROTEIN_TYROSINE_KINASE_ACTIVITY	0.0247495	0.126079	0.352488	-0.31142	-1.31378	184	0.000239052	0.00542705	0.518848	-0.36871	-1.61355	185	1.34381e-07	3.20676e-06	0.690132	-0.465122	-1.92428	185
GOBP_CARDIAC_CHAMBER_DEVELOPMENT	0.0169389	0.0989933	0.352488	-0.315973	-1.32699	175	0.00134766	0.0189347	0.45506	-0.343381	-1.48984	177	3.58363e-08	9.98429e-07	0.719513	-0.478712	-1.96347	177
REACTOME_HOMOLOGOUS_DNA_PAIRING_AND_STRAND_EXCHANGE	8.54931e-07	3.18388e-05	0.659444	0.637398	2.23707	43	0.00795451	0.0607211	0.38073	0.468827	1.59067	43	0.000132408	0.00125887	0.518848	0.546859	1.91238	43
GOBP_RESPONSE_TO_INTERLEUKIN_2	4.4633e-05	0.00102343	0.557332	-0.848549	-2.0218	11	0.00108972	0.0163076	0.45506	-0.763818	-1.82519	11	1.92132e-05	0.000239555	0.57561	-0.858593	-2.06022	11
GOBP_POSITIVE_REGULATION_OF_VASCULATURE_DEVELOPMENT	0.0259774	0.12939	0.352488	-0.314237	-1.32377	180	0.00197151	0.0246883	0.431708	-0.328719	-1.43374	182	2.02465e-08	6.02933e-07	0.733762	-0.483664	-1.98612	180
GOBP_NON_CANONICAL_NF_KAPPAB_SIGNAL_TRANSDUCTION	0.0208055	0.1126	0.352488	-0.338644	-1.36797	131	0.00034859	0.00723357	0.498493	-0.389916	-1.622	135	1.49641e-07	3.50134e-06	0.690132	-0.509076	-2.01021	131
REACTOME_DISEASES_OF_DNA_REPAIR	6.89466e-07	2.6785e-05	0.659444	0.619662	2.24837	51	0.00726958	0.0579187	0.407018	0.447791	1.56994	51	0.000216916	0.00192615	0.518848	0.524187	1.9092	51
GOBP_MACROPHAGE_MIGRATION	0.00516115	0.0438189	0.407018	-0.44932	-1.6045	61	0.00525296	0.0471995	0.407018	-0.432662	-1.60541	61	4.06538e-08	1.12974e-06	0.719513	-0.628041	-2.20841	61
GOBP_REGULATION_OF_CELL_CYCLE_G2_M_PHASE_TRANSITION	1.77319e-07	8.14912e-06	0.690132	0.479525	2.02722	119	0.0349969	0.157756	0.321776	0.323592	1.32293	120	0.000179323	0.00163035	0.518848	0.390825	1.67492	119
GOBP_CALCIUM_ION_HOMEOSTASIS	0.00250318	0.0263236	0.431708	-0.310409	-1.38501	323	0.00275985	0.031039	0.431708	-0.296706	-1.36269	327	1.64992e-07	3.82739e-06	0.690132	-0.403268	-1.75268	325
GOBP_SKELETAL_MUSCLE_ORGAN_DEVELOPMENT	0.00985349	0.0686566	0.38073	-0.321827	-1.3654	190	0.00691909	0.056267	0.407018	-0.318284	-1.39504	192	1.67853e-08	5.0969e-07	0.733762	-0.478742	-1.9846	191
GOBP_CD4_POSITIVE_OR_CD8_POSITIVE_ALPHA_BETA_T_CELL_LINEAGE_COMMITMENT	0.00027114	0.00467035	0.498493	-0.585805	-1.88419	36	0.0143609	0.0882001	0.38073	-0.478251	-1.57648	36	2.97714e-07	6.42373e-06	0.674963	-0.705701	-2.25804	36
GOBP_CELLULAR_RESPONSE_TO_GLUCOCORTICOID_STIMULUS	0.000194259	0.0035025	0.518848	-0.542745	-1.89633	53	0.000439032	0.00861521	0.498493	-0.511398	-1.83147	54	1.39302e-05	0.000183641	0.593325	-0.582813	-2.00103	55
GOBP_CELLULAR_RESPONSE_TO_CALCIUM_ION	0.0628019	0.229849	0.227987	-0.360508	-1.35427	79	1.75322e-05	0.000680102	0.57561	-0.500177	-1.94206	79	1.11806e-06	2.0983e-05	0.643552	-0.546678	-2.01042	79
GOMF_NUCLEOSIDE_TRIPHOSPHATASE_REGULATOR_ACTIVITY	0.0675497	0.236743	0.197822	-0.254242	-1.17355	493	0.00013437	0.00336878	0.518848	-0.294474	-1.41353	493	1.38804e-07	3.30501e-06	0.690132	-0.370328	-1.65806	493
GOBP_FC_RECEPTOR_MEDIATED_STIMULATORY_SIGNALING_PATHWAY	0.000250587	0.00437212	0.498493	-0.603526	-1.92399	35	0.000445316	0.00864457	0.498493	-0.585892	-1.91597	35	1.14381e-05	0.000156513	0.593325	-0.668405	-2.1185	35
GOBP_REGULATION_OF_NON_CANONICAL_NF_KAPPAB_SIGNAL_TRANSDUCTION	0.00939427	0.0663559	0.38073	-0.376483	-1.47309	103	0.000143256	0.00355092	0.518848	-0.434648	-1.75699	107	9.53292e-07	1.84019e-05	0.659444	-0.522839	-1.98877	103
GOBP_B_CELL_HOMEOSTASIS	0.00033924	0.0055512	0.498493	-0.587674	-1.9038	37	0.00126227	0.0182793	0.45506	-0.544887	-1.79557	37	3.11207e-06	5.03614e-05	0.627257	-0.659282	-2.11744	37
GOBP_SPERMATID_DIFFERENTIATION	8.958e-05	0.00184983	0.538434	-0.369248	-1.60853	242	4.1991e-05	0.00132996	0.557332	-0.354843	-1.59288	244	0.000367389	0.00296309	0.498493	-0.375858	-1.59195	244
GOBP_NEGATIVE_REGULATION_OF_ORGANELLE_ORGANIZATION	0.000283262	0.00481768	0.498493	0.304525	1.47945	362	6.43215e-06	0.000293979	0.610527	-0.340339	-1.58248	362	0.000764004	0.00545141	0.477271	-0.333645	-1.45924	363
GOBP_ANATOMICAL_STRUCTURE_MATURATION	0.00145681	0.0176188	0.45506	-0.3278	-1.45181	276	0.00944835	0.068003	0.38073	-0.290135	-1.31571	276	1.01394e-07	2.50243e-06	0.704976	-0.421624	-1.8117	278
GOBP_NEGATIVE_REGULATION_OF_CELLULAR_RESPONSE_TO_GROWTH_FACTOR_STIMULUS	0.00376279	0.0350421	0.431708	-0.379149	-1.52555	125	0.00560297	0.0489842	0.407018	-0.34731	-1.43877	128	7.21032e-08	1.8603e-06	0.704976	-0.518089	-2.03847	126
GOBP_POSITIVE_REGULATION_OF_CYTOKINE_PRODUCTION_INVOLVED_IN_IMMUNE_RESPONSE	0.0110073	0.0744854	0.38073	-0.402585	-1.53108	87	0.00150829	0.0205507	0.45506	-0.412913	-1.61142	88	9.19865e-08	2.28592e-06	0.704976	-0.572487	-2.14082	88
REACTOME_SCF_SKP2_MEDIATED_DEGRADATION_OF_P27_P21	2.04408e-09	1.49163e-07	0.774939	0.683912	2.46913	50	0.13035	0.362794	0.170932	0.35526	1.23887	50	0.00592367	0.0276012	0.407018	0.43963	1.59558	50
REACTOME_UNFOLDED_PROTEIN_RESPONSE_UPR	1.58121e-06	5.52655e-05	0.643552	0.503504	2.04918	93	0.00134974	0.0189383	0.45506	0.414259	1.6311	93	0.000749007	0.00536921	0.477271	0.398857	1.64153	93
GOBP_VACUOLAR_LOCALIZATION	0.00112734	0.0143746	0.45506	-0.429449	-1.63711	89	3.1887e-05	0.00106277	0.557332	-0.475612	-1.85964	89	4.57008e-05	0.000500532	0.557332	-0.496688	-1.85435	89
GOBP_REGULATION_OF_CANONICAL_WNT_SIGNALING_PATHWAY	0.000423334	0.0065879	0.498493	-0.34182	-1.50581	265	0.00053575	0.00986946	0.477271	-0.32469	-1.46571	268	7.2631e-06	0.000105388	0.610527	-0.400818	-1.71588	265
REACTOME_THE_ROLE_OF_GTSE1_IN_G2_M_PROGRESSION_AFTER_G2_CHECKPOINT	8.69945e-09	5.55941e-07	0.74774	0.619137	2.39739	65	0.0209393	0.112396	0.352488	0.381715	1.39604	65	0.0093634	0.0390654	0.38073	0.385233	1.4728	66
GOBP_INTERLEUKIN_2_MEDIATED_SIGNALING_PATHWAY	0.000133527	0.00257516	0.518848	-0.855351	-1.92602	9	0.0021178	0.0259487	0.431708	-0.768774	-1.70704	9	6.12818e-06	9.02529e-05	0.610527	-0.909008	-2.09152	9
REACTOME_ER_TO_GOLGI_ANTEROGRADE_TRANSPORT	2.52927e-07	1.09265e-05	0.674963	0.4458	1.93314	154	0.00128453	0.0184763	0.45506	0.359198	1.52519	154	0.00551428	0.0261674	0.407018	0.311643	1.39122	155
GOBP_MYELOID_DENDRITIC_CELL_ACTIVATION	0.00359152	0.0339059	0.431708	-0.563925	-1.77537	31	0.000111098	0.00291383	0.538434	-0.617509	-1.93469	32	4.58078e-06	7.04384e-05	0.610527	-0.692728	-2.14431	31
REACTOME_FBXL7_DOWN_REGULATES_AURKA_DURING_MITOTIC_ENTRY_AND_IN_EARLY_MITOSIS	3.99159e-09	2.72843e-07	0.761461	0.711703	2.48945	42	0.0866142	0.289819	0.213928	0.385996	1.30511	42	0.00533801	0.0254876	0.407018	0.46935	1.63863	42
GOBP_AMINO_ACID_ACTIVATION	1.8692e-07	8.41141e-06	0.690132	0.655037	2.31474	45	0.00543135	0.0482628	0.407018	0.477181	1.62988	45	0.00182185	0.0107795	0.45506	0.47998	1.71102	45
GOBP_CELLULAR_RESPONSE_TO_XENOBIOTIC_STIMULUS	0.0017182	0.0198278	0.45506	-0.353853	-1.51797	201	0.000706642	0.0120162	0.477271	-0.333548	-1.4782	203	1.55211e-06	2.75505e-05	0.643552	-0.437486	-1.82016	199
REACTOME_HEDGEHOG_LIGAND_BIOGENESIS	2.03414e-09	1.49163e-07	0.774939	0.675573	2.45997	52	0.0464176	0.198733	0.321776	0.395649	1.3932	52	0.0200484	0.0689103	0.352488	0.412286	1.5073	52
GOBP_REGULATION_OF_STEM_CELL_PROLIFERATION	0.00334222	0.0326071	0.431708	-0.416608	-1.59203	90	0.00248427	0.0288821	0.431708	-0.395921	-1.55164	91	2.28301e-07	5.08852e-06	0.690132	-0.554307	-2.06947	89
REACTOME_CDK_MEDIATED_PHOSPHORYLATION_AND_REMOVAL_OF_CDC6	9.49229e-09	5.99513e-07	0.74774	0.63139	2.39635	60	0.146435	0.387043	0.159647	0.332317	1.20173	60	0.00141144	0.00880417	0.45506	0.454316	1.7091	60
GOBP_POSITIVE_REGULATION_OF_TUMOR_NECROSIS_FACTOR_SUPERFAMILY_CYTOKINE_PRODUCTION	0.104928	0.300511	0.172324	-0.305783	-1.21364	113	0.00396546	0.0395523	0.407018	-0.365198	-1.48663	113	4.76529e-09	1.6617e-07	0.761461	-0.554368	-2.13947	115
GOBP_PRESYNAPSE_ORGANIZATION	0.00993748	0.0690192	0.38073	-0.441164	-1.54775	55	0.000144432	0.0035719	0.518848	-0.526856	-1.89529	55	1.38632e-06	2.50185e-05	0.643552	-0.614804	-2.11087	55
GOBP_PEPTIDE_TRANSPORT	0.037464	0.166712	0.282013	-0.281536	-1.24555	284	0.00156503	0.0210627	0.45506	-0.304579	-1.38329	286	3.41342e-08	9.60915e-07	0.719513	-0.422649	-1.81412	285
GOBP_RESPONSE_TO_INSULIN	0.0122862	0.080248	0.38073	-0.299048	-1.31999	270	1.3366e-05	0.000544286	0.593325	-0.355787	-1.61343	276	1.21891e-05	0.00016404	0.593325	-0.393591	-1.68823	271
REACTOME_G1_S_DNA_DAMAGE_CHECKPOINTS	5.06373e-09	3.37582e-07	0.761461	0.652397	2.41246	55	0.113422	0.337615	0.181383	0.352805	1.25874	55	0.00358295	0.0186031	0.431708	0.441908	1.63993	55
GOBP_ODONTOGENESIS_OF_DENTIN_CONTAINING_TOOTH	0.00303619	0.0303338	0.431708	-0.422845	-1.60561	85	0.000363614	0.0074596	0.498493	-0.437596	-1.70774	88	1.95295e-06	3.35101e-05	0.627257	-0.540004	-2.01129	87
REACTOME_CHROMATIN_ORGANIZATION	0.0402878	0.175164	0.271289	-0.281076	-1.2434	281	4.53308e-08	4.63229e-06	0.719513	-0.399051	-1.81123	282	0.00118693	0.00769688	0.45506	-0.342703	-1.47029	281
GOBP_MONOCYTE_CHEMOTAXIS	0.000327226	0.00541201	0.498493	-0.540749	-1.88047	51	0.00449715	0.0425547	0.407018	-0.462423	-1.65148	51	1.51225e-06	2.68872e-05	0.643552	-0.623076	-2.13239	52
REACTOME_DNA_STRAND_ELONGATION	5.12579e-05	0.0011509	0.557332	0.625829	2.04148	32	0.00963038	0.0687196	0.38073	0.509797	1.61245	32	4.5433e-06	6.99616e-05	0.610527	0.666955	2.18146	32
GOMF_LIGASE_ACTIVITY_FORMING_CARBON_OXYGEN_BONDS	1.84183e-07	8.37093e-06	0.690132	0.661369	2.30778	41	0.0060503	0.0515874	0.407018	0.499053	1.67571	41	0.00209522	0.0120925	0.431708	0.48812	1.69422	41
GOBP_REGULATION_OF_GAMMA_DELTA_T_CELL_DIFFERENTIATION	0.000341673	0.00556571	0.498493	-0.80501	-1.91806	11	2.33619e-05	0.000837934	0.57561	-0.854325	-2.04146	11	0.000293301	0.00244078	0.498493	-0.807033	-1.9365	11
GOBP_ATTACHMENT_OF_SPINDLE_MICROTUBULES_TO_KINETOCHORE	1.00293e-07	4.87914e-06	0.704976	0.620801	2.29562	55	0.0343894	0.155738	0.321776	0.392028	1.39868	55	0.000693881	0.00502402	0.477271	0.475041	1.76289	55
GOBP_MAST_CELL_DIFFERENTIATION	0.000249608	0.00436209	0.498493	-0.893063	-1.87088	7	3.24362e-05	0.00107446	0.557332	-0.910608	-1.9017	7	0.000298624	0.00248106	0.498493	-0.885009	-1.88421	7
GOBP_PROTEIN_LOCALIZATION_TO_CELL_SURFACE	0.00334178	0.0326071	0.431708	-0.443074	-1.6076	66	6.99342e-05	0.00198619	0.538434	-0.506609	-1.90118	66	1.05184e-05	0.000145216	0.593325	-0.558683	-1.99607	66
GOBP_REGULATION_OF_PLATELET_ACTIVATION	0.00674977	0.0532099	0.407018	-0.467408	-1.6331	53	0.00528516	0.0471995	0.407018	-0.451568	-1.6172	54	7.16295e-08	1.8603e-06	0.704976	-0.652723	-2.23528	53
GOBP_REGULATION_OF_RHO_PROTEIN_SIGNAL_TRANSDUCTION	0.0694669	0.239924	0.216543	-0.344639	-1.32292	92	0.00128832	0.0184763	0.45506	-0.398928	-1.55798	92	2.88516e-08	8.27665e-07	0.733762	-0.567679	-2.1229	92
GOBP_CD4_POSITIVE_ALPHA_BETA_T_CELL_PROLIFERATION	0.000269028	0.0046488	0.498493	-0.684205	-1.96853	22	0.00176093	0.0230089	0.45506	-0.623919	-1.81252	22	5.46253e-06	8.16026e-05	0.610527	-0.755961	-2.1532	22
GOBP_EYE_MORPHOGENESIS	0.0159475	0.0955785	0.352488	-0.322291	-1.34962	173	0.000778194	0.0129883	0.477271	-0.356102	-1.54397	173	2.15022e-07	4.83241e-06	0.690132	-0.473782	-1.9343	173
GOBP_RESPONSE_TO_TOXIC_SUBSTANCE	0.00279765	0.0287045	0.431708	-0.323278	-1.42075	259	0.00119717	0.017524	0.45506	-0.316879	-1.4273	264	8.05176e-07	1.57966e-05	0.659444	-0.409483	-1.74578	259
GOBP_ACTIN_FILAMENT_POLYMERIZATION	0.0469484	0.194442	0.261664	-0.308776	-1.27619	155	7.92946e-05	0.00215268	0.538434	-0.403042	-1.71146	155	7.26709e-07	1.45207e-05	0.659444	-0.47923	-1.94079	155
GOBP_REGULATION_OF_T_CELL_MIGRATION	0.00175567	0.02015	0.45506	-0.507475	-1.76476	51	0.000225607	0.00515563	0.518848	-0.524052	-1.86074	50	7.13772e-06	0.000103708	0.610527	-0.618691	-2.10181	51
GOBP_ROOF_OF_MOUTH_DEVELOPMENT	0.00248565	0.0261903	0.431708	-0.410653	-1.57632	92	0.00209306	0.0257452	0.431708	-0.398864	-1.56318	91	5.46646e-07	1.12343e-05	0.659444	-0.536838	-2.00757	92
REACTOME_SIGNALING_BY_SCF_KIT	0.00110565	0.0141482	0.45506	-0.539011	-1.78574	43	6.22348e-05	0.00181217	0.538434	-0.577222	-1.97573	43	4.36483e-05	0.000480977	0.557332	-0.606698	-1.99494	43
GOBP_NEGATIVE_REGULATION_OF_MITOTIC_CELL_CYCLE	1.51189e-08	9.17327e-07	0.733762	0.414379	1.89897	230	0.131295	0.363638	0.16318	0.260165	1.15158	231	0.00157819	0.00962027	0.45506	0.303473	1.42727	231
GOMF_MHC_PROTEIN_BINDING	0.000146304	0.00277485	0.518848	-0.593499	-1.94268	39	0.000540179	0.00988382	0.477271	-0.55585	-1.86698	39	4.03563e-05	0.000449281	0.557332	-0.635903	-2.0519	39
REACTOME_RESOLUTION_OF_D_LOOP_STRUCTURES_THROUGH_SYNTHESIS_DEPENDENT_STRAND_ANNEALING_SDSA	8.25659e-06	0.000236528	0.593325	0.713928	2.24001	27	0.00142796	0.0197796	0.45506	0.604929	1.83384	27	0.000278863	0.00234775	0.498493	0.622719	1.96175	27
GOBP_NEGATIVE_T_CELL_SELECTION	0.000918464	0.012186	0.477271	-0.757675	-1.90101	13	0.00495026	0.0453265	0.407018	-0.68674	-1.71948	13	7.28267e-07	1.4525e-05	0.659444	-0.872231	-2.17844	13
GOBP_HOMOTYPIC_CELL_CELL_ADHESION	0.00783856	0.0593396	0.38073	-0.380065	-1.4871	103	0.0008449	0.0137623	0.477271	-0.400296	-1.60854	105	5.0132e-07	1.04217e-05	0.659444	-0.528536	-2.00766	104
GOBP_REACTIVE_OXYGEN_SPECIES_METABOLIC_PROCESS	0.139259	0.351895	0.142057	-0.264847	-1.14944	237	0.000865646	0.0139742	0.477271	-0.330183	-1.47481	238	2.75911e-08	8.03934e-07	0.733762	-0.448131	-1.89437	237
GOBP_POSITIVE_REGULATION_OF_ALPHA_BETA_T_CELL_PROLIFERATION	0.000102103	0.0020573	0.538434	-0.69317	-2.04627	24	0.000878269	0.0141358	0.477271	-0.627714	-1.85849	24	3.72868e-05	0.000419428	0.557332	-0.70925	-2.05116	24
REACTOME_EUKARYOTIC_TRANSLATION_ELONGATION	5.10472e-08	2.70487e-06	0.719513	-0.561618	-2.15581	92	0.000147423	0.00359658	0.518848	0.448262	1.76498	93	0.447289	0.590184	0.0702813	-0.271108	-1.01087	93
GOBP_VASCULOGENESIS	0.280193	0.512809	0.0995791	-0.291965	-1.09678	79	0.00346232	0.0360614	0.431708	-0.401152	-1.55906	82	3.64351e-09	1.31288e-07	0.774939	-0.602526	-2.21991	81
GOBP_BLOOD_VESSEL_ENDOTHELIAL_CELL_MIGRATION	0.088647	0.272915	0.186433	-0.295144	-1.22045	154	0.000134664	0.00336878	0.518848	-0.388481	-1.65641	159	2.9619e-07	6.41341e-06	0.674963	-0.483906	-1.95757	158
GOBP_METANEPHROS_DEVELOPMENT	0.00247589	0.0261618	0.431708	-0.415004	-1.58204	89	0.0185398	0.10399	0.352488	-0.367365	-1.43387	90	7.73037e-08	1.98022e-06	0.704976	-0.575219	-2.15104	88
GOBP_CARDIAC_CHAMBER_MORPHOGENESIS	0.0516129	0.205766	0.252961	-0.316239	-1.2789	132	0.00113858	0.0168256	0.45506	-0.37642	-1.56749	134	6.11181e-08	1.65172e-06	0.704976	-0.516348	-2.04539	134
GOBP_REGULATION_OF_GRANULOCYTE_CHEMOTAXIS	0.00711619	0.0555711	0.407018	-0.463948	-1.61623	52	0.000609752	0.0108099	0.477271	-0.508313	-1.81537	51	8.58942e-07	1.67602e-05	0.659444	-0.629601	-2.15472	52
GOBP_INTERLEUKIN_17_PRODUCTION	0.00111201	0.014208	0.45506	-0.530289	-1.77165	44	0.000216009	0.00496775	0.518848	-0.544668	-1.89128	45	1.71576e-05	0.000216928	0.57561	-0.60625	-1.99822	45
GOBP_IMMUNE_RESPONSE_REGULATING_CELL_SURFACE_RECEPTOR_SIGNALING_PATHWAY_INVOLVED_IN_PHAGOCYTOSIS	0.000228167	0.00403306	0.518848	-0.653409	-1.95298	25	0.000749387	0.0126046	0.477271	-0.598165	-1.77597	25	2.46791e-05	0.000295766	0.57561	-0.69719	-2.02777	25
REACTOME_TRNA_PROCESSING	1.11639e-05	0.000306795	0.593325	0.44815	1.88218	111	0.00026138	0.00586459	0.498493	0.424065	1.70196	111	0.00150886	0.00927274	0.45506	0.374041	1.57254	111
GOBP_POSITIVE_REGULATION_OF_NATURAL_KILLER_CELL_MEDIATED_IMMUNITY	1.92521e-06	6.51949e-05	0.627257	-0.671656	-2.16033	36	0.00564881	0.049226	0.407018	-0.513657	-1.69319	36	0.000405551	0.00320703	0.498493	-0.591103	-1.89136	36
GOMF_ATP_DEPENDENT_PROTEIN_FOLDING_CHAPERONE	2.06763e-07	9.26575e-06	0.690132	0.670931	2.30556	40	0.0020374	0.0252507	0.431708	0.525981	1.76306	40	0.010488	0.0425262	0.38073	0.45737	1.5798	40
GOBP_REGULATION_OF_MUSCLE_CELL_DIFFERENTIATION	0.0501567	0.203124	0.252961	-0.308697	-1.27346	153	0.000292442	0.00627274	0.498493	-0.378846	-1.60699	156	3.03314e-07	6.53152e-06	0.674963	-0.479574	-1.93621	157
REACTOME_RHO_GTPASE_EFFECTORS	9.62686e-11	8.38468e-09	0.839089	0.413355	1.96771	317	0.293722	0.549119	0.117766	-0.228884	-1.04813	318	0.165012	0.304089	0.116739	-0.256984	-1.11505	317
REACTOME_GERM_LAYER_FORMATION_AT_GASTRULATION	0.000822362	0.0112232	0.477271	-0.70969	-1.9282	17	0.000146171	0.00359029	0.518848	-0.746758	-2.0125	17	4.0706e-05	0.000452708	0.557332	-0.768202	-2.03988	17
GOBP_REGULATION_OF_T_HELPER_1_TYPE_IMMUNE_RESPONSE	0.000145411	0.00276486	0.518848	-0.625016	-1.97696	32	0.0335817	0.15324	0.321776	-0.45617	-1.4292	32	1.02013e-06	1.9518e-05	0.643552	-0.711244	-2.20034	32
REACTOME_TCR_SIGNALING	0.0592	0.223007	0.234393	-0.326998	-1.29126	108	3.14924e-05	0.00105286	0.557332	-0.446944	-1.8058	108	2.69686e-06	4.45765e-05	0.627257	-0.511396	-1.9641	108
GOMF_INTEGRIN_BINDING	0.0394322	0.172346	0.287857	-0.312924	-1.29368	160	0.00417359	0.0407282	0.407018	-0.33442	-1.42979	161	3.09354e-08	8.82974e-07	0.719513	-0.490507	-1.99074	160
GOBP_NUCLEOSIDE_PHOSPHATE_BIOSYNTHETIC_PROCESS	4.85233e-09	3.27532e-07	0.761461	0.39226	1.86838	315	0.0178937	0.101373	0.352488	0.28359	1.28934	314	0.0608252	0.152456	0.321776	0.238869	1.15615	315
GOBP_NEUROINFLAMMATORY_RESPONSE	0.0977199	0.287255	0.181383	-0.338073	-1.27685	83	0.00798102	0.060795	0.38073	-0.382265	-1.48861	84	6.77391e-09	2.28831e-07	0.761461	-0.593424	-2.19138	85
GOBP_CDC42_PROTEIN_SIGNAL_TRANSDUCTION	0.000829731	0.011286	0.477271	-0.73335	-1.92814	15	0.0164421	0.0959596	0.352488	-0.607082	-1.57325	15	4.04377e-07	8.53772e-06	0.674963	-0.85119	-2.18996	15
GOBP_EXTERNAL_ENCAPSULATING_STRUCTURE_ORGANIZATION	0.0159765	0.0956994	0.352488	-0.282936	-1.26582	335	0.0262147	0.128546	0.352488	-0.264501	-1.2186	340	1.35378e-08	4.26659e-07	0.74774	-0.413926	-1.79951	340
GOBP_CATECHOLAMINE_TRANSPORT	0.0112534	0.0753017	0.38073	-0.426491	-1.52298	61	0.000861096	0.0139423	0.477271	-0.476201	-1.76697	61	5.90064e-07	1.19898e-05	0.659444	-0.598287	-2.10378	61
GOBP_REGULATION_OF_ENDOTHELIAL_CELL_MIGRATION	0.0501475	0.203124	0.245042	-0.291245	-1.24837	203	0.00049646	0.0093039	0.477271	-0.346192	-1.53661	208	2.45359e-07	5.42399e-06	0.674963	-0.448192	-1.86851	206
GOBP_REGULATION_OF_HORMONE_SECRETION	0.0140795	0.0879202	0.38073	-0.299717	-1.3226	266	0.00642109	0.0536263	0.407018	-0.298805	-1.34969	269	6.88678e-08	1.82466e-06	0.704976	-0.437929	-1.87609	266
GOBP_POSITIVE_REGULATION_OF_ANTIGEN_RECEPTOR_MEDIATED_SIGNALING_PATHWAY	0.00558834	0.0464577	0.407018	-0.567437	-1.71351	26	0.000998968	0.015447	0.45506	-0.599995	-1.78532	26	1.13686e-06	2.12893e-05	0.643552	-0.74044	-2.18574	26
GOBP_NEGATIVE_REGULATION_OF_INTERLEUKIN_6_PRODUCTION	0.00339803	0.0328254	0.431708	-0.454631	-1.60701	58	0.000631667	0.0110918	0.477271	-0.490723	-1.79494	59	3.02343e-06	4.92724e-05	0.627257	-0.594993	-2.07828	59
GOBP_PROTEIN_INSERTION_INTO_ER_MEMBRANE	4.73398e-06	0.000145247	0.610527	0.683097	2.21993	31	0.00150399	0.0205438	0.45506	0.568605	1.78297	31	0.000924476	0.006328	0.477271	0.555634	1.7906	31
GOBP_MULTI_PASS_TRANSMEMBRANE_PROTEIN_INSERTION_INTO_ER_MEMBRANE	1.42653e-06	5.0184e-05	0.643552	0.934643	2.10081	8	0.000841758	0.0137501	0.477271	0.8303	1.84434	8	0.00561771	0.0265417	0.407018	0.79766	1.78242	8
GOBP_REGULATION_OF_RECEPTOR_SIGNALING_PATHWAY_VIA_JAK_STAT	0.00135521	0.0166775	0.45506	-0.459753	-1.7012	72	0.0047202	0.0440769	0.407018	-0.410585	-1.55851	73	1.06699e-06	2.00943e-05	0.643552	-0.579047	-2.09049	72
GOBP_REGULATION_OF_T_CELL_MEDIATED_IMMUNITY	0.000593214	0.00871662	0.477271	-0.433744	-1.69909	104	0.0133092	0.0846043	0.38073	-0.347203	-1.39519	105	8.66402e-07	1.68459e-05	0.659444	-0.522568	-1.985	104
GOBP_REGULATION_OF_T_HELPER_17_CELL_DIFFERENTIATION	0.0001172	0.00229721	0.538434	-0.662841	-2.0247	28	0.00177536	0.0231494	0.45506	-0.588782	-1.77889	28	3.45931e-05	0.000395297	0.557332	-0.681703	-2.07049	28
GOBP_RESPONSE_TO_BMP	0.00691768	0.0542563	0.407018	-0.338066	-1.41975	178	0.0151894	0.0913504	0.38073	-0.306772	-1.33723	181	6.92822e-08	1.83115e-06	0.704976	-0.47979	-1.96758	178
GOBP_T_CELL_CHEMOTAXIS	0.00183942	0.0209333	0.45506	-0.582443	-1.80656	29	0.000146934	0.00359481	0.518848	-0.642971	-1.94261	28	2.70739e-05	0.000320557	0.57561	-0.686519	-2.10249	29
GOBP_INTERLEUKIN_4_PRODUCTION	0.00407519	0.0371097	0.407018	-0.551455	-1.75655	33	0.000755612	0.0126896	0.477271	-0.57026	-1.82797	34	2.42082e-06	4.05722e-05	0.627257	-0.693438	-2.18546	34
GOBP_POSITIVE_REGULATION_OF_NATURAL_KILLER_CELL_MEDIATED_CYTOTOXICITY	7.08945e-06	0.000209197	0.610527	-0.692039	-2.16409	30	0.00166943	0.0219991	0.45506	-0.554975	-1.71233	30	0.000654342	0.00479952	0.477271	-0.611979	-1.88991	30
GOBP_PHOSPHOLIPASE_C_ACTIVATING_G_PROTEIN_COUPLED_RECEPTOR_SIGNALING_PATHWAY	0.0164782	0.0972905	0.352488	-0.34349	-1.40287	144	0.00134531	0.0189347	0.45506	-0.366289	-1.54195	144	3.60829e-07	7.63319e-06	0.674963	-0.488769	-1.95157	143
GOBP_ENDOTHELIAL_CELL_DIFFERENTIATION	0.275157	0.507887	0.0992333	-0.272113	-1.09591	122	0.00132799	0.0188283	0.45506	-0.380449	-1.5718	125	2.19362e-08	6.49672e-07	0.733762	-0.52919	-2.07133	124
REACTOME_MITOCHONDRIAL_PROTEIN_IMPORT	0.000445502	0.00686365	0.498493	0.471426	1.81165	63	0.000223912	0.00512773	0.518848	0.481916	1.76413	64	8.21613e-05	0.000833174	0.538434	0.488038	1.85819	63
GOBP_POTASSIUM_ION_TRANSPORT	0.00909775	0.0650269	0.38073	-0.314553	-1.36318	235	0.00104188	0.0158284	0.45506	-0.327618	-1.46336	238	8.66449e-07	1.68459e-05	0.659444	-0.417433	-1.76425	235
GOBP_DENDRITIC_CELL_CHEMOTAXIS	0.00085951	0.0116141	0.477271	-0.624014	-1.88435	26	0.000102409	0.0027056	0.538434	-0.652257	-1.94083	26	9.71824e-05	0.000963956	0.538434	-0.673825	-1.9891	26
GOBP_POSITIVE_REGULATION_OF_CELL_PROJECTION_ORGANIZATION	0.0606856	0.226586	0.321776	0.246717	1.18768	351	6.05136e-05	0.00178121	0.557332	-0.321251	-1.48904	353	2.34743e-06	3.95261e-05	0.627257	-0.379004	-1.65172	352
GOBP_SEMI_LUNAR_VALVE_DEVELOPMENT	0.0353909	0.159992	0.321776	-0.430131	-1.46907	48	0.0020119	0.0250206	0.431708	-0.491482	-1.74464	49	1.25864e-07	3.01683e-06	0.690132	-0.670275	-2.23589	48
GOBP_REGULATION_OF_ACTIN_FILAMENT_POLYMERIZATION	0.0726979	0.246378	0.2114	-0.307064	-1.23567	128	4.70883e-05	0.00144904	0.557332	-0.421519	-1.74619	128	2.62386e-06	4.35699e-05	0.627257	-0.476673	-1.88032	128
REACTOME_MITOCHONDRIAL_TRANSLATION	1.33843e-05	0.000356914	0.593325	0.468905	1.91184	94	0.00033662	0.00706641	0.498493	0.440888	1.7356	94	0.00200463	0.011682	0.431708	0.376817	1.54142	95
GOBP_POSITIVE_THYMIC_T_CELL_SELECTION	0.00087902	0.0117784	0.477271	-0.731665	-1.92371	15	0.00451025	0.0425937	0.407018	-0.666524	-1.72729	15	2.31046e-06	3.89643e-05	0.627257	-0.830192	-2.13593	15
GOBP_HETEROTYPIC_CELL_CELL_ADHESION	0.00334696	0.0326156	0.431708	-0.460837	-1.64563	61	0.000656434	0.0113745	0.477271	-0.464249	-1.73155	63	4.19533e-06	6.60138e-05	0.610527	-0.576467	-2.02706	61
GOBP_REGULATION_OF_NEUTROPHIL_MIGRATION	0.0210181	0.113215	0.352488	-0.439691	-1.46897	44	0.00014515	0.00357836	0.518848	-0.555712	-1.91911	44	3.07204e-06	4.9863e-05	0.627257	-0.646837	-2.13217	44
GOBP_REGULATION_OF_NERVOUS_SYSTEM_DEVELOPMENT	0.164138	0.386375	0.124434	-0.242276	-1.10718	448	0.00191496	0.0242607	0.45506	-0.276538	-1.3178	450	3.28347e-08	9.2917e-07	0.719513	-0.384306	-1.70744	448
GOBP_REGULATION_OF_REGULATED_SECRETORY_PATHWAY	0.0791599	0.259069	0.202072	-0.306217	-1.23227	128	1.46265e-05	0.000580345	0.593325	-0.438153	-1.8151	128	8.92075e-06	0.000125892	0.593325	-0.460955	-1.81832	128
GOBP_SPINDLE_ORGANIZATION	8.7839e-08	4.37171e-06	0.704976	0.410578	1.84708	209	0.359914	0.600799	0.10208	-0.230072	-1.0217	209	0.000327127	0.00266887	0.498493	0.336662	1.5668	209
GOBP_CELLULAR_DEFENSE_RESPONSE	0.00441501	0.0391254	0.407018	-0.503964	-1.72783	49	0.00180554	0.0233942	0.45506	-0.493275	-1.75101	49	1.3002e-06	2.3782e-05	0.643552	-0.646124	-2.17251	49
GOBP_CELLULAR_RESPONSE_TO_CORTICOSTEROID_STIMULUS	0.000317431	0.00530689	0.498493	-0.504292	-1.81001	63	0.00050842	0.00947884	0.477271	-0.46873	-1.75042	64	6.52976e-05	0.000678066	0.538434	-0.545104	-1.92921	65
GOBP_HEART_VALVE_MORPHOGENESIS	0.101836	0.29423	0.179782	-0.355573	-1.27531	62	0.00160826	0.0215047	0.45506	-0.443637	-1.65467	63	6.46751e-08	1.72627e-06	0.704976	-0.616598	-2.17727	62
GOBP_NEGATIVE_REGULATION_OF_GROWTH	0.0410557	0.178073	0.271289	-0.29137	-1.25867	224	0.000351654	0.00726931	0.498493	-0.338873	-1.51565	227	7.3702e-07	1.46725e-05	0.659444	-0.428774	-1.80405	225
REACTOME_MITF_M_REGULATED_MELANOCYTE_DEVELOPMENT	0.0258077	0.129278	0.352488	-0.316528	-1.30795	159	7.19185e-05	0.00199749	0.538434	-0.396111	-1.68894	159	5.94892e-06	8.79724e-05	0.610527	-0.455731	-1.84645	159
GOBP_RENAL_SYSTEM_PROCESS	0.0250182	0.126777	0.352488	-0.34118	-1.38794	135	0.00633391	0.0530783	0.407018	-0.344996	-1.43514	135	7.00079e-08	1.84582e-06	0.704976	-0.515173	-2.04074	134
GOBP_GLAND_MORPHOGENESIS	0.00819757	0.0610578	0.38073	-0.365788	-1.47527	130	0.0121907	0.0798243	0.38073	-0.338021	-1.39849	130	1.12898e-07	2.74252e-06	0.704976	-0.510918	-2.01541	128
GOBP_GLYCOPROTEIN_BIOSYNTHETIC_PROCESS	0.000275554	0.0047163	0.498493	0.306008	1.46184	320	6.02971e-06	0.000278928	0.610527	0.36041	1.63784	321	0.00693819	0.0313815	0.407018	-0.316379	-1.375	319
GOBP_MUSCLE_CELL_DEVELOPMENT	0.037594	0.167016	0.287857	-0.299326	-1.27448	196	0.000289781	0.00625511	0.498493	-0.346663	-1.52585	196	1.05827e-06	1.9965e-05	0.643552	-0.440456	-1.83022	197
GOBP_DNA_RECOMBINATION	5.40979e-09	3.5844e-07	0.761461	0.385121	1.854	345	0.262693	0.518719	0.124434	-0.228554	-1.05658	345	0.00817384	0.0353013	0.38073	0.260555	1.27415	344
GOBP_EPITHELIAL_CELL_DEVELOPMENT	0.00976837	0.0683279	0.38073	-0.316172	-1.36992	227	0.0367589	0.163319	0.321776	-0.280394	-1.25249	226	3.56568e-08	9.98296e-07	0.719513	-0.449271	-1.89029	225
GOBP_CD8_POSITIVE_ALPHA_BETA_T_CELL_ACTIVATION	0.00391078	0.0358543	0.407018	-0.580353	-1.77273	28	0.00300187	0.0325163	0.431708	-0.577061	-1.74348	28	1.09721e-06	2.06275e-05	0.643552	-0.739767	-2.24684	28
REACTOME_FLT3_SIGNALING	0.000354125	0.00574258	0.498493	-0.574401	-1.87452	38	0.000291733	0.00626995	0.498493	-0.574025	-1.90422	38	0.000130643	0.00124537	0.518848	-0.603979	-1.94578	38
GOBP_REGULATION_OF_CHROMOSOME_ORGANIZATION	1.14293e-08	7.13508e-07	0.74774	0.41377	1.9064	243	0.469163	0.674019	0.0878313	-0.221528	-0.993156	243	0.00259278	0.01445	0.431708	0.28988	1.37042	243
GOBP_NEGATIVE_REGULATION_OF_CD4_POSITIVE_ALPHA_BETA_T_CELL_DIFFERENTIATION	0.000645264	0.00932912	0.477271	-0.630335	-1.88401	25	0.00570645	0.0496085	0.407018	-0.538247	-1.59807	25	3.82209e-06	6.03235e-05	0.610527	-0.728961	-2.12017	25
GOBP_REGULATION_OF_GAMMA_DELTA_T_CELL_ACTIVATION	0.00156386	0.0184586	0.45506	-0.745604	-1.87072	13	0.000159876	0.00383986	0.518848	-0.780096	-1.95322	13	5.75133e-05	0.000609529	0.557332	-0.807066	-2.01568	13
GOBP_RESPONSE_TO_MECHANICAL_STIMULUS	0.0198526	0.109784	0.352488	-0.308905	-1.33442	224	0.0012795	0.0184548	0.45506	-0.320826	-1.43494	227	5.796e-07	1.17994e-05	0.659444	-0.43783	-1.84208	224
GOBP_NEGATIVE_REGULATION_OF_MYELOID_CELL_DIFFERENTIATION	0.000619059	0.00899843	0.477271	-0.425282	-1.66316	100	0.000558058	0.0101254	0.477271	-0.416619	-1.66271	101	4.35043e-05	0.000479879	0.557332	-0.480242	-1.81919	100
GOBP_EOSINOPHIL_CHEMOTAXIS	0.000175045	0.00322059	0.518848	-0.697019	-1.97664	21	0.00620971	0.0524677	0.407018	-0.587559	-1.67342	21	1.431e-05	0.000187505	0.593325	-0.745643	-2.09476	21
GOBP_REGULATION_OF_G_PROTEIN_COUPLED_RECEPTOR_SIGNALING_PATHWAY	0.0150777	0.0917919	0.38073	-0.336072	-1.39099	158	2.99764e-05	0.0010147	0.57561	-0.4014	-1.71943	162	3.45122e-05	0.000394791	0.557332	-0.421432	-1.71134	161
GOBP_POSITIVE_REGULATION_OF_NEUTROPHIL_MIGRATION	0.00744366	0.0571751	0.407018	-0.530656	-1.6971	34	0.000477477	0.00902624	0.498493	-0.584129	-1.87243	34	4.4103e-06	6.85976e-05	0.610527	-0.684554	-2.15746	34
GOBP_REGULATION_OF_DNA_BINDING_TRANSCRIPTION_FACTOR_ACTIVITY	0.00365951	0.0343079	0.431708	-0.338737	-1.45171	207	0.00186719	0.0238507	0.45506	-0.326926	-1.45181	209	2.37208e-06	3.98171e-05	0.627257	-0.432639	-1.80246	208
GOMF_DNA_HELICASE_ACTIVITY	1.83062e-07	8.37093e-06	0.690132	0.592948	2.26072	61	0.240234	0.497842	0.122108	0.30986	1.11784	61	0.000368957	0.002972	0.498493	0.469336	1.76831	61
GOBP_TYPE_2_IMMUNE_RESPONSE	0.00108001	0.0138858	0.45506	-0.531411	-1.7754	44	0.00296541	0.0323426	0.431708	-0.483562	-1.6791	45	5.17537e-06	7.82834e-05	0.610527	-0.640136	-2.11009	44
GOBP_RECEPTOR_MEDIATED_ENDOCYTOSIS	0.148201	0.365051	0.135002	-0.258342	-1.14283	281	0.00568815	0.049529	0.407018	-0.29302	-1.3279	281	1.99765e-08	5.98187e-07	0.733762	-0.435909	-1.87083	280
GOBP_POSITIVE_REGULATION_OF_GROWTH	0.028438	0.137943	0.352488	-0.29146	-1.27297	250	0.00718531	0.0576101	0.407018	-0.299798	-1.34879	255	8.25553e-08	2.08998e-06	0.704976	-0.436636	-1.86074	253
GOBP_REGULATION_OF_IMMUNOGLOBULIN_PRODUCTION	0.00559971	0.0464577	0.407018	-0.419325	-1.58159	80	0.00018385	0.00431987	0.518848	-0.469115	-1.82769	80	1.6552e-05	0.000210999	0.57561	-0.531298	-1.95833	80
GOBP_NEGATIVE_REGULATION_OF_INTERLEUKIN_2_PRODUCTION	0.00504722	0.0431591	0.407018	-0.570077	-1.74134	28	2.35082e-05	0.000838722	0.57561	-0.675497	-2.0732	29	0.000150497	0.00140247	0.518848	-0.653805	-2.0023	29
REACTOME_CYTOSOLIC_TRNA_AMINOACYLATION	1.2098e-05	0.000328288	0.593325	0.717499	2.18714	24	0.00102371	0.0156415	0.45506	0.634428	1.86775	24	0.00144816	0.00897113	0.45506	0.595182	1.82128	24
GOBP_CONNECTIVE_TISSUE_DEVELOPMENT	0.0193145	0.107802	0.352488	-0.29233	-1.29868	295	0.0577778	0.230176	0.282013	-0.263716	-1.20393	300	1.61208e-08	4.95073e-07	0.733762	-0.42446	-1.83051	298
GOBP_NEGATIVE_REGULATION_OF_CELL_CYCLE_G2_M_PHASE_TRANSITION	9.30129e-06	0.000261811	0.593325	0.515731	2.00212	73	0.00980146	0.0693464	0.38073	0.398202	1.49473	73	0.000201068	0.00180227	0.518848	0.459548	1.78819	73
GOBP_NEGATIVE_REGULATION_OF_SYNAPTIC_TRANSMISSION	0.00229541	0.0247163	0.431708	-0.486513	-1.70527	56	0.007086	0.0570673	0.407018	-0.433482	-1.56839	56	1.18145e-06	2.20577e-05	0.643552	-0.616448	-2.11651	55
GOMF_PHOSPHOPROTEIN_BINDING	0.00307634	0.0305934	0.431708	-0.407957	-1.57155	95	0.00127719	0.0184461	0.45506	-0.400815	-1.57332	95	5.07504e-06	7.70522e-05	0.610527	-0.509573	-1.91259	95
GOBP_MESONEPHROS_DEVELOPMENT	0.00200353	0.0222158	0.431708	-0.405156	-1.58445	100	0.12766	0.359195	0.181383	-0.300583	-1.19962	101	7.95018e-08	2.02692e-06	0.704976	-0.548518	-2.08309	101
GOBP_MITOCHONDRION_ORGANIZATION	8.01477e-08	4.083e-06	0.704976	0.345483	1.68996	424	0.00927021	0.0670326	0.38073	0.274131	1.27488	425	0.027488	0.0868953	0.352488	0.239157	1.18588	425
GOBP_SMAD_PROTEIN_SIGNAL_TRANSDUCTION	0.0087183	0.063663	0.38073	-0.387724	-1.48831	92	0.0107131	0.0733067	0.38073	-0.363897	-1.43913	97	2.23484e-07	4.99146e-06	0.690132	-0.540067	-2.02704	95
GOBP_T_CELL_LINEAGE_COMMITMENT	0.00120888	0.015288	0.45506	-0.537721	-1.77192	42	0.0103216	0.0715218	0.38073	-0.461551	-1.56949	42	1.72703e-06	3.01116e-05	0.643552	-0.660998	-2.16184	42
GOBP_REGULATION_OF_CILIUM_MOVEMENT	5.57562e-06	0.000169148	0.610527	-0.632823	-2.08531	42	0.00112281	0.0166151	0.45506	-0.514201	-1.74852	42	0.00344585	0.0179776	0.431708	-0.51094	-1.68007	43
GOBP_POSITIVE_REGULATION_OF_SYNAPSE_ASSEMBLY	0.000216058	0.00385054	0.518848	-0.50373	-1.82768	66	0.00372001	0.0379427	0.431708	-0.431468	-1.61919	66	2.6961e-05	0.000319571	0.57561	-0.54428	-1.94461	66
GOBP_CELLULAR_RESPONSE_TO_STEROID_HORMONE_STIMULUS	0.00076172	0.0106424	0.477271	-0.35579	-1.52824	213	0.000517442	0.00961395	0.477271	-0.341103	-1.51599	218	5.52434e-05	0.000591264	0.557332	-0.394746	-1.65868	218
GOBP_INNER_EAR_MORPHOGENESIS	0.00299247	0.0300639	0.431708	-0.405497	-1.60124	108	0.00161616	0.0215064	0.45506	-0.384596	-1.56235	111	4.51152e-06	6.97705e-05	0.610527	-0.503932	-1.93544	108
GOBP_POSITIVE_REGULATION_OF_MIRNA_TRANSCRIPTION	0.00258536	0.0270561	0.431708	-0.476511	-1.67176	55	0.00266855	0.0303951	0.431708	-0.459316	-1.66185	56	3.24647e-06	5.22237e-05	0.627257	-0.608477	-2.10444	56
REACTOME_TRANSCRIPTIONAL_REGULATION_BY_TP53	2.25208e-07	1.00092e-05	0.690132	0.354763	1.71732	357	0.134831	0.369091	0.164406	0.245722	1.12624	359	0.000741968	0.00533644	0.477271	0.281134	1.3714	358
GOBP_POSITIVE_REGULATION_OF_INTERLEUKIN_4_PRODUCTION	0.00330691	0.0323502	0.431708	-0.588829	-1.7781	26	0.000883901	0.0141843	0.477271	-0.609388	-1.82993	27	7.78621e-06	0.000112076	0.593325	-0.715134	-2.13689	27
GOBP_NUCLEOTIDE_SUGAR_METABOLIC_PROCESS	2.81739e-05	0.000685777	0.57561	0.570802	2.03441	46	0.000112701	0.00293457	0.538434	0.564634	1.94628	46	0.00718807	0.0322152	0.407018	0.458501	1.64239	46
GOBP_REGULATION_OF_SYNAPSE_ASSEMBLY	0.00596631	0.0488152	0.407018	-0.338259	-1.41562	170	0.00476971	0.0443533	0.407018	-0.328	-1.4154	170	8.03045e-07	1.57835e-05	0.659444	-0.46133	-1.87955	170
GOBP_REGULATION_OF_HUMORAL_IMMUNE_RESPONSE	0.00040202	0.00631078	0.498493	-0.553748	-1.85003	44	0.00229401	0.0274268	0.431708	-0.494028	-1.71545	45	2.48524e-05	0.000297184	0.57561	-0.610845	-2.02052	46
GOBP_FACE_MORPHOGENESIS	0.0154086	0.0932285	0.38073	-0.503506	-1.60382	33	0.000760248	0.012728	0.477271	-0.580618	-1.84335	33	2.00425e-06	3.42273e-05	0.627257	-0.682216	-2.13809	33
REACTOME_CELL_CELL_JUNCTION_ORGANIZATION	0.00086138	0.0116141	0.477271	-0.448092	-1.70415	87	0.00296497	0.0323426	0.431708	-0.413269	-1.60893	87	9.33289e-06	0.000131083	0.593325	-0.520095	-1.93714	87
GOBP_INSULIN_SECRETION	0.0252816	0.12753	0.352488	-0.299996	-1.28753	210	0.00185123	0.0237308	0.45506	-0.331802	-1.47758	210	5.13578e-07	1.0656e-05	0.659444	-0.44204	-1.84554	210
GOBP_CALCIUM_ION_IMPORT	0.0190962	0.107082	0.352488	-0.379942	-1.43761	84	0.00100246	0.0154681	0.45506	-0.423935	-1.65	85	1.3107e-06	2.38932e-05	0.643552	-0.54579	-2.01548	85
GOBP_MICROTUBULE_CYTOSKELETON_ORGANIZATION_INVOLVED_IN_MITOSIS	8.55596e-08	4.3136e-06	0.704976	0.443304	1.95024	172	0.250467	0.507304	0.116234	0.253156	1.08547	172	0.00117416	0.00764621	0.45506	0.335041	1.52391	172
GOBP_RESPONSE_TO_INTERLEUKIN_9	0.000156657	0.00293732	0.518848	-0.853068	-1.92088	9	0.0135272	0.0856378	0.38073	-0.698574	-1.55116	9	1.20693e-05	0.000163495	0.593325	-0.901666	-2.07463	9
GOBP_CARDIAC_SEPTUM_DEVELOPMENT	0.0205182	0.111828	0.352488	-0.35202	-1.40577	114	0.00860674	0.063995	0.38073	-0.360575	-1.47909	116	1.46961e-07	3.46111e-06	0.690132	-0.526422	-2.03162	115
GOBP_MIRNA_METABOLIC_PROCESS	0.00632121	0.0505553	0.407018	-0.376957	-1.49291	109	0.00153126	0.0207852	0.45506	-0.391976	-1.59067	110	2.69291e-06	4.45765e-05	0.627257	-0.50241	-1.94024	110
GOBP_REGULATION_OF_DEVELOPMENTAL_GROWTH	0.023439	0.121761	0.352488	-0.283195	-1.26639	317	0.00975545	0.069241	0.38073	-0.280402	-1.28724	322	1.15702e-07	2.79992e-06	0.704976	-0.412739	-1.79452	320
GOBP_MEMORY	0.0201303	0.11064	0.352488	-0.335497	-1.35575	129	0.00478005	0.0443681	0.407018	-0.356479	-1.47485	130	2.8661e-07	6.23391e-06	0.674963	-0.503238	-1.98535	129
GOBP_PEPTIDYL_TYROSINE_MODIFICATION	0.00645987	0.0514883	0.407018	-0.354396	-1.43213	129	0.0259556	0.127829	0.352488	-0.325198	-1.34976	131	1.7857e-07	4.0897e-06	0.690132	-0.51073	-2.01628	130
GOBP_POSITIVE_REGULATION_OF_CANONICAL_NF_KAPPAB_SIGNAL_TRANSDUCTION	0.0676471	0.236743	0.208955	-0.280267	-1.21255	225	0.0179596	0.101587	0.352488	-0.292574	-1.30689	226	2.5077e-08	7.36637e-07	0.733762	-0.457565	-1.92512	224
GOBP_REGULATION_OF_MUSCLE_SYSTEM_PROCESS	0.0195758	0.108658	0.352488	-0.302768	-1.31863	243	7.66124e-05	0.00208808	0.538434	-0.35338	-1.58276	247	2.03525e-05	0.000251441	0.57561	-0.402962	-1.70675	244
GOBP_AMIDE_TRANSPORT	0.0746055	0.250775	0.195789	-0.269552	-1.20258	331	0.00659032	0.0544518	0.407018	-0.278789	-1.28494	333	6.24049e-08	1.68229e-06	0.704976	-0.405425	-1.76593	332
GOBP_LYMPHOCYTE_CHEMOTAXIS	0.00152269	0.0182227	0.45506	-0.497903	-1.6763	46	0.000909525	0.0144035	0.477271	-0.51476	-1.78743	45	2.30284e-05	0.000278765	0.57561	-0.612713	-2.02669	46
GOBP_ACTIN_FILAMENT_BUNDLE_ORGANIZATION	0.0612557	0.227049	0.224966	-0.295348	-1.23484	171	0.000466108	0.00889274	0.498493	-0.363603	-1.57114	171	1.13832e-06	2.12893e-05	0.643552	-0.454823	-1.85513	171
GOBP_NEURAL_CREST_CELL_DIFFERENTIATION	0.0206313	0.112014	0.352488	-0.364398	-1.40375	95	0.00749426	0.0585276	0.407018	-0.374912	-1.47977	96	2.10982e-07	4.77137e-06	0.690132	-0.540572	-2.02893	95
GOBP_NEGATIVE_REGULATION_OF_LIPID_CATABOLIC_PROCESS	0.000138125	0.00265465	0.518848	-0.666249	-2.01189	26	0.0146295	0.0892177	0.38073	-0.51721	-1.53899	26	1.63974e-05	0.000209676	0.57561	-0.706864	-2.08663	26
GOBP_REGULATION_OF_ACTIN_FILAMENT_LENGTH	0.0610329	0.226904	0.227987	-0.307065	-1.26409	151	0.00017873	0.00421787	0.518848	-0.381405	-1.62125	151	3.04489e-06	4.94967e-05	0.627257	-0.46472	-1.86902	151
GOBP_NEGATIVE_REGULATION_OF_TRIGLYCERIDE_METABOLIC_PROCESS	9.71607e-05	0.00196874	0.538434	-0.770084	-2.02472	15	0.000654868	0.0113678	0.477271	-0.723388	-1.87466	15	0.000536877	0.00406133	0.477271	-0.729539	-1.87697	15
GOBP_HETEROPHILIC_CELL_CELL_ADHESION_VIA_PLASMA_MEMBRANE_CELL_ADHESION_MOLECULES	0.000165942	0.00307406	0.518848	-0.550078	-1.85196	46	0.0100321	0.0704466	0.38073	-0.451597	-1.56757	46	2.12134e-05	0.000260196	0.57561	-0.614649	-2.0331	46
REACTOME_IRE1ALPHA_ACTIVATES_CHAPERONES	3.41339e-06	0.000108107	0.627257	0.595772	2.15092	50	0.00195381	0.0245233	0.431708	0.481704	1.6798	50	0.00542589	0.0258046	0.407018	0.4421	1.60454	50
GOBP_GLIOGENESIS	0.107242	0.303994	0.158514	-0.258323	-1.16027	346	0.0221946	0.116197	0.352488	-0.270506	-1.25246	350	1.58653e-08	4.88614e-07	0.733762	-0.413158	-1.8034	348
GOBP_T_CELL_TOLERANCE_INDUCTION	0.000154071	0.0028989	0.518848	-0.761073	-2.03193	16	0.00315831	0.0338721	0.431708	-0.654921	-1.72337	16	7.82709e-05	0.000798215	0.538434	-0.765036	-1.99765	16
GOBP_NEGATIVE_REGULATION_OF_CANONICAL_NF_KAPPAB_SIGNAL_TRANSDUCTION	0.00172003	0.0198278	0.45506	-0.423359	-1.60942	86	0.000270301	0.00599979	0.498493	-0.445981	-1.73899	86	8.2145e-05	0.000833174	0.538434	-0.496597	-1.83382	85
GOBP_MATURATION_OF_SSU_RRNA	0.000131677	0.00254402	0.518848	0.509707	1.87861	54	0.00053893	0.00987765	0.477271	0.512328	1.81345	54	0.000542848	0.00410076	0.477271	0.475107	1.75285	54
GOBP_FAT_CELL_DIFFERENTIATION	0.0013356	0.0165584	0.45506	-0.348101	-1.51582	244	0.00916017	0.0666373	0.38073	-0.296699	-1.32889	247	3.16816e-06	5.10399e-05	0.627257	-0.41101	-1.74296	245
GOBP_REGULATION_OF_SISTER_CHROMATID_SEGREGATION	5.10919e-08	2.70487e-06	0.719513	0.521239	2.17515	106	0.178439	0.42805	0.140406	0.288629	1.15178	106	0.00445448	0.0222574	0.407018	0.351981	1.48052	106
REACTOME_SIGNALING_BY_WNT	0.0875421	0.271799	0.282013	0.239162	1.13844	314	0.00013039	0.00330769	0.518848	-0.325586	-1.49054	314	3.58454e-06	5.72361e-05	0.627257	-0.385876	-1.67157	313
GOBP_ANTIGEN_PROCESSING_AND_PRESENTATION	0.000359933	0.00580191	0.498493	-0.417111	-1.67379	117	0.0269548	0.131284	0.352488	-0.323355	-1.32377	117	4.50065e-06	6.97264e-05	0.610527	-0.491359	-1.90167	117
GOBP_REGULATION_OF_MIRNA_METABOLIC_PROCESS	0.0190962	0.107082	0.352488	-0.374402	-1.43128	91	0.00162787	0.0215903	0.45506	-0.396422	-1.5482	92	1.44238e-06	2.58148e-05	0.643552	-0.526849	-1.97022	92
GOBP_NEGATIVE_REGULATION_OF_T_CELL_MIGRATION	0.00421012	0.037986	0.407018	-0.822264	-1.72256	7	0.00101195	0.0155481	0.45506	-0.85018	-1.7755	7	1.1491e-05	0.000157039	0.593325	-0.934268	-1.98908	7
GOBP_NEGATIVE_REGULATION_OF_ENDOTHELIAL_CELL_PROLIFERATION	0.0036291	0.0341116	0.431708	-0.455088	-1.63341	63	0.00217805	0.0262141	0.431708	-0.442988	-1.66242	66	6.29561e-06	9.24668e-05	0.610527	-0.570171	-2.01559	63
GOBP_REGULATION_OF_SYSTEMIC_ARTERIAL_BLOOD_PRESSURE_MEDIATED_BY_A_CHEMICAL_SIGNAL	0.00135736	0.0166775	0.45506	-0.504269	-1.75669	52	0.00334857	0.0351811	0.431708	-0.473477	-1.6925	52	1.16262e-05	0.000158686	0.593325	-0.599605	-2.05206	52
GOBP_NEGATIVE_REGULATION_OF_B_CELL_ACTIVATION	4.82375e-05	0.00109677	0.557332	-0.637097	-2.03751	34	0.00493051	0.0451896	0.407018	-0.519992	-1.66684	34	0.000230706	0.00201774	0.518848	-0.616949	-1.94439	34
GOBP_T_HELPER_1_CELL_DIFFERENTIATION	0.00131801	0.0164368	0.45506	-0.631993	-1.86567	24	0.00742942	0.0582733	0.407018	-0.565126	-1.67318	24	5.6591e-06	8.43792e-05	0.610527	-0.737683	-2.13339	24
GOBP_ARTERY_DEVELOPMENT	0.204368	0.43646	0.117766	-0.282289	-1.13283	116	0.0703625	0.257576	0.248911	-0.312147	-1.27789	117	4.10147e-09	1.44892e-07	0.761461	-0.556879	-2.15222	116
GOBP_LEUKOCYTE_ADHESION_TO_VASCULAR_ENDOTHELIAL_CELL	0.00235469	0.0252288	0.431708	-0.516943	-1.77233	49	0.00413613	0.0406188	0.407018	-0.456833	-1.62207	50	6.20585e-06	9.12724e-05	0.610527	-0.605921	-2.04472	50
GOBP_ACTOMYOSIN_STRUCTURE_ORGANIZATION	0.0810811	0.261786	0.191892	-0.279135	-1.19691	212	3.92705e-05	0.00124923	0.557332	-0.368039	-1.62999	213	1.93969e-05	0.000241567	0.57561	-0.409778	-1.71242	213
GOBP_T_CELL_HOMEOSTASIS	0.000559429	0.00830439	0.477271	-0.545257	-1.86941	49	0.000525971	0.00972902	0.477271	-0.520571	-1.8479	49	0.00021209	0.00188855	0.518848	-0.57633	-1.93783	49
GOBP_PROTEIN_LOCALIZATION_TO_ENDOPLASMIC_RETICULUM	1.77498e-05	0.000460813	0.57561	0.48572	1.93327	81	0.000923716	0.0145856	0.477271	0.448349	1.70225	81	0.00382492	0.0196518	0.431708	0.377149	1.49146	81
GOBP_REGULATION_OF_CHROMOSOME_SEGREGATION	1.65871e-08	1.00078e-06	0.733762	0.496854	2.13338	132	0.222018	0.478874	0.123257	0.266468	1.11253	133	0.0178	0.0629433	0.352488	0.30873	1.33805	132
GOBP_REGULATION_OF_LIPID_BIOSYNTHETIC_PROCESS	0.118003	0.320557	0.157403	-0.274323	-1.16386	190	0.00192046	0.0243018	0.45506	-0.327861	-1.44524	195	2.95652e-07	6.41341e-06	0.674963	-0.458833	-1.90302	190
GOMF_HISTONE_MODIFYING_ACTIVITY	0.015718	0.0945707	0.352488	-0.322687	-1.36369	185	3.17012e-06	0.000160887	0.627257	-0.405225	-1.77695	190	0.0014146	0.00881882	0.45506	-0.366079	-1.51618	187
GOBP_NEGATIVE_REGULATION_OF_B_CELL_RECEPTOR_SIGNALING_PATHWAY	0.00163044	0.0190571	0.45506	-0.796372	-1.79322	9	0.000154183	0.00371135	0.518848	-0.841073	-1.86758	9	0.00028217	0.00236821	0.498493	-0.84877	-1.95292	9
GOBP_FC_EPSILON_RECEPTOR_SIGNALING_PATHWAY	0.00136215	0.0167173	0.45506	-0.61018	-1.82377	25	0.00156231	0.0210627	0.45506	-0.577572	-1.71482	25	3.34753e-05	0.000384557	0.557332	-0.691361	-2.01081	25
GOBP_CELLULAR_RESPONSE_TO_VASCULAR_ENDOTHELIAL_GROWTH_FACTOR_STIMULUS	0.0611916	0.227049	0.231127	-0.361778	-1.35904	79	0.0196439	0.107902	0.352488	-0.375783	-1.46406	80	5.9902e-08	1.62291e-06	0.704976	-0.57977	-2.13211	79
GOBP_PLATELET_DERIVED_GROWTH_FACTOR_RECEPTOR_SIGNALING_PATHWAY	0.00760711	0.0581435	0.407018	-0.449898	-1.59858	60	0.000807468	0.0133682	0.477271	-0.471298	-1.73574	60	1.17734e-05	0.000160492	0.593325	-0.577914	-2.01862	59
GOBP_NEGATIVE_REGULATION_OF_CELL_KILLING	0.00187528	0.0212074	0.45506	-0.564673	-1.80589	34	0.000366724	0.00748089	0.498493	-0.591509	-1.89609	34	0.000107321	0.00104517	0.538434	-0.630256	-1.98633	34
REACTOME_CHROMOSOME_MAINTENANCE	8.15417e-06	0.00023484	0.593325	0.417958	1.78727	136	0.177122	0.426636	0.140406	0.274091	1.14603	136	5.20606e-05	0.000561652	0.557332	0.387996	1.69001	136
REACTOME_CDC42_GTPASE_CYCLE	0.057903	0.22004	0.234393	-0.304665	-1.2592	155	0.000290522	0.00625633	0.498493	-0.384012	-1.63065	155	4.53256e-06	6.98958e-05	0.610527	-0.463281	-1.8762	155
REACTOME_SCF_BETA_TRCP_MEDIATED_DEGRADATION_OF_EMI1	1.18498e-08	7.35506e-07	0.74774	0.702424	2.45699	42	0.366142	0.604949	0.0956031	0.312545	1.05676	42	0.0181343	0.0637689	0.352488	0.432556	1.51017	42
REACTOME_HH_MUTANTS_ABROGATE_LIGAND_SECRETION	1.74104e-08	1.04463e-06	0.733762	0.673382	2.40001	46	0.0910853	0.297461	0.206588	0.369707	1.27437	46	0.0498579	0.132717	0.321776	0.393545	1.40971	46
GOBP_REGULATION_OF_MEMBRANE_POTENTIAL	0.0633423	0.230443	0.206588	-0.258999	-1.18744	467	0.00569458	0.0495451	0.407018	-0.267791	-1.27775	468	2.19567e-07	4.91413e-06	0.690132	-0.371121	-1.65229	465
GOBP_REGULATION_OF_B_CELL_MEDIATED_IMMUNITY	0.0131126	0.0838799	0.38073	-0.401448	-1.43985	62	0.000574862	0.0103265	0.477271	-0.474404	-1.76864	62	1.07245e-05	0.000147684	0.593325	-0.558461	-1.97198	62
GOMF_NUCLEOTIDYLTRANSFERASE_ACTIVITY	3.58349e-05	0.000841342	0.557332	0.394372	1.71013	154	0.00335795	0.0351901	0.431708	0.344822	1.46415	154	0.000675063	0.00491079	0.477271	0.350781	1.56593	154
GOBP_MITOTIC_G2_M_TRANSITION_CHECKPOINT	1.75521e-05	0.000458591	0.57561	0.547212	2.01684	54	0.0102016	0.0711414	0.38073	0.439381	1.55525	54	0.000456975	0.00353608	0.498493	0.479458	1.76891	54
GOBP_CEREBROSPINAL_FLUID_CIRCULATION	0.000158572	0.00295823	0.518848	-0.7336	-2.01321	18	0.000177413	0.00419592	0.518848	-0.715309	-1.97054	18	0.00313876	0.0167061	0.431708	-0.64277	-1.71932	18
GOBP_CARDIAC_SEPTUM_MORPHOGENESIS	0.0660225	0.235092	0.222056	-0.35849	-1.33593	76	0.012274	0.0799955	0.38073	-0.382785	-1.4822	78	1.10707e-07	2.70145e-06	0.704976	-0.586903	-2.14176	77
GOMF_PEPTIDE_ANTIGEN_BINDING	0.0021519	0.023428	0.431708	-0.5217	-1.75528	45	0.00730956	0.0580478	0.407018	-0.454287	-1.57745	45	5.70998e-06	8.49036e-05	0.610527	-0.62191	-2.04983	45
GOBP_MYELOID_CELL_HOMEOSTASIS	0.00891216	0.0647285	0.38073	-0.331747	-1.41069	192	0.00844046	0.0631838	0.38073	-0.314006	-1.37629	192	1.21064e-06	2.24308e-05	0.643552	-0.443206	-1.83999	192
GOBP_REGULATION_OF_RECEPTOR_SIGNALING_PATHWAY_VIA_STAT	0.0041921	0.0378868	0.407018	-0.406649	-1.55019	89	0.0211192	0.112859	0.352488	-0.363099	-1.41722	90	1.03673e-06	1.97455e-05	0.643552	-0.538485	-2.0104	89
GOMF_DNA_REPLICATION_ORIGIN_BINDING	2.54764e-05	0.000633974	0.57561	0.787958	2.16909	16	0.0120648	0.079396	0.38073	0.60931	1.65466	16	0.000302063	0.00250406	0.498493	0.735185	2.01567	16
GOBP_EPIDERMAL_CELL_DIFFERENTIATION	0.000324457	0.00540012	0.498493	-0.363142	-1.57297	226	0.0862832	0.289177	0.227987	-0.266637	-1.18974	232	3.33543e-06	5.3575e-05	0.627257	-0.416404	-1.752	225
GOBP_NEGATIVE_REGULATION_OF_MONOCYTE_CHEMOTAXIS	0.00832423	0.061674	0.38073	-0.794757	-1.66494	7	0.000150204	0.00363985	0.518848	-0.887798	-1.85406	7	7.69829e-05	0.000787309	0.538434	-0.907184	-1.93142	7
GOBP_CYTOKINE_PRODUCTION_INVOLVED_IN_INFLAMMATORY_RESPONSE	0.0495208	0.202049	0.257206	-0.379065	-1.41877	77	9.40363e-05	0.00252129	0.538434	-0.476716	-1.83794	77	2.11138e-05	0.000259659	0.57561	-0.525123	-1.92341	78
GOBP_POSITIVE_REGULATION_OF_CATALYTIC_ACTIVITY	0.0258741	0.129278	0.352488	0.254042	1.21731	338	0.00596679	0.0510927	0.407018	-0.279201	-1.2849	338	6.56007e-07	1.32303e-05	0.659444	-0.38907	-1.69403	339
REACTOME_INTERLEUKIN_20_FAMILY_SIGNALING	6.45132e-05	0.00139628	0.538434	-0.701865	-2.07194	24	0.00481608	0.044626	0.407018	-0.580945	-1.72002	24	0.000326172	0.0026669	0.498493	-0.664054	-1.92045	24
REACTOME_INTERLEUKIN_9_SIGNALING	4.76294e-05	0.00108523	0.557332	-0.875979	-1.97247	9	0.00702139	0.0567685	0.407018	-0.72519	-1.61026	9	0.00031465	0.00259053	0.498493	-0.847304	-1.94955	9
REACTOME_TGFBR3_EXPRESSION	0.000369506	0.00590335	0.498493	-0.644176	-1.92538	25	0.000637679	0.0111409	0.477271	-0.605507	-1.79776	25	0.000451441	0.00350077	0.498493	-0.637633	-1.88226	26
GOBP_CAMERA_TYPE_EYE_MORPHOGENESIS	0.0316149	0.148558	0.321776	-0.330612	-1.35464	140	0.00735139	0.0582093	0.407018	-0.34402	-1.44516	140	4.7954e-07	9.98811e-06	0.659444	-0.498659	-1.98701	140
GOBP_NEGATIVE_REGULATION_OF_CANONICAL_WNT_SIGNALING_PATHWAY	0.00241163	0.0255843	0.431708	-0.380343	-1.55658	143	0.00306443	0.0330287	0.431708	-0.355235	-1.49542	144	1.51598e-05	0.000196759	0.593325	-0.44841	-1.79043	143
GOBP_PRESYNAPSE_ASSEMBLY	0.00669022	0.0528949	0.407018	-0.482319	-1.61139	44	0.000466311	0.00889274	0.498493	-0.530728	-1.83283	44	3.7076e-05	0.0004188	0.557332	-0.609433	-2.00888	44
GOBP_RESPONSE_TO_RETINOIC_ACID	0.0213895	0.114568	0.352488	-0.359273	-1.41736	107	0.022808	0.118235	0.352488	-0.34369	-1.38931	107	2.4188e-07	5.36903e-06	0.674963	-0.538256	-2.06246	107
GOBP_GLYCOSYLATION	6.77258e-05	0.00145478	0.538434	0.34576	1.5985	246	2.3012e-05	0.000830888	0.57561	0.369599	1.64315	245	0.0759331	0.177824	0.183024	-0.288058	-1.22156	245
GOBP_POSITIVE_REGULATION_OF_INTERLEUKIN_1_PRODUCTION	0.00907905	0.0649549	0.38073	-0.419557	-1.55247	72	0.0332278	0.152442	0.321776	-0.365726	-1.38133	72	4.07112e-07	8.57872e-06	0.674963	-0.581896	-2.10023	73
GOBP_POSITIVE_REGULATION_OF_INTERLEUKIN_8_PRODUCTION	0.00380246	0.0352225	0.431708	-0.436188	-1.56445	62	0.00613395	0.0520713	0.407018	-0.411112	-1.53526	64	5.32761e-06	8.02109e-05	0.610527	-0.573021	-2.02567	63
GOBP_CELL_FATE_SPECIFICATION	0.0284638	0.137943	0.352488	-0.349062	-1.37143	106	0.00373672	0.0380773	0.431708	-0.376969	-1.52308	108	1.19143e-06	2.21675e-05	0.643552	-0.518965	-1.98854	107
GOMF_NUCLEAR_RECEPTOR_BINDING	0.00389997	0.0358485	0.431708	-0.371943	-1.51986	136	9.68473e-06	0.000408191	0.593325	-0.436309	-1.82726	138	0.00339798	0.0177883	0.431708	-0.385147	-1.53362	139
GOBP_REGULATION_OF_SYSTEMIC_ARTERIAL_BLOOD_PRESSURE	0.00340726	0.0328557	0.431708	-0.402525	-1.5895	108	0.00735139	0.0582093	0.407018	-0.362709	-1.46546	108	5.16939e-06	7.82834e-05	0.610527	-0.502344	-1.92486	107
GOBP_LIPID_LOCALIZATION	0.0878378	0.271936	0.173748	-0.248872	-1.14157	472	0.00144705	0.019993	0.45506	-0.278289	-1.32888	474	1.0433e-06	1.9786e-05	0.643552	-0.36338	-1.61914	468
GOBP_REGULATION_OF_LEUKOCYTE_ADHESION_TO_VASCULAR_ENDOTHELIAL_CELL	0.0019474	0.0217272	0.45506	-0.565687	-1.7893	32	0.0298296	0.140485	0.352488	-0.457069	-1.45111	33	2.29262e-06	3.87238e-05	0.627257	-0.680778	-2.13358	33
REACTOME_UBIQUITIN_DEPENDENT_DEGRADATION_OF_CYCLIN_D	2.16494e-08	1.26386e-06	0.733762	0.7082	2.4135	39	0.320866	0.573251	0.103576	0.331682	1.10222	39	0.0194222	0.0671624	0.352488	0.448979	1.52834	39
GOBP_REGULATION_OF_ANTIGEN_PROCESSING_AND_PRESENTATION	0.000378938	0.00601843	0.498493	-0.672683	-1.96059	23	0.00526408	0.0471995	0.407018	-0.591279	-1.73787	23	7.05879e-05	0.000728802	0.538434	-0.70016	-2.0212	23
GOBP_SEQUESTERING_OF_CALCIUM_ION	0.00915493	0.0652198	0.38073	-0.356231	-1.43901	131	0.00158793	0.0213124	0.45506	-0.367859	-1.53025	135	9.70932e-06	0.000135429	0.593325	-0.469702	-1.85477	133
GOBP_NEGATIVE_REGULATION_OF_PROTEIN_CONTAINING_COMPLEX_ASSEMBLY	0.21746	0.450844	0.114751	-0.27158	-1.11188	147	5.53494e-05	0.0016562	0.557332	-0.407335	-1.70874	146	1.1946e-05	0.000162408	0.593325	-0.455456	-1.82936	147
GOBP_REGULATION_OF_INSULIN_SECRETION	0.0383436	0.168543	0.287857	-0.303796	-1.2749	177	0.00298543	0.0324355	0.431708	-0.329932	-1.43148	177	1.26845e-06	2.32801e-05	0.643552	-0.45242	-1.85564	177
GOBP_RESPONSE_TO_REACTIVE_OXYGEN_SPECIES	0.0313786	0.147949	0.321776	-0.303322	-1.2892	191	0.00588299	0.0506958	0.407018	-0.319341	-1.40559	194	8.72547e-07	1.6934e-05	0.659444	-0.445914	-1.85123	192
GOMF_ORGANIC_ACID_BINDING	0.197885	0.42786	0.117766	-0.260158	-1.10594	195	0.00801085	0.0609365	0.38073	-0.30721	-1.3546	199	1.03172e-07	2.54052e-06	0.704976	-0.466622	-1.93834	194
REACTOME_VIF_MEDIATED_DEGRADATION_OF_APOBEC3G	4.38064e-08	2.36554e-06	0.719513	0.678042	2.36596	41	0.235644	0.493123	0.124434	0.344465	1.15664	41	0.0158835	0.0578719	0.352488	0.434304	1.50743	41
REACTOME_INTERLEUKIN_21_SIGNALING	7.44646e-05	0.00158	0.538434	-0.848385	-1.97409	10	0.00493073	0.0451896	0.407018	-0.744951	-1.69925	10	0.000452945	0.0035074	0.498493	-0.810288	-1.90339	10
GOBP_TISSUE_MIGRATION	0.00236201	0.0252821	0.431708	-0.390745	-1.54605	110	0.00728883	0.0579681	0.407018	-0.360708	-1.46379	110	9.7625e-06	0.000135646	0.593325	-0.490154	-1.89291	110
GOMF_LIGASE_ACTIVITY	5.83371e-07	2.32487e-05	0.659444	0.428802	1.88004	171	0.0122674	0.0799955	0.38073	0.320726	1.37613	171	0.0244927	0.0799657	0.352488	0.288381	1.31025	171
GOBP_T_CELL_APOPTOTIC_PROCESS	0.00353463	0.0336272	0.431708	-0.467337	-1.66054	60	0.00647924	0.0540285	0.407018	-0.42066	-1.54925	60	7.68257e-06	0.000110732	0.593325	-0.568215	-1.99207	60
GOBP_REGULATION_OF_CELL_SUBSTRATE_ADHESION	0.0731343	0.24726	0.202072	-0.281963	-1.21157	215	0.00149745	0.0205116	0.45506	-0.328282	-1.45699	219	1.65384e-06	2.89756e-05	0.643552	-0.434012	-1.82505	217
GOBP_SUPEROXIDE_ANION_GENERATION	0.0460177	0.192334	0.282013	-0.433838	-1.4296	42	0.000251404	0.00568519	0.498493	-0.552431	-1.89087	43	1.58459e-05	0.000203921	0.57561	-0.631557	-2.06554	42
GOBP_LYMPH_NODE_DEVELOPMENT	0.000535445	0.00797629	0.477271	-0.670275	-1.9008	21	0.0184757	0.103821	0.352488	-0.542902	-1.54623	21	1.8804e-05	0.000235813	0.57561	-0.740238	-2.07957	21
GOMF_PHOSPHORIC_ESTER_HYDROLASE_ACTIVITY	0.155378	0.37474	0.227987	0.220842	1.0856	484	8.15952e-05	0.0022096	0.538434	-0.302792	-1.44953	488	1.49641e-05	0.00019466	0.593325	-0.343032	-1.53482	487
GOBP_INTERLEUKIN_8_PRODUCTION	0.0036796	0.0343769	0.431708	-0.406255	-1.55944	92	0.016819	0.0975284	0.352488	-0.358556	-1.41522	96	3.08585e-06	5.00121e-05	0.627257	-0.516516	-1.93864	95
GOBP_ADENYLATE_CYCLASE_INHIBITING_G_PROTEIN_COUPLED_RECEPTOR_SIGNALING_PATHWAY	0.00231828	0.0249129	0.431708	-0.427872	-1.6247	85	0.00185891	0.023801	0.45506	-0.413354	-1.60882	85	4.46908e-05	0.000490962	0.557332	-0.505313	-1.86601	85
GOBP_ADAPTIVE_THERMOGENESIS	0.0469542	0.194442	0.321776	-0.308786	-1.28957	167	0.000940867	0.0147917	0.477271	-0.357797	-1.54228	168	4.40367e-06	6.85932e-05	0.610527	-0.44956	-1.82992	167
GOBP_REGULATION_OF_ADENYLATE_CYCLASE_ACTIVITY	0.0254226	0.127942	0.352488	-0.501559	-1.57903	31	0.000633799	0.011096	0.477271	-0.584393	-1.81578	31	1.23757e-05	0.000165982	0.593325	-0.67691	-2.09535	31
GOBP_MEIOTIC_CHROMOSOME_SEGREGATION	6.60494e-07	2.58454e-05	0.659444	0.503729	2.07464	96	0.0503027	0.212015	0.321776	0.342924	1.35166	96	0.00605932	0.0280899	0.407018	0.357319	1.46621	96
GOBP_REGULATION_OF_STEROID_METABOLIC_PROCESS	0.037645	0.167065	0.321776	-0.344211	-1.3791	115	0.0366471	0.163155	0.321776	-0.323613	-1.32747	116	1.48516e-07	3.48256e-06	0.690132	-0.528309	-2.04127	114
GOMF_DYNEIN_LIGHT_INTERMEDIATE_CHAIN_BINDING	0.000121277	0.00236424	0.538434	-0.662643	-2.02409	28	0.00117419	0.0172575	0.45506	-0.600571	-1.81451	28	0.00145439	0.00900458	0.45506	-0.60708	-1.84384	28
GOBP_VIRAL_LIFE_CYCLE	0.0828571	0.264385	0.184706	-0.266873	-1.18422	294	0.0396185	0.173929	0.321776	-0.265662	-1.20788	296	6.43863e-08	1.72627e-06	0.704976	-0.421178	-1.81688	295
GOBP_RESPONSE_TO_CALCIUM_ION	0.156589	0.376387	0.13649	-0.283751	-1.16129	138	3.91952e-05	0.00124923	0.557332	-0.417756	-1.748	139	3.5985e-05	0.000408183	0.557332	-0.450654	-1.79447	139
GOBP_MODULATION_OF_PROCESS_OF_ANOTHER_ORGANISM	0.0045415	0.0397502	0.407018	-0.37947	-1.52134	119	0.0227313	0.118151	0.352488	-0.325174	-1.33565	122	2.15054e-06	3.65525e-05	0.627257	-0.495878	-1.92941	121
GOBP_NEGATIVE_REGULATION_OF_ALPHA_BETA_T_CELL_ACTIVATION	0.0117026	0.077491	0.38073	-0.467775	-1.59763	48	0.0196933	0.107958	0.352488	-0.421703	-1.49694	49	9.66291e-07	1.85865e-05	0.643552	-0.649495	-2.16658	48
GOMF_IMMUNOGLOBULIN_RECEPTOR_ACTIVITY	4.83416e-05	0.00109683	0.557332	-0.793642	-2.04273	14	0.0139385	0.0871217	0.38073	-0.628243	-1.61099	14	0.000331701	0.00269784	0.498493	-0.763158	-1.92729	14
GOBP_NEPHRON_DEVELOPMENT	0.039185	0.171543	0.287857	-0.316411	-1.30747	156	0.0547046	0.222066	0.287857	-0.300307	-1.27806	157	1.07276e-07	2.62961e-06	0.704976	-0.49089	-1.98703	156
GOBP_B_CELL_PROLIFERATION_INVOLVED_IN_IMMUNE_RESPONSE	0.00373093	0.0347962	0.431708	-0.849753	-1.68866	6	0.00179391	0.0232993	0.45506	-0.863813	-1.71607	6	3.46807e-05	0.00039588	0.557332	-0.939182	-1.88494	6
GOBP_REGULATION_OF_INFLAMMATORY_RESPONSE_TO_ANTIGENIC_STIMULUS	0.00570019	0.0471379	0.407018	-0.460698	-1.55105	46	0.000457122	0.00881058	0.498493	-0.529356	-1.83812	45	9.04237e-05	0.000901735	0.538434	-0.587428	-1.93618	45
GOBP_ESTABLISHMENT_OF_PROTEIN_LOCALIZATION_TO_MITOCHONDRIAL_MEMBRANE	0.00788789	0.0593963	0.38073	0.491424	1.60304	32	3.12706e-05	0.00104868	0.557332	0.660371	2.08871	32	0.000955371	0.00648716	0.477271	0.548338	1.79349	32
GOMF_TRANSMEMBRANE_RECEPTOR_PROTEIN_KINASE_ACTIVITY	0.0434084	0.185008	0.276501	-0.351742	-1.36842	99	0.00442989	0.0422399	0.407018	-0.378721	-1.50351	100	1.23819e-06	2.27634e-05	0.643552	-0.523687	-1.98377	100
GOBP_NEGATIVE_REGULATION_OF_LEUKOCYTE_CHEMOTAXIS	0.00604049	0.0491985	0.407018	-0.612361	-1.76182	22	0.000616544	0.0108769	0.477271	-0.651941	-1.89393	22	6.50481e-05	0.000676776	0.538434	-0.712662	-2.02987	22
REACTOME_REGULATION_OF_MITF_M_DEPENDENT_GENES_INVOLVED_IN_APOPTOSIS	0.00186245	0.0211065	0.45506	-0.671009	-1.84144	18	0.000280329	0.00611419	0.498493	-0.704026	-1.93946	18	0.000467748	0.00361168	0.498493	-0.698253	-1.86773	18
GOBP_MESENDODERM_DEVELOPMENT	0.00382769	0.0354233	0.431708	-0.765306	-1.72326	9	0.000274218	0.00602502	0.498493	-0.828534	-1.83973	9	0.000233451	0.00203845	0.518848	-0.852978	-1.9626	9
REACTOME_EXTRACELLULAR_MATRIX_ORGANIZATION	0.0725631	0.246297	0.287805	0.245259	1.16959	318	0.161232	0.40668	0.146416	0.245226	1.11523	320	2.22965e-08	6.58539e-07	0.733762	-0.421534	-1.83201	319
GOBP_PROTEIN_LOCALIZATION_TO_EXTRACELLULAR_REGION	0.148014	0.36505	0.222056	0.225723	1.09848	381	0.00712214	0.0572732	0.407018	-0.274775	-1.28175	383	2.57077e-07	5.63693e-06	0.674963	-0.387028	-1.69768	380
GOBP_FACE_DEVELOPMENT	0.0443686	0.187546	0.282013	-0.412219	-1.44275	54	0.00375933	0.0381999	0.431708	-0.462779	-1.65735	54	1.63981e-06	2.87765e-05	0.643552	-0.61388	-2.10547	54
GOBP_RESPONSE_TO_ETHANOL	0.0503145	0.203148	0.252961	-0.322787	-1.29999	122	0.000318923	0.00672096	0.498493	-0.399689	-1.64158	123	1.72586e-05	0.000217951	0.57561	-0.473564	-1.84259	121
GOBP_NEGATIVE_REGULATION_OF_TRANSMEMBRANE_RECEPTOR_PROTEIN_SERINE_THREONINE_KINASE_SIGNALING_PATHWAY	0.0185869	0.105264	0.352488	-0.322228	-1.3553	179	0.0297623	0.140341	0.352488	-0.293097	-1.28266	185	5.17058e-07	1.06872e-05	0.659444	-0.455725	-1.87221	181
GOBP_STRESS_FIBER_ASSEMBLY	0.0902022	0.275426	0.184706	-0.308432	-1.23575	115	0.000261502	0.00586459	0.498493	-0.410032	-1.67612	115	1.24656e-05	0.000166981	0.593325	-0.479618	-1.85099	115
GOBP_NEGATIVE_REGULATION_OF_ENDOTHELIAL_CELL_MIGRATION	0.0803859	0.260529	0.199915	-0.350252	-1.30157	74	0.00103045	0.0157209	0.45506	-0.438888	-1.70993	80	3.82253e-06	6.03235e-05	0.610527	-0.546414	-2.00139	78
GOBP_MORPHOGENESIS_OF_AN_EPITHELIAL_FOLD	0.00635923	0.050761	0.407018	-0.555271	-1.65965	25	0.00130037	0.0185581	0.45506	-0.583022	-1.73101	25	3.87301e-05	0.00043296	0.557332	-0.708963	-2.05033	24
GOBP_ANTIGEN_PROCESSING_AND_PRESENTATION_OF_EXOGENOUS_PEPTIDE_ANTIGEN_VIA_MHC_CLASS_II	0.00144971	0.0175526	0.45506	-0.587453	-1.82209	29	0.0240765	0.122612	0.352488	-0.479875	-1.47281	29	9.33708e-06	0.000131083	0.593325	-0.702169	-2.15041	29
GOBP_NEUTROPHIL_CHEMOTAXIS	0.0436893	0.185766	0.276501	-0.373951	-1.41027	81	0.0021713	0.026211	0.431708	-0.413743	-1.60559	81	3.50949e-06	5.62872e-05	0.627257	-0.53746	-1.98018	81
GOBP_FORMATION_OF_PRIMARY_GERM_LAYER	0.0398089	0.173712	0.287857	-0.329728	-1.33244	129	0.0338858	0.154029	0.321776	-0.319302	-1.32719	133	2.50596e-07	5.5172e-06	0.674963	-0.498275	-1.9697	132
GOBP_POSITIVE_REGULATION_OF_SMALL_GTPASE_MEDIATED_SIGNAL_TRANSDUCTION	0.0165559	0.0974286	0.352488	-0.405378	-1.5	72	0.00900051	0.0660525	0.38073	-0.392709	-1.49065	73	2.27608e-06	3.85045e-05	0.627257	-0.569399	-2.05566	72
REACTOME_REGULATION_OF_KIT_SIGNALING	0.00387959	0.035781	0.431708	-0.670359	-1.78974	16	0.00477027	0.0443533	0.407018	-0.640117	-1.68442	16	1.86627e-05	0.000234313	0.57561	-0.788236	-2.05823	16
GOBP_RESPONSE_TO_CARBOHYDRATE	0.0646109	0.232599	0.213928	-0.280323	-1.21849	238	0.000532178	0.00982036	0.477271	-0.336796	-1.50826	240	1.00486e-05	0.000139263	0.593325	-0.397776	-1.68117	235
REACTOME_G2_M_DNA_DAMAGE_CHECKPOINT	4.64161e-06	0.000142819	0.610527	0.474507	1.94489	95	0.0742115	0.265314	0.224966	0.320136	1.26363	95	0.00101134	0.0067778	0.45506	0.390963	1.59928	95
GOBP_ESTABLISHMENT_OR_MAINTENANCE_OF_CELL_POLARITY	0.0859259	0.268441	0.184706	-0.275335	-1.19258	233	0.000684225	0.0117457	0.477271	-0.333575	-1.48867	233	5.92996e-06	8.79033e-05	0.610527	-0.410492	-1.73383	233
REACTOME_RESPONSE_OF_EIF2AK1_HRI_TO_HEME_DEFICIENCY	0.00133185	0.0165333	0.45506	0.721552	1.96052	15	0.000968462	0.0151814	0.477271	0.714284	1.89981	15	0.000272887	0.00230799	0.498493	0.743244	1.99271	15
REACTOME_METABOLISM_OF_POLYAMINES	2.52828e-08	1.45242e-06	0.733762	0.67004	2.3881	46	0.217054	0.472589	0.128789	0.342499	1.18059	46	0.0642674	0.159561	0.287857	0.385389	1.3805	46
GOBP_SIGNAL_TRANSDUCTION_IN_RESPONSE_TO_DNA_DAMAGE	4.83759e-07	1.94223e-05	0.659444	0.409094	1.82417	194	0.0731707	0.263143	0.227987	0.279585	1.21163	194	0.0100936	0.0412055	0.38073	0.29094	1.34123	194
GOBP_BIOMINERAL_TISSUE_DEVELOPMENT	0.184049	0.412628	0.123842	-0.268513	-1.12442	173	0.00195335	0.0245233	0.431708	-0.341277	-1.48031	176	1.02621e-06	1.95996e-05	0.643552	-0.465187	-1.90071	175
GOBP_REGULATION_OF_APOPTOTIC_SIGNALING_PATHWAY	0.284107	0.516794	0.0908241	-0.235123	-1.0622	390	0.00910318	0.0664459	0.38073	-0.267875	-1.25758	393	1.43103e-07	3.38501e-06	0.690132	-0.38836	-1.70648	391
GOBP_POSITIVE_REGULATION_OF_CELL_JUNCTION_ASSEMBLY	0.0087537	0.0638352	0.38073	-0.379596	-1.49896	108	0.0121157	0.0795376	0.38073	-0.350803	-1.42359	110	3.61477e-06	5.75489e-05	0.627257	-0.49984	-1.9233	109
REACTOME_MITF_M_DEPENDENT_GENE_EXPRESSION	0.134921	0.344842	0.15017	-0.30188	-1.19557	109	3.71718e-05	0.00119835	0.557332	-0.448217	-1.81378	109	7.79619e-05	0.000795815	0.538434	-0.461593	-1.77613	109
GOBP_REGULATION_OF_NEURON_PROJECTION_DEVELOPMENT	0.0312153	0.147603	0.352488	0.241507	1.18569	440	0.00665845	0.0549272	0.407018	-0.272475	-1.29915	443	1.89996e-06	3.27046e-05	0.643552	-0.36375	-1.61549	441
REACTOME_ESR_MEDIATED_SIGNALING	0.628148	0.767291	0.0532386	-0.22087	-0.950589	216	1.81474e-05	0.000699547	0.57561	-0.38317	-1.70445	217	3.72382e-05	0.000419364	0.557332	-0.400155	-1.67864	215
REACTOME_CYCLIN_A_B1_B2_ASSOCIATED_EVENTS_DURING_G2_M_TRANSITION	9.06351e-06	0.000256381	0.593325	0.659636	2.15176	32	0.0394879	0.173507	0.321776	0.459087	1.45206	32	0.00120983	0.00782195	0.45506	0.543586	1.77795	32
GOBP_POSITIVE_REGULATION_OF_B_CELL_PROLIFERATION	0.0269787	0.132743	0.352488	-0.453831	-1.53811	47	0.00026907	0.00598831	0.498493	-0.530936	-1.85445	47	6.01631e-05	0.000632648	0.557332	-0.58651	-1.95462	47
GOBP_ALPHA_AMINO_ACID_BIOSYNTHETIC_PROCESS	1.00636e-05	0.000280846	0.593325	0.554706	2.04446	54	0.00865377	0.0640722	0.38073	0.438027	1.56374	56	0.00514382	0.0247682	0.407018	0.43269	1.60572	55
GOBP_POSITIVE_REGULATION_OF_PSEUDOPODIUM_ASSEMBLY	0.000868819	0.0116707	0.477271	-0.758426	-1.90289	13	0.00377689	0.0383423	0.431708	-0.692787	-1.73462	13	0.000136611	0.00129314	0.518848	-0.791607	-1.97707	13
GOBP_ESTABLISHMENT_OF_PROTEIN_LOCALIZATION_TO_ENDOPLASMIC_RETICULUM	5.0249e-05	0.0011306	0.557332	0.557107	1.99692	48	0.0036469	0.0374438	0.431708	0.486829	1.69513	48	0.0024869	0.0139799	0.431708	0.471268	1.71018	48
GOBP_IMMUNOLOGICAL_SYNAPSE_FORMATION	0.000367429	0.00588759	0.498493	-0.715042	-1.96229	18	0.00282226	0.0315487	0.431708	-0.64018	-1.76357	18	0.000444554	0.00345729	0.498493	-0.69987	-1.87205	18
GOBP_PTERIDINE_CONTAINING_COMPOUND_METABOLIC_PROCESS	0.000512557	0.00769905	0.477271	0.575485	1.92272	35	0.000383551	0.00773064	0.498493	0.58752	1.88324	35	0.00236181	0.0133581	0.431708	0.51435	1.69849	35
GOBP_REGULATION_OF_MACROPHAGE_ACTIVATION	0.0523649	0.207614	0.257206	-0.387473	-1.38365	61	0.00336567	0.0351901	0.431708	-0.447663	-1.66108	61	2.65296e-06	4.39854e-05	0.627257	-0.580837	-2.04242	61
GOBP_MITOTIC_DNA_REPLICATION_CHECKPOINT_SIGNALING	3.41719e-05	0.0008129	0.557332	0.844184	2.08493	11	0.0103426	0.0715394	0.38073	0.68231	1.63333	11	0.00134091	0.00846538	0.45506	0.769967	1.90376	11
GOBP_MORPHOGENESIS_OF_EMBRYONIC_EPITHELIUM	0.0528771	0.208726	0.245042	-0.306457	-1.26723	154	0.00741513	0.0582733	0.407018	-0.331594	-1.40806	155	1.2118e-06	2.24308e-05	0.643552	-0.471814	-1.91052	154
GOBP_ESTABLISHMENT_OF_ORGANELLE_LOCALIZATION	3.33416e-07	1.40113e-05	0.674963	0.323756	1.58825	491	0.0709534	0.258576	0.252961	-0.240438	-1.15264	492	0.0205175	0.070033	0.352488	-0.280332	-1.25502	491
GOBP_POSITIVE_REGULATION_OF_PROTEIN_CONTAINING_COMPLEX_ASSEMBLY	0.0505201	0.203209	0.245042	-0.29314	-1.25603	206	0.00257973	0.0296898	0.431708	-0.324174	-1.44257	206	3.73242e-06	5.91605e-05	0.627257	-0.425592	-1.77428	206
GOBP_REGULATION_OF_NEUROGENESIS	0.0604599	0.226175	0.321776	0.248835	1.20599	366	0.00894207	0.0657573	0.38073	-0.275061	-1.2808	368	9.08337e-07	1.7597e-05	0.659444	-0.375594	-1.64193	366
GOMF_ARACHIDONATE_MONOOXYGENASE_ACTIVITY	2.80525e-05	0.000685447	0.57561	-0.77983	-2.11876	17	0.0064043	0.0535273	0.407018	-0.635233	-1.71194	17	0.00274537	0.0150635	0.431708	-0.672925	-1.78688	17
GOMF_PEPTIDE_BINDING	0.0261952	0.129953	0.352488	-0.300657	-1.30922	244	0.0110245	0.0747295	0.38073	-0.297693	-1.33335	245	1.70857e-06	2.98862e-05	0.643552	-0.415072	-1.76018	245
GOBP_CELLULAR_RESPONSE_TO_PROSTAGLANDIN_STIMULUS	0.000672005	0.00964392	0.477271	-0.633123	-1.91186	26	0.00245814	0.0286592	0.431708	-0.571751	-1.70128	26	0.000298829	0.00248106	0.498493	-0.645903	-1.90667	26
GOBP_VACUOLE_ORGANIZATION	0.185185	0.414164	0.181383	0.238135	1.10093	246	8.57252e-06	0.000369515	0.593325	-0.37215	-1.66511	246	0.000311675	0.00257191	0.498493	-0.365914	-1.5555	246
GOBP_CELLULAR_RESPONSE_TO_ALCOHOL	0.00417758	0.0377871	0.407018	-0.397184	-1.56841	108	0.00488771	0.0451353	0.407018	-0.370613	-1.4974	108	2.46038e-05	0.000295191	0.57561	-0.484584	-1.8568	107
GOBP_POSITIVE_REGULATION_OF_CHROMOSOME_SEPARATION	1.9317e-06	6.51949e-05	0.627257	0.680703	2.22048	32	0.149805	0.392334	0.158514	0.392501	1.24145	32	0.00176479	0.0105052	0.45506	0.532582	1.74196	32
GOMF_ISOPRENOID_BINDING	0.00168832	0.0195852	0.45506	-0.519379	-1.7352	44	0.0514403	0.213405	0.287857	-0.405125	-1.40626	46	5.93611e-06	8.79033e-05	0.610527	-0.621625	-2.04889	45
GOBP_IMMUNOGLOBULIN_PRODUCTION	0.0211168	0.113463	0.352488	-0.353847	-1.40056	111	0.000492217	0.00924037	0.477271	-0.408365	-1.65891	111	5.05889e-05	0.000547413	0.557332	-0.465665	-1.79771	111
GOBP_POSITIVE_REGULATION_OF_TRANSMEMBRANE_RECEPTOR_PROTEIN_SERINE_THREONINE_KINASE_SIGNALING_PATHWAY	0.0242962	0.124571	0.352488	-0.357149	-1.41032	108	0.00847312	0.0632701	0.38073	-0.358827	-1.45204	109	2.59604e-06	4.33023e-05	0.627257	-0.51179	-1.96562	108
GOBP_POSITIVE_REGULATION_OF_NERVOUS_SYSTEM_DEVELOPMENT	0.0460432	0.192366	0.252961	-0.277484	-1.22751	281	0.00794197	0.0607211	0.38073	-0.292514	-1.32768	282	1.49097e-06	2.65963e-05	0.643552	-0.406536	-1.74477	280
GOBP_CD4_POSITIVE_CD25_POSITIVE_ALPHA_BETA_REGULATORY_T_CELL_DIFFERENTIATION	0.000101169	0.00204611	0.538434	-0.843081	-1.96174	10	0.172888	0.42226	0.147331	-0.543574	-1.2989	11	3.11955e-05	0.000361828	0.557332	-0.866239	-2.03482	10
GOBP_SPROUTING_OF_INJURED_AXON	0.0199943	0.110342	0.352488	-0.820206	-1.54709	5	2.16258e-05	0.000794069	0.57561	-0.952039	-1.77468	5	0.00126664	0.00810198	0.45506	-0.905338	-1.71859	5
GOBP_NEGATIVE_REGULATION_OF_INTERLEUKIN_10_PRODUCTION	0.000109047	0.00216094	0.538434	-0.691668	-2.01593	23	0.0397085	0.174139	0.321776	-0.503938	-1.49202	24	0.000127302	0.0012207	0.518848	-0.685596	-1.98275	24
GOBP_DOUBLE_STRAND_BREAK_REPAIR_VIA_BREAK_INDUCED_REPLICATION	4.96792e-06	0.000151564	0.610527	0.872706	2.21258	12	0.129032	0.360691	0.175204	0.542244	1.35537	12	0.000860558	0.00597088	0.477271	0.75185	1.9136	12
GOBP_VESICLE_MEDIATED_TRANSPORT_IN_SYNAPSE	0.234528	0.468147	0.164406	0.231647	1.0764	259	3.36303e-05	0.00110111	0.557332	-0.35279	-1.59263	259	6.99585e-05	0.000722994	0.538434	-0.383199	-1.63463	258
GOBP_SPINDLE_ELONGATION	5.50876e-05	0.00122669	0.557332	0.799045	2.13198	14	0.0406425	0.177019	0.321776	0.593122	1.55835	14	0.000247772	0.00213372	0.498493	0.74697	1.96905	14
GOBP_LIPID_CATABOLIC_PROCESS	0.240223	0.473088	0.100279	-0.241803	-1.08544	342	0.00150803	0.0205507	0.45506	-0.298541	-1.38273	344	1.55629e-06	2.75795e-05	0.643552	-0.383065	-1.66657	342
GOBP_ANTIMICROBIAL_HUMORAL_IMMUNE_RESPONSE_MEDIATED_BY_ANTIMICROBIAL_PEPTIDE	0.000307034	0.00514901	0.498493	-0.42011	-1.68426	119	0.0401567	0.175536	0.321776	-0.316762	-1.30314	121	4.60713e-05	0.000503076	0.557332	-0.460739	-1.79269	121
REACTOME_REGULATION_OF_SIGNALING_BY_CBL	0.0281399	0.136959	0.352488	-0.55006	-1.58258	22	0.00120191	0.0175696	0.45506	-0.632759	-1.8382	22	1.68183e-05	0.000213387	0.57561	-0.73826	-2.10278	22
GOBP_REGULATION_OF_LIPID_CATABOLIC_PROCESS	0.00250712	0.0263394	0.431708	-0.446288	-1.60067	62	0.00383257	0.0387128	0.431708	-0.430903	-1.60646	62	6.08204e-05	0.000638939	0.557332	-0.534618	-1.88779	62
GOMF_CHROMATIN_DNA_BINDING	0.00187515	0.0212074	0.45506	-0.378988	-1.5262	127	6.47795e-05	0.0018662	0.538434	-0.410222	-1.69537	127	0.00482036	0.0235677	0.407018	-0.388997	-1.53465	129
GOMF_FRIZZLED_BINDING	0.00570019	0.0471379	0.407018	-0.512793	-1.67851	39	0.000974343	0.0152516	0.477271	-0.539001	-1.81039	39	0.00010592	0.00103432	0.538434	-0.616736	-1.99005	39
GOBP_THYMUS_DEVELOPMENT	0.00508999	0.0434218	0.407018	-0.478464	-1.66387	51	0.0224411	0.117063	0.352488	-0.413981	-1.47848	51	5.17786e-06	7.82834e-05	0.610527	-0.624628	-2.12198	51
REACTOME_CELLULAR_RESPONSE_TO_CHEMICAL_STRESS	6.3917e-09	4.13355e-07	0.761461	0.441116	1.96696	194	0.165085	0.412314	0.148262	0.260245	1.12758	195	0.564644	0.678275	0.052805	-0.230948	-0.959354	194
GOBP_SUPEROXIDE_METABOLIC_PROCESS	0.157556	0.376962	0.138805	-0.321924	-1.1963	74	0.00279253	0.0312487	0.431708	-0.415992	-1.58194	75	1.35644e-06	2.46026e-05	0.643552	-0.566058	-2.05612	74
GOBP_CYTOPLASMIC_PATTERN_RECOGNITION_RECEPTOR_SIGNALING_PATHWAY	0.0693816	0.239819	0.208955	-0.286522	-1.21845	193	0.0126176	0.0816438	0.38073	-0.307605	-1.35393	194	7.02741e-07	1.41201e-05	0.659444	-0.453251	-1.8828	194
GOBP_RENAL_SYSTEM_VASCULATURE_DEVELOPMENT	0.0871886	0.271053	0.202072	-0.436105	-1.37296	31	0.00134327	0.0189347	0.45506	-0.565279	-1.77105	32	5.46534e-06	8.16026e-05	0.610527	-0.686815	-2.12477	32
GOMF_SIGNALING_ADAPTOR_ACTIVITY	0.0131088	0.0838799	0.38073	-0.351656	-1.42053	131	0.000791379	0.0131678	0.477271	-0.388926	-1.61427	131	6.41513e-05	0.000668732	0.538434	-0.448191	-1.76979	131
GOBP_REGULATION_OF_CDC42_PROTEIN_SIGNAL_TRANSDUCTION	0.000678059	0.00967722	0.477271	-0.779025	-1.91785	12	0.0810277	0.278721	0.222056	-0.596592	-1.463	12	1.22006e-05	0.00016404	0.593325	-0.854986	-2.08389	12
REACTOME_ASYMMETRIC_LOCALIZATION_OF_PCP_PROTEINS	3.68831e-07	1.53753e-05	0.674963	0.629077	2.28253	51	0.0664062	0.250109	0.245042	0.37414	1.31172	51	0.0275164	0.0869236	0.352488	0.404548	1.47345	51
GOBP_PROTEINOGENIC_AMINO_ACID_BIOSYNTHETIC_PROCESS	7.31409e-05	0.00155496	0.538434	0.571411	2.00548	43	0.00521264	0.047092	0.407018	0.478652	1.6349	45	0.00177329	0.0105326	0.45506	0.493676	1.73204	44
GOBP_AORTIC_VALVE_MORPHOGENESIS	0.0603448	0.225901	0.24134	-0.434471	-1.41787	38	0.00791079	0.0607211	0.38073	-0.484861	-1.62855	39	1.4275e-06	2.56333e-05	0.643552	-0.677018	-2.18108	38
GOBP_RESPONSE_TO_PROTOZOAN	0.000437681	0.00677215	0.498493	-0.603773	-1.9232	33	0.0237594	0.12134	0.352488	-0.469181	-1.46997	32	6.57352e-05	0.000681955	0.538434	-0.625612	-1.96069	33
REACTOME_FORMATION_OF_DEFINITIVE_ENDODERM	0.00198013	0.0220015	0.431708	-0.686077	-1.86404	17	0.00153102	0.0207852	0.45506	-0.680693	-1.83446	17	0.000226955	0.00198815	0.518848	-0.745476	-1.94658	16
GOBP_POSITIVE_REGULATION_OF_INTERLEUKIN_6_PRODUCTION	0.0444444	0.187573	0.271289	-0.345003	-1.34921	100	0.0298247	0.140485	0.352488	-0.336621	-1.33638	100	5.20704e-07	1.0742e-05	0.659444	-0.532048	-2.02054	101
GOBP_NEGATIVE_REGULATION_OF_MUSCLE_CELL_DIFFERENTIATION	0.00879592	0.0639703	0.38073	-0.406495	-1.51057	74	0.00378546	0.0383933	0.431708	-0.403685	-1.53663	74	2.08722e-05	0.000257567	0.57561	-0.531439	-1.93037	74
REACTOME_RRNA_PROCESSING	0.271605	0.505019	0.147331	0.236419	1.05564	203	5.87447e-08	5.73264e-06	0.719513	0.434824	1.89026	204	0.04384	0.122838	0.321776	0.265184	1.23645	204
GOBP_NEUTROPHIL_HOMEOSTASIS	0.00204556	0.0226585	0.431708	-0.638362	-1.86056	23	0.00967973	0.0688902	0.38073	-0.572337	-1.6822	23	3.60762e-05	0.000408788	0.557332	-0.715375	-2.06513	23
GOBP_NATURAL_KILLER_CELL_DIFFERENTIATION	0.000276626	0.00472715	0.498493	-0.648048	-1.97299	27	0.00769778	0.0596014	0.407018	-0.542758	-1.62985	27	0.000339854	0.0027602	0.498493	-0.649575	-1.94099	27
GOBP_RNA_MODIFICATION	0.000565767	0.00834435	0.477271	0.353128	1.55352	172	0.000490256	0.00921954	0.477271	0.370952	1.59056	172	0.00269947	0.0148808	0.431708	0.323096	1.46958	172
GOBP_REGULATION_OF_ACTIN_FILAMENT_BUNDLE_ASSEMBLY	0.0495208	0.202049	0.257206	-0.334241	-1.31861	107	0.00202341	0.025106	0.431708	-0.396374	-1.60228	107	7.5237e-06	0.000108732	0.610527	-0.498933	-1.91179	107
GOBP_REGULATION_OF_CALCIUM_ION_IMPORT	0.00237506	0.0253715	0.431708	-0.518799	-1.74552	45	0.00392455	0.0392527	0.407018	-0.475083	-1.64909	46	8.11112e-05	0.000824847	0.538434	-0.589993	-1.95154	46
GOBP_MUSCLE_CONTRACTION	0.143056	0.358219	0.135002	-0.253608	-1.14024	357	0.00124396	0.0180866	0.45506	-0.293615	-1.36619	359	4.2616e-06	6.68619e-05	0.610527	-0.377328	-1.64924	358
GOBP_DEVELOPMENTAL_GROWTH_INVOLVED_IN_MORPHOGENESIS	0.0488889	0.200289	0.248911	-0.285356	-1.23828	239	0.0324871	0.149745	0.321776	-0.277948	-1.24477	241	4.78144e-07	9.98754e-06	0.659444	-0.427418	-1.80658	238
GOBP_PROTEASOME_MEDIATED_UBIQUITIN_DEPENDENT_PROTEIN_CATABOLIC_PROCESS	2.49843e-07	1.08365e-05	0.674963	0.332379	1.63795	453	0.0170379	0.098324	0.352488	-0.255909	-1.21982	460	0.181287	0.3244	0.10673	-0.247626	-1.10089	454
REACTOME_NEGATIVE_REGULATION_OF_NOTCH4_SIGNALING	3.24068e-08	1.80409e-06	0.719513	0.676943	2.38461	44	0.324803	0.576198	0.102822	0.31796	1.07918	44	0.0736842	0.174028	0.271289	0.379056	1.3299	44
GOBP_ACUTE_INFLAMMATORY_RESPONSE_TO_ANTIGENIC_STIMULUS	0.000324507	0.00540012	0.498493	-0.60747	-1.92146	32	0.00235997	0.0278164	0.431708	-0.546521	-1.71228	32	0.00101954	0.00680741	0.45506	-0.588329	-1.82009	32
GOBP_ACTIVATED_T_CELL_PROLIFERATION	0.000274447	0.00470742	0.498493	-0.556702	-1.90864	49	0.0116688	0.0774133	0.38073	-0.430393	-1.52819	50	0.000244719	0.00211633	0.498493	-0.571563	-1.9218	49
GOBP_POSITIVE_REGULATION_OF_GAMMA_DELTA_T_CELL_DIFFERENTIATION	0.00163044	0.0190571	0.45506	-0.796383	-1.79324	9	0.000274218	0.00602502	0.498493	-0.828455	-1.83956	9	0.00176356	0.0105036	0.45506	-0.807001	-1.85681	9
GOBP_MAINTENANCE_OF_LOCATION	0.0509745	0.204504	0.245042	-0.292331	-1.2553	214	0.00178716	0.0232395	0.45506	-0.325901	-1.44843	218	8.84979e-06	0.000125179	0.593325	-0.416242	-1.74745	216
GOBP_RIBOSOMAL_LARGE_SUBUNIT_BIOGENESIS	0.000197183	0.0035434	0.518848	0.481906	1.86165	66	0.000402659	0.00805362	0.498493	0.477547	1.76919	67	0.0104846	0.0425262	0.38073	0.385653	1.48378	67
REACTOME_PLATELET_HOMEOSTASIS	0.311688	0.542853	0.0937465	-0.281751	-1.07109	86	0.000294652	0.00630764	0.498493	-0.444343	-1.7326	86	9.06906e-06	0.000127652	0.593325	-0.523263	-1.93229	85
GOMF_VOLTAGE_GATED_MONOATOMIC_CATION_CHANNEL_ACTIVITY	0.0164289	0.0972126	0.352488	-0.342237	-1.40228	140	0.00213846	0.0260854	0.431708	-0.356199	-1.49574	143	2.39203e-05	0.00028795	0.57561	-0.443024	-1.767	141
GOBP_EPOXYGENASE_P450_PATHWAY	1.07545e-05	0.000297817	0.593325	-0.792653	-2.1536	17	0.0211402	0.112859	0.352488	-0.584459	-1.57511	17	0.00370977	0.0191604	0.431708	-0.663131	-1.76087	17
GOBP_POSITIVE_REGULATION_OF_SECRETION	0.273625	0.50672	0.0931455	-0.238667	-1.06485	320	0.00146406	0.0201819	0.45506	-0.299247	-1.37608	325	2.14122e-06	3.64513e-05	0.627257	-0.39388	-1.71252	320
GOBP_REGULATORY_T_CELL_DIFFERENTIATION	0.00164409	0.0191565	0.45506	-0.525168	-1.72248	41	0.0186253	0.104223	0.352488	-0.439313	-1.49387	42	2.81392e-05	0.000330636	0.57561	-0.62468	-2.01434	40
GOBP_POSITIVE_REGULATION_OF_CELL_CYCLE_PHASE_TRANSITION	1.25548e-07	6.02633e-06	0.690132	0.491114	2.06124	114	0.0731707	0.263143	0.227987	0.310178	1.25819	117	0.0948012	0.208547	0.257206	0.285971	1.21616	115
GOBP_NEGATIVE_REGULATION_OF_IMMUNOGLOBULIN_PRODUCTION	0.00377027	0.0350421	0.431708	-0.72775	-1.79162	12	0.000365548	0.00747097	0.498493	-0.774755	-1.89991	12	0.000668218	0.00487411	0.477271	-0.778725	-1.89802	12
REACTOME_CA2_PATHWAY	0.252087	0.486128	0.108394	-0.315176	-1.13042	62	0.000537474	0.00987765	0.477271	-0.479292	-1.78686	62	6.8001e-06	9.93366e-05	0.610527	-0.570382	-2.00566	61
GOBP_NEGATIVE_REGULATION_OF_ACTIN_FILAMENT_BUNDLE_ASSEMBLY	0.0513274	0.20493	0.266351	-0.442064	-1.42186	36	0.000460784	0.00885972	0.498493	-0.579231	-1.90934	36	3.89883e-05	0.000434947	0.557332	-0.638565	-2.04322	36
GOBP_FOLIC_ACID_CONTAINING_COMPOUND_METABOLIC_PROCESS	0.000952005	0.0125233	0.477271	0.593951	1.88215	28	0.000590155	0.0105488	0.477271	0.611568	1.87412	28	0.00166171	0.0100129	0.45506	0.55999	1.76203	28
GOBP_GRANULOCYTE_ACTIVATION	0.00239734	0.0254585	0.431708	-0.478483	-1.67868	55	0.007086	0.0570673	0.407018	-0.433556	-1.56865	56	5.56482e-05	0.000593837	0.557332	-0.567287	-1.96198	56
GOMF_DNA_POLYMERASE_ACTIVITY	0.00261081	0.0272696	0.431708	0.509882	1.73765	39	0.022824	0.118235	0.352488	0.446911	1.48513	39	1.66323e-05	0.000211773	0.57561	0.607946	2.06947	39
GOBP_BONE_DEVELOPMENT	0.0509745	0.204504	0.245042	-0.292414	-1.25566	214	0.0703297	0.257576	0.252961	-0.275279	-1.22256	215	2.77032e-07	6.06217e-06	0.674963	-0.44653	-1.86953	214
GOBP_REGULATION_OF_MONOCYTE_CHEMOTAXIS	0.00208202	0.0229282	0.431708	-0.576952	-1.81638	31	0.00386882	0.038922	0.431708	-0.533038	-1.65621	31	0.000123656	0.00118819	0.518848	-0.635367	-1.96561	32
GOBP_ENDOCARDIAL_CUSHION_DEVELOPMENT	0.0819113	0.262973	0.204295	-0.380933	-1.33325	54	0.00747749	0.058481	0.407018	-0.433569	-1.5597	55	1.63981e-06	2.87765e-05	0.643552	-0.613723	-2.10493	54
GOBP_RESPONSE_TO_INTERLEUKIN_4	0.00718476	0.0559444	0.407018	-0.507145	-1.66003	39	0.0116777	0.0774133	0.38073	-0.474681	-1.59435	39	1.21383e-05	0.0001639	0.593325	-0.654192	-2.11091	39
GOBP_DISRUPTION_OF_ANATOMICAL_STRUCTURE_IN_ANOTHER_ORGANISM	0.000282792	0.00481768	0.498493	-0.433581	-1.71717	109	0.102128	0.31954	0.204295	-0.302748	-1.22512	109	3.66295e-05	0.000414623	0.557332	-0.46984	-1.81383	111
GOBP_POSITIVE_REGULATION_OF_B_CELL_DIFFERENTIATION	0.00156627	0.0184669	0.45506	-0.673224	-1.84752	18	0.00223961	0.0268356	0.431708	-0.64586	-1.77922	18	0.00030581	0.00253125	0.498493	-0.710065	-1.89932	18
REACTOME_INTERFERON_GAMMA_SIGNALING	0.0107452	0.0730782	0.38073	-0.386259	-1.49025	96	0.12743	0.358804	0.183024	-0.303778	-1.19242	95	7.89152e-07	1.55949e-05	0.659444	-0.529243	-1.98641	95
GOBP_INNER_CELL_MASS_CELL_PROLIFERATION	0.00280135	0.0287045	0.431708	0.69963	1.90096	15	0.000413265	0.00818459	0.498493	0.735752	1.95691	15	0.000982891	0.00662823	0.45506	0.708375	1.89922	15
GOBP_AMINOACYL_TRNA_METABOLISM_INVOLVED_IN_TRANSLATIONAL_FIDELITY	2.5922e-05	0.000639172	0.57561	0.812468	2.1094	13	0.00966026	0.0688382	0.38073	0.677231	1.72425	13	0.0045506	0.022585	0.407018	0.686723	1.77807	13
GOMF_AMINOACYL_TRNA_DEACYLASE_ACTIVITY	2.5922e-05	0.000639172	0.57561	0.812468	2.1094	13	0.00966026	0.0688382	0.38073	0.677231	1.72425	13	0.0045506	0.022585	0.407018	0.686723	1.77807	13
GOBP_RESPONSE_TO_OXIDATIVE_STRESS	0.0512096	0.204763	0.321776	0.237958	1.16326	397	0.0168966	0.0978215	0.352488	-0.265897	-1.24854	400	1.36097e-06	2.46434e-05	0.643552	-0.371938	-1.63745	397
GOBP_POSITIVE_REGULATION_OF_NEURON_DIFFERENTIATION	0.00624348	0.0501708	0.407018	-0.398432	-1.51887	89	0.0351671	0.158325	0.321776	-0.34154	-1.34238	94	5.43035e-06	8.15306e-05	0.610527	-0.514888	-1.92058	90
GOBP_FATTY_ACID_METABOLIC_PROCESS	0.227086	0.460829	0.102449	-0.238174	-1.08279	406	0.000408316	0.00813029	0.498493	-0.30059	-1.41583	410	1.3591e-05	0.000179607	0.593325	-0.353127	-1.55685	405
GOBP_REGULATION_OF_HOMOTYPIC_CELL_CELL_ADHESION	0.00835108	0.0617328	0.38073	-0.478426	-1.56917	41	0.00995979	0.070146	0.38073	-0.470718	-1.59197	41	1.64095e-05	0.000209676	0.57561	-0.633211	-2.06245	41
GOBP_RETINA_HOMEOSTASIS	4.25883e-05	0.000980712	0.557332	-0.540584	-1.91083	58	0.00204525	0.0252902	0.431708	-0.464686	-1.6997	59	0.0157171	0.0574575	0.352488	-0.443421	-1.54244	58
GOBP_RESPONSE_TO_NUTRIENT	0.40625	0.622694	0.0770737	-0.248834	-1.02992	158	0.00362587	0.0372986	0.431708	-0.343495	-1.47095	160	9.60731e-07	1.85125e-05	0.643552	-0.472665	-1.9121	158
GOBP_REGULATION_OF_TYPE_2_IMMUNE_RESPONSE	0.011991	0.0790134	0.38073	-0.513525	-1.63573	33	0.00915327	0.0666319	0.38073	-0.498553	-1.59812	34	1.29948e-05	0.000173639	0.593325	-0.651551	-2.04198	33
GOBP_REGULATION_OF_MACROPHAGE_MIGRATION	0.0627178	0.229789	0.237794	-0.417889	-1.4163	47	0.00821106	0.0619806	0.38073	-0.445855	-1.55728	47	2.77221e-06	4.56127e-05	0.627257	-0.639863	-2.13243	47
GOBP_RESPONSE_TO_PROSTAGLANDIN	0.000719613	0.0101445	0.477271	-0.560393	-1.82881	38	0.00218211	0.0262338	0.431708	-0.528453	-1.75305	38	0.000912356	0.00626821	0.477271	-0.559547	-1.80264	38
GOBP_REGULATION_OF_PEPTIDE_TRANSPORT	0.0776119	0.256004	0.195789	-0.282087	-1.21074	211	0.00979861	0.0693464	0.38073	-0.301286	-1.33435	213	1.88472e-06	3.24942e-05	0.643552	-0.427372	-1.78459	212
GOBP_HEART_GROWTH	0.0723473	0.246297	0.2114	-0.337866	-1.29938	93	0.0143635	0.0882001	0.38073	-0.355287	-1.40508	97	1.38308e-06	2.50019e-05	0.643552	-0.523987	-1.96669	95
GOBP_HEART_TRABECULA_MORPHOGENESIS	0.0332626	0.153717	0.321776	-0.474286	-1.51683	34	0.00230334	0.0274777	0.431708	-0.543809	-1.74319	34	1.89652e-05	0.000237285	0.57561	-0.658757	-2.07616	34
GOBP_CELLULAR_COMPONENT_DISASSEMBLY	0.0117649	0.0778561	0.38073	0.25595	1.26104	460	0.000665219	0.0114557	0.477271	-0.284932	-1.35733	463	0.000190662	0.00172185	0.518848	-0.328863	-1.46543	461
GOBP_POSITIVE_REGULATION_OF_REACTIVE_OXYGEN_SPECIES_METABOLIC_PROCESS	0.191987	0.421949	0.126876	-0.31843	-1.15979	68	0.00266802	0.0303951	0.431708	-0.427647	-1.61667	68	2.91364e-06	4.77942e-05	0.627257	-0.571003	-2.04455	68
GOBP_RESPONSE_TO_INTERLEUKIN_6	0.00365184	0.0342657	0.431708	-0.500393	-1.67177	44	0.103239	0.321346	0.197822	-0.381236	-1.31657	44	4.34511e-06	6.78766e-05	0.610527	-0.642057	-2.11642	44
GOBP_GLOMERULUS_DEVELOPMENT	0.101777	0.294138	0.176694	-0.337864	-1.25018	72	0.0023485	0.0277994	0.431708	-0.426164	-1.61764	73	6.856e-06	9.98832e-05	0.610527	-0.554198	-2.00078	72
GOBP_REGULATION_OF_HUMORAL_IMMUNE_RESPONSE_MEDIATED_BY_CIRCULATING_IMMUNOGLOBULIN	0.00110565	0.0141482	0.45506	-0.710505	-1.89692	16	0.00207441	0.0255631	0.431708	-0.667204	-1.7557	16	0.000729057	0.00525758	0.477271	-0.71992	-1.87985	16
GOMF_KINASE_REGULATOR_ACTIVITY	0.0958087	0.284845	0.287805	0.245047	1.16104	300	0.00108999	0.0163076	0.45506	-0.30408	-1.39013	303	1.60408e-05	0.000206185	0.57561	-0.38037	-1.64253	302
GOMF_CD4_RECEPTOR_BINDING	0.0151837	0.0922713	0.38073	-0.710238	-1.59926	9	1.98098e-05	0.000742492	0.57561	-0.875188	-1.94333	9	0.00559834	0.0264849	0.407018	-0.775149	-1.78353	9
GOBP_ALDEHYDE_METABOLIC_PROCESS	0.0448	0.188497	0.271289	-0.379747	-1.41331	75	0.00230334	0.0274777	0.431708	-0.419744	-1.59621	75	1.63312e-05	0.000209171	0.57561	-0.534255	-1.94287	75
GOBP_REGULATION_OF_RNA_SPLICING	0.0111482	0.0748763	0.38073	-0.321183	-1.35294	181	2.87901e-05	0.000984415	0.57561	-0.381959	-1.67616	188	0.00537431	0.0256157	0.407018	-0.356016	-1.47195	186
GOBP_EMBRYONIC_PLACENTA_DEVELOPMENT	0.0163143	0.096898	0.352488	-0.372192	-1.42868	92	0.00249279	0.0289099	0.431708	-0.403588	-1.58239	93	4.27293e-05	0.000472295	0.557332	-0.486727	-1.81484	93
GOBP_HISTAMINE_TRANSPORT	0.0515098	0.20543	0.266351	-0.545126	-1.48108	17	0.00435495	0.0418199	0.407018	-0.64611	-1.74126	17	7.86338e-06	0.000113036	0.593325	-0.793124	-2.10606	17
GOBP_NEURON_MIGRATION	0.0364963	0.164165	0.321776	-0.301437	-1.27332	187	0.00793609	0.0607211	0.38073	-0.315519	-1.38876	194	6.11921e-06	9.02438e-05	0.610527	-0.427027	-1.77094	188
GOBP_REGULATION_OF_NATURAL_KILLER_CELL_ACTIVATION	0.000108427	0.00215259	0.538434	-0.577486	-1.94297	45	0.00461068	0.0433963	0.407018	-0.467912	-1.62476	45	0.00366118	0.0189456	0.431708	-0.503201	-1.65856	45
GOMF_TRANSPORTER_REGULATOR_ACTIVITY	0.0166356	0.0976971	0.352488	-0.319585	-1.35424	188	0.00194089	0.0244461	0.45506	-0.335065	-1.46874	187	5.70775e-05	0.000605504	0.557332	-0.409661	-1.69908	190
GOBP_POSITIVE_REGULATION_OF_CELL_CYCLE_CHECKPOINT	4.46877e-06	0.000138686	0.610527	0.784937	2.26653	18	0.153226	0.397338	0.159647	0.459584	1.26992	18	0.00270586	0.0148997	0.431708	0.631274	1.78339	18
REACTOME_TRANSMISSION_ACROSS_CHEMICAL_SYNAPSES	0.247482	0.4815	0.100279	-0.246947	-1.08787	265	0.000903214	0.0143455	0.477271	-0.317944	-1.43776	266	8.67168e-06	0.000123181	0.593325	-0.39907	-1.7084	265
GOBP_REGULATION_OF_ACUTE_INFLAMMATORY_RESPONSE	0.066087	0.235092	0.231127	-0.418228	-1.40806	46	0.00332438	0.0349949	0.431708	-0.478544	-1.67145	47	8.85862e-06	0.000125179	0.593325	-0.621543	-2.07138	47
REACTOME_REPRESSION_OF_WNT_TARGET_GENES	0.000461874	0.0070555	0.498493	-0.744758	-1.91691	14	0.00153699	0.0208369	0.45506	-0.710093	-1.82088	14	0.00275611	0.0151083	0.431708	-0.704181	-1.77835	14
GOMF_DYNEIN_INTERMEDIATE_CHAIN_BINDING	0.00017814	0.0032664	0.518848	-0.59379	-1.9378	38	0.00289081	0.031985	0.431708	-0.51993	-1.72477	38	0.00380541	0.0195795	0.431708	-0.522477	-1.68321	38
GOMF_MHC_CLASS_I_PROTEIN_BINDING	0.000114312	0.00225285	0.538434	-0.709877	-2.01357	20	0.0151372	0.0912307	0.38073	-0.566126	-1.59806	20	0.00113427	0.00744226	0.45506	-0.666268	-1.82801	20
REACTOME_SIGNALING_BY_HEDGEHOG	4.71489e-08	2.52083e-06	0.719513	0.466462	1.99468	136	0.214022	0.469099	0.126254	0.267659	1.11914	136	0.197952	0.344362	0.184706	0.254122	1.10797	137
GOBP_RESPONSE_TO_ACID_CHEMICAL	0.109204	0.306588	0.166934	-0.296221	-1.21044	136	0.00509035	0.046374	0.407018	-0.347497	-1.45009	137	3.60472e-06	5.74735e-05	0.627257	-0.471636	-1.86782	135
GOBP_VESICLE_CARGO_LOADING	0.000115859	0.0022792	0.538434	0.617377	2.02113	33	0.0054506	0.0483942	0.407018	0.528657	1.68451	33	0.00318401	0.0169053	0.431708	0.520131	1.70583	33
GOBP_INTERLEUKIN_4_MEDIATED_SIGNALING_PATHWAY	0.0136131	0.0859979	0.38073	-0.675434	-1.66283	12	0.00742898	0.0582733	0.407018	-0.682584	-1.67388	12	2.01298e-05	0.000249259	0.57561	-0.845385	-2.06049	12
GOBP_HOMOPHILIC_CELL_ADHESION_VIA_PLASMA_MEMBRANE_ADHESION_MOLECULES	0.00144882	0.0175526	0.45506	-0.364078	-1.52367	170	0.0153813	0.0921377	0.38073	-0.308847	-1.33672	172	9.24172e-05	0.000919917	0.538434	-0.413322	-1.68396	170
GOBP_TISSUE_REMODELING	0.0981595	0.288312	0.175204	-0.280475	-1.1853	185	0.00170319	0.0223623	0.45506	-0.332257	-1.45636	186	1.23437e-05	0.000165759	0.593325	-0.427008	-1.75785	183
GOBP_REGULATION_OF_PROTEIN_POLYMERIZATION	0.10177	0.294138	0.168238	-0.275121	-1.17873	200	0.000452439	0.00875147	0.498493	-0.350608	-1.54583	200	4.5886e-05	0.000502053	0.557332	-0.411576	-1.71181	200
GOBP_CD8_POSITIVE_ALPHA_BETA_T_CELL_DIFFERENTIATION	0.0215831	0.115224	0.352488	-0.635041	-1.66966	15	0.0276995	0.133524	0.352488	-0.584899	-1.51576	15	3.57895e-06	5.72315e-05	0.627257	-0.823933	-2.11983	15
GOBP_PROTEIN_TARGETING	5.73523e-05	0.00127188	0.557332	0.320116	1.53323	337	0.0127235	0.0818992	0.38073	0.278698	1.27225	337	0.00295202	0.0159796	0.431708	0.27177	1.32427	338
GOBP_CELLULAR_RESPONSE_TO_RETINOIC_ACID	0.0217092	0.115722	0.352488	-0.399608	-1.46185	69	0.0043323	0.0418042	0.407018	-0.413656	-1.56934	69	2.29371e-05	0.000277971	0.57561	-0.537452	-1.93458	69
GOBP_RETINA_DEVELOPMENT_IN_CAMERA_TYPE_EYE	0.00842781	0.0620641	0.38073	-0.330341	-1.38733	175	0.0106452	0.0729341	0.38073	-0.308521	-1.34241	179	2.40518e-05	0.000289211	0.57561	-0.426367	-1.74546	176
GOBP_LIPOPOLYSACCHARIDE_MEDIATED_SIGNALING_PATHWAY	0.0422297	0.181489	0.287857	-0.396083	-1.41439	61	0.0110587	0.0747737	0.38073	-0.402045	-1.49887	62	4.62839e-06	7.10694e-05	0.610527	-0.574939	-2.02168	61
REACTOME_SIGNALING_BY_NTRKS	0.183544	0.411945	0.126254	-0.281065	-1.14346	134	0.00181182	0.023434	0.45506	-0.368826	-1.53587	134	6.52716e-06	9.57376e-05	0.610527	-0.476401	-1.88715	134
GOBP_REGULATION_OF_VASOCONSTRICTION	0.0185454	0.105264	0.352488	-0.409425	-1.47591	64	0.0336552	0.153302	0.321776	-0.369261	-1.38574	66	3.51808e-06	5.63414e-05	0.627257	-0.588255	-2.08193	65
GOBP_REGULATION_OF_CHRONIC_INFLAMMATORY_RESPONSE	0.00211032	0.023162	0.431708	-0.788357	-1.77517	9	0.0019006	0.0241635	0.45506	-0.77492	-1.72068	9	0.000558967	0.00419614	0.477271	-0.831721	-1.91369	9
GOBP_POSTSYNAPTIC_SPECIALIZATION_ORGANIZATION	0.047619	0.196592	0.271289	-0.406702	-1.42685	55	0.00700771	0.0567685	0.407018	-0.43489	-1.56446	55	6.81998e-06	9.94925e-05	0.610527	-0.592603	-2.03464	55
GOBP_ENDOCRINE_PROCESS	0.00323986	0.0318675	0.431708	-0.404251	-1.58263	102	0.0185398	0.10399	0.352488	-0.339821	-1.35459	103	3.78919e-05	0.000424908	0.557332	-0.481907	-1.82956	102
GOBP_MITOTIC_DNA_REPLICATION	8.25459e-05	0.00172103	0.538434	0.746477	2.11193	17	0.0233762	0.119948	0.352488	0.589355	1.62255	17	0.00117972	0.00766853	0.45506	0.68317	1.89263	17
GOMF_PROTEIN_FOLDING_CHAPERONE	1.29859e-05	0.000347592	0.593325	0.505471	1.9899	76	0.020477	0.110737	0.352488	0.379385	1.43358	76	0.00873679	0.0371099	0.38073	0.372409	1.45459	76
GOBP_REGULATION_OF_RESPONSE_TO_WOUNDING	0.244582	0.478097	0.105521	-0.263553	-1.09605	165	0.0120599	0.079396	0.38073	-0.308349	-1.33033	169	7.91075e-07	1.55949e-05	0.659444	-0.459731	-1.87462	166
GOBP_MYOTUBE_DIFFERENTIATION	0.0203245	0.111276	0.352488	-0.339153	-1.37003	131	0.00851401	0.0634276	0.38073	-0.346705	-1.43821	132	1.35711e-05	0.000179563	0.593325	-0.465515	-1.83823	133
GOBP_LOCOMOTORY_BEHAVIOR	0.0803571	0.260529	0.191892	-0.279631	-1.20013	210	0.00652838	0.0543046	0.407018	-0.310968	-1.37881	214	4.53244e-06	6.98958e-05	0.610527	-0.416351	-1.73945	211
GOBP_MESENCHYMAL_CELL_PROLIFERATION	0.00396117	0.0362241	0.407018	-0.471515	-1.58746	46	0.0210867	0.112859	0.352488	-0.416308	-1.44507	46	2.85004e-05	0.000334382	0.57561	-0.607871	-2.01068	46
GOBP_CATECHOLAMINE_SECRETION	0.0519031	0.206389	0.261664	-0.426693	-1.43563	45	0.00236861	0.0278878	0.431708	-0.49348	-1.71354	45	1.94301e-05	0.000241702	0.57561	-0.604589	-1.99274	45
REACTOME_PHASE_I_FUNCTIONALIZATION_OF_COMPOUNDS	0.000777586	0.0107817	0.477271	-0.427368	-1.67411	104	0.100213	0.316199	0.206588	-0.303399	-1.215	104	3.0942e-05	0.000359273	0.557332	-0.481348	-1.82842	104
GOBP_NEGATIVE_REGULATION_OF_CHEMOTAXIS	0.0165803	0.0974286	0.352488	-0.456953	-1.56067	48	0.000926259	0.0146044	0.477271	-0.50616	-1.79675	49	0.000157497	0.00145932	0.518848	-0.583758	-1.94729	48
GOBP_PRIMARY_ALCOHOL_METABOLIC_PROCESS	0.0549273	0.214002	0.245042	-0.338819	-1.32373	101	0.000436639	0.00858379	0.498493	-0.4198	-1.66602	102	0.00010121	0.000991909	0.538434	-0.470224	-1.7852	102
GOBP_CARDIAC_CELL_DEVELOPMENT	0.15122	0.369598	0.142901	-0.312517	-1.19425	90	0.000929008	0.0146265	0.477271	-0.427201	-1.66742	90	1.74623e-05	0.000220265	0.57561	-0.509499	-1.90559	91
GOBP_POSITIVE_REGULATION_OF_ADAPTIVE_IMMUNE_RESPONSE	0.019056	0.107023	0.352488	-0.333956	-1.35864	134	0.0360444	0.161056	0.321776	-0.314014	-1.30762	134	3.63822e-06	5.77521e-05	0.627257	-0.481691	-1.90811	134
GOBP_POSITIVE_REGULATION_OF_MAST_CELL_PROLIFERATION	0.00273816	0.0283258	0.431708	-0.885141	-1.66957	5	0.00060735	0.0107849	0.477271	-0.902838	-1.68296	5	0.0015079	0.00927211	0.45506	-0.902451	-1.71311	5
GOBP_CELLULAR_RESPONSE_TO_CARBOHYDRATE_STIMULUS	0.0436817	0.185766	0.271289	-0.308308	-1.27894	163	0.000502964	0.00939328	0.477271	-0.363337	-1.5578	163	0.000114456	0.00110668	0.538434	-0.414429	-1.68198	160
GOBP_POSITIVE_REGULATION_OF_NON_CANONICAL_NF_KAPPAB_SIGNAL_TRANSDUCTION	0.0432612	0.184678	0.282013	-0.383362	-1.38196	64	0.00329318	0.0349038	0.431708	-0.426439	-1.60137	65	1.81171e-05	0.000227993	0.57561	-0.556232	-1.96632	64
GOBP_JNK_CASCADE	0.00896202	0.0648297	0.38073	-0.333455	-1.40919	185	0.0110071	0.0747046	0.38073	-0.309959	-1.35645	185	2.64168e-05	0.000313808	0.57561	-0.418108	-1.72978	185
GOBP_POSITIVE_REGULATION_OF_GAMMA_DELTA_T_CELL_ACTIVATION	0.0050349	0.0431077	0.407018	-0.7206	-1.71694	11	0.0018644	0.0238432	0.45506	-0.747685	-1.78663	11	0.000293301	0.00244078	0.498493	-0.807033	-1.9365	11
GOBP_REGULATION_OF_AUTOPHAGY	0.0867589	0.270339	0.287805	0.236139	1.14401	371	6.76385e-05	0.0019344	0.538434	-0.321299	-1.49623	371	0.000470455	0.00362575	0.498493	-0.332632	-1.45781	372
GOBP_ENDOCARDIAL_CUSHION_MORPHOGENESIS	0.0704225	0.242295	0.224966	-0.416729	-1.38062	43	0.00251781	0.0291377	0.431708	-0.492693	-1.70148	44	1.56407e-05	0.000202003	0.57561	-0.623926	-2.05159	43
GOBP_ALCOHOL_METABOLIC_PROCESS	0.364903	0.590847	0.0766747	-0.228525	-1.02887	365	0.0100391	0.0704466	0.38073	-0.270232	-1.25556	366	7.63005e-07	1.51619e-05	0.659444	-0.381029	-1.66627	365
GOBP_NEGATIVE_REGULATION_OF_SMALL_MOLECULE_METABOLIC_PROCESS	0.1616	0.382905	0.13649	-0.288979	-1.16274	125	0.000132632	0.00333403	0.518848	-0.400834	-1.65657	127	0.000131169	0.00124928	0.518848	-0.439726	-1.72115	124
GOBP_NEGATIVE_REGULATION_OF_CYTOKINE_PRODUCTION_INVOLVED_IN_IMMUNE_RESPONSE	0.0598592	0.224784	0.245042	-0.454916	-1.44905	33	0.00394701	0.0394046	0.407018	-0.526158	-1.72063	35	1.20689e-05	0.000163495	0.593325	-0.664573	-2.09448	34
REACTOME_BIOLOGICAL_OXIDATIONS	0.00413662	0.037574	0.407018	-0.334645	-1.437	214	0.105263	0.324372	0.204295	-0.265068	-1.1791	217	6.57959e-06	9.63759e-05	0.610527	-0.422988	-1.77096	214
REACTOME_NUCLEAR_EVENTS_STIMULATED_BY_ALK_SIGNALING_IN_CANCER	0.0141665	0.0881833	0.38073	-0.507957	-1.62451	34	0.00598434	0.0511621	0.407018	-0.511806	-1.6406	34	3.44216e-05	0.000394171	0.557332	-0.649614	-2.04734	34
REACTOME_E2F_ENABLED_INHIBITION_OF_PRE_REPLICATION_COMPLEX_FORMATION	0.000144489	0.00275703	0.518848	0.857561	1.98958	9	0.00597221	0.0510987	0.407018	0.751404	1.71301	9	0.00338999	0.0177634	0.431708	0.794164	1.84114	9
GOBP_RENAL_SYSTEM_PROCESS_INVOLVED_IN_REGULATION_OF_SYSTEMIC_ARTERIAL_BLOOD_PRESSURE	0.0301237	0.143573	0.352488	-0.498131	-1.52158	28	0.0532787	0.217697	0.282013	-0.458264	-1.38456	28	1.83534e-06	3.17441e-05	0.643552	-0.731557	-2.2219	28
GOBP_NEGATIVE_REGULATION_OF_NEURON_APOPTOTIC_PROCESS	0.0343583	0.157033	0.321776	-0.312364	-1.31085	177	0.0106452	0.0729341	0.38073	-0.308522	-1.34241	179	8.1932e-06	0.000117621	0.593325	-0.436428	-1.79247	179
GOBP_REGULATION_OF_MEMBRANE_INVAGINATION	0.00580748	0.0477691	0.407018	-0.681011	-1.79053	15	0.0010802	0.0162285	0.45506	-0.709937	-1.8398	15	0.000482015	0.00369807	0.498493	-0.73216	-1.88371	15
REACTOME_TRANSPORT_TO_THE_GOLGI_AND_SUBSEQUENT_MODIFICATION	2.8142e-06	9.18025e-05	0.627257	0.405846	1.80497	185	0.0112634	0.0754596	0.38073	0.317564	1.36838	185	0.0957854	0.210114	0.287857	0.254923	1.169	186
GOBP_TRABECULA_FORMATION	0.00492701	0.0423997	0.407018	-0.572908	-1.73003	26	0.0102331	0.0712371	0.38073	-0.529904	-1.57676	26	6.43051e-05	0.00066969	0.538434	-0.680705	-2.00941	26
GOBP_REGULATION_OF_NATURAL_KILLER_CELL_DIFFERENTIATION	0.00026234	0.00454779	0.498493	-0.75279	-1.97925	15	0.00257243	0.0296432	0.431708	-0.68633	-1.77862	15	0.0048044	0.0235109	0.407018	-0.660903	-1.70038	15
GOBP_GLIAL_CELL_ACTIVATION	0.185374	0.41433	0.130777	-0.338674	-1.18818	55	0.116279	0.341801	0.190023	-0.349388	-1.26412	56	1.52218e-07	3.55394e-06	0.690132	-0.643246	-2.22468	56
GOBP_NEGATIVE_REGULATION_OF_T_CELL_MEDIATED_CYTOTOXICITY	0.00281283	0.0287315	0.431708	-0.74459	-1.73257	10	0.00961653	0.0687098	0.38073	-0.71799	-1.63775	10	0.000122049	0.00117694	0.538434	-0.8398	-1.97271	10
GOBP_REGULATION_OF_CELL_PROJECTION_ASSEMBLY	0.108309	0.305493	0.16318	-0.270044	-1.16866	232	0.00358295	0.0370329	0.431708	-0.3146	-1.40399	233	8.56096e-06	0.000121929	0.593325	-0.404971	-1.71154	232
GOBP_RESPONSE_TO_TUMOR_NECROSIS_FACTOR	0.0273965	0.134187	0.352488	-0.297193	-1.28726	233	0.00405629	0.0401624	0.407018	-0.316804	-1.41358	232	3.0001e-05	0.00034985	0.57561	-0.391681	-1.65315	231
GOBP_AORTA_DEVELOPMENT	0.129353	0.336573	0.157403	-0.340003	-1.23698	67	0.0610526	0.238658	0.266351	-0.359608	-1.3506	67	4.22737e-07	8.87337e-06	0.674963	-0.596919	-2.13471	67
GOMF_C_X_C_CHEMOKINE_RECEPTOR_ACTIVITY	8.27449e-05	0.00172186	0.538434	-0.87912	-1.90221	8	0.00914258	0.0665988	0.38073	-0.740222	-1.59942	8	0.00442163	0.0221594	0.407018	-0.794256	-1.74083	8
GOBP_RESPIRATORY_GASEOUS_EXCHANGE_BY_RESPIRATORY_SYSTEM	0.00803912	0.0602621	0.38073	-0.410347	-1.54773	80	0.00156693	0.0210627	0.45506	-0.418635	-1.627	82	0.000266705	0.00226657	0.498493	-0.489376	-1.80381	80
GOBP_AMINO_SUGAR_BIOSYNTHETIC_PROCESS	0.000524372	0.00785468	0.477271	0.742285	1.92718	13	0.000885679	0.0141918	0.477271	0.752169	1.91505	13	0.00734396	0.0328186	0.407018	0.663913	1.71901	13
GOBP_DNA_BIOSYNTHETIC_PROCESS	3.7489e-05	0.000874472	0.557332	0.388355	1.69516	162	0.115596	0.340626	0.176694	0.273985	1.17035	162	0.000805726	0.00566313	0.477271	0.334434	1.50299	161
GOBP_PROTEIN_POLYMERIZATION	0.198561	0.428395	0.114267	-0.250223	-1.10692	281	0.000560098	0.0101455	0.477271	-0.319761	-1.45175	283	3.17487e-05	0.000367062	0.557332	-0.372638	-1.59971	282
GOBP_MITOCHONDRIAL_RESPIRATORY_CHAIN_COMPLEX_ASSEMBLY	0.00137641	0.0168731	0.45506	0.39349	1.62147	101	0.000309289	0.0065562	0.498493	0.43128	1.70421	101	0.00845369	0.0362062	0.38073	0.344791	1.42857	101
GOBP_CARTILAGE_DEVELOPMENT	0.0143384	0.0889456	0.38073	-0.308533	-1.32245	208	0.083691	0.28436	0.227987	-0.270389	-1.20394	211	3.01029e-06	4.9156e-05	0.627257	-0.427566	-1.78511	210
GOBP_ANTERIOR_POSTERIOR_PATTERN_SPECIFICATION	0.162963	0.384784	0.130106	-0.263498	-1.13405	216	0.102222	0.319651	0.208955	-0.263639	-1.17009	219	2.18584e-07	4.90227e-06	0.690132	-0.442425	-1.85596	215
REACTOME_PROTEIN_PROTEIN_INTERACTIONS_AT_SYNAPSES	0.000153064	0.00288498	0.518848	-0.467919	-1.77882	86	0.0103029	0.0714932	0.38073	-0.373071	-1.45469	86	0.00232395	0.0131804	0.431708	-0.433473	-1.60883	86
GOBP_POSITIVE_REGULATION_OF_STEM_CELL_POPULATION_MAINTENANCE	0.0505902	0.20334	0.261664	-0.41903	-1.44776	50	0.000276718	0.00606762	0.498493	-0.520048	-1.84652	50	0.00026478	0.00225198	0.498493	-0.5483	-1.85028	50
GOBP_CELLULAR_RESPONSE_TO_PEPTIDE_HORMONE_STIMULUS	0.160511	0.380988	0.128143	-0.251196	-1.12031	322	0.00056134	0.010151	0.477271	-0.310005	-1.42471	326	4.13209e-05	0.000459073	0.557332	-0.371397	-1.61269	322
GOBP_HOMOLOGOUS_RECOMBINATION	7.1335e-06	0.000209901	0.610527	0.536899	2.09156	68	0.153257	0.397338	0.155242	0.325203	1.20285	68	0.00345175	0.0179997	0.431708	0.410646	1.57994	67
GOBP_NUCLEOTIDE_METABOLIC_PROCESS	2.10662e-05	0.00053786	0.57561	0.302011	1.4838	494	0.0132457	0.0842995	0.38073	-0.252075	-1.21001	493	0.0139508	0.0527855	0.38073	-0.28369	-1.27015	493
REACTOME_RESPIRATORY_ELECTRON_TRANSPORT	1.57267e-05	0.000415277	0.57561	0.395737	1.72493	157	0.0366901	0.163155	0.321776	0.30518	1.29739	157	0.00683631	0.0310115	0.407018	0.3084	1.38255	158
GOBP_POSITIVE_REGULATION_OF_COLD_INDUCED_THERMOGENESIS	0.00903526	0.064853	0.38073	-0.379105	-1.47487	99	0.00212464	0.0259752	0.431708	-0.394157	-1.5648	100	0.000207395	0.00185285	0.518848	-0.460254	-1.73854	99
GOBP_REGULATION_OF_NEUTROPHIL_CHEMOTAXIS	0.053286	0.209886	0.261664	-0.461259	-1.45899	32	0.000855278	0.0138896	0.477271	-0.574285	-1.79926	32	8.82316e-05	0.000884772	0.538434	-0.641549	-1.98473	32
GOBP_REGULATION_OF_ODONTOGENESIS_OF_DENTIN_CONTAINING_TOOTH	0.00189984	0.0213954	0.45506	-0.754838	-1.79852	11	0.00476584	0.0443533	0.407018	-0.715713	-1.71023	11	0.000451273	0.00350077	0.498493	-0.798962	-1.91714	11
GOBP_PALLIUM_DEVELOPMENT	0.065053	0.233197	0.216543	-0.286439	-1.21526	190	0.00188185	0.0239769	0.45506	-0.328293	-1.44715	195	3.37427e-05	0.000387218	0.557332	-0.417018	-1.73229	194
GOBP_NEUROMUSCULAR_PROCESS_CONTROLLING_BALANCE	0.00314944	0.0311768	0.431708	-0.469322	-1.65389	57	0.00528516	0.0471995	0.407018	-0.438635	-1.60441	59	0.000249973	0.00214802	0.498493	-0.543795	-1.88073	56
GOBP_POSITIVE_REGULATION_OF_MIRNA_METABOLIC_PROCESS	0.0480132	0.197993	0.266351	-0.377175	-1.3685	66	0.00234698	0.0277994	0.431708	-0.435796	-1.63674	67	3.82356e-05	0.000428318	0.557332	-0.538197	-1.92471	67
GOBP_CELL_MATURATION	0.0111207	0.0748763	0.38073	-0.316166	-1.3557	212	0.0249346	0.124984	0.352488	-0.285146	-1.2666	212	1.55631e-05	0.000201241	0.57561	-0.415013	-1.73758	214
GOBP_REGULATION_OF_ORGANELLE_ASSEMBLY	0.0979827	0.287871	0.169571	-0.266819	-1.17174	258	0.000115922	0.00301118	0.538434	-0.343428	-1.55094	258	0.000381582	0.00305322	0.498493	-0.365807	-1.56044	258
GOBP_GLIAL_CELL_DIFFERENTIATION	0.115274	0.315658	0.155242	-0.264769	-1.16274	258	0.0551876	0.223197	0.287857	-0.272469	-1.23078	261	6.84676e-07	1.37828e-05	0.659444	-0.410847	-1.7516	259
GOMF_T_CELL_RECEPTOR_BINDING	0.0031707	0.0313299	0.431708	-0.734396	-1.80798	12	0.00420857	0.0409957	0.407018	-0.699973	-1.71652	12	0.000328485	0.00267591	0.498493	-0.793367	-1.9337	12
GOBP_EPIGENETIC_REGULATION_OF_GENE_EXPRESSION	0.0627675	0.229849	0.213928	-0.273213	-1.21411	297	7.23937e-05	0.00200555	0.538434	-0.338647	-1.55071	304	0.000970799	0.00655896	0.477271	-0.342135	-1.47547	298
GOBP_LEUKOCYTE_TETHERING_OR_ROLLING	0.00306018	0.0305453	0.431708	-0.554546	-1.75406	32	0.0115163	0.0766712	0.38073	-0.496536	-1.55567	32	0.00012749	0.0012207	0.518848	-0.634783	-1.9638	32
GOMF_NUCLEAR_GLUCOCORTICOID_RECEPTOR_BINDING	0.0013062	0.0163086	0.45506	-0.715514	-1.84164	14	0.00461126	0.0433963	0.407018	-0.6779	-1.73832	14	0.000807107	0.00566915	0.477271	-0.739204	-1.8668	14
GOMF_TRANSMEMBRANE_RECEPTOR_PROTEIN_SERINE_THREONINE_KINASE_BINDING	0.0284955	0.137943	0.352488	-0.548029	-1.59728	23	0.0451645	0.194213	0.321776	-0.500072	-1.48057	24	3.82214e-06	6.03235e-05	0.610527	-0.741938	-2.1457	24
GOBP_LAMELLIPODIUM_ORGANIZATION	0.125203	0.329804	0.158514	-0.320024	-1.22294	90	0.00244515	0.0285716	0.431708	-0.39634	-1.55328	91	1.61115e-05	0.000206847	0.57561	-0.5029	-1.87587	90
GOBP_SKIN_EPIDERMIS_DEVELOPMENT	0.00303333	0.0303333	0.431708	-0.375817	-1.53569	136	0.134783	0.369091	0.17822	-0.282855	-1.17802	136	1.21324e-05	0.0001639	0.593325	-0.47053	-1.8639	134
GOBP_REGULATION_OF_ODONTOGENESIS	0.0191359	0.107186	0.352488	-0.591936	-1.62445	18	0.0100769	0.0705119	0.38073	-0.5896	-1.62424	18	2.58212e-05	0.000307409	0.57561	-0.763557	-2.0424	18
GOBP_CENTROSOME_SEPARATION	0.000358211	0.00578278	0.498493	0.733425	2.01897	16	0.0201339	0.109483	0.352488	0.584639	1.58766	16	0.000705556	0.00510513	0.477271	0.718083	1.96878	16
REACTOME_MUSCLE_CONTRACTION	0.0247605	0.126079	0.352488	-0.302137	-1.28985	198	0.00400491	0.0398166	0.407018	-0.316612	-1.39848	201	5.16491e-05	0.000558326	0.557332	-0.403416	-1.67841	199
GOBP_MALE_SEX_DIFFERENTIATION	0.00292985	0.0296832	0.431708	-0.353262	-1.47695	172	0.0194234	0.106908	0.352488	-0.29875	-1.29619	177	9.03668e-05	0.000901735	0.538434	-0.415831	-1.69771	173
GOBP_EMBRYONIC_PLACENTA_MORPHOGENESIS	0.0155731	0.0940113	0.38073	-0.545174	-1.65979	27	0.0268872	0.131072	0.352488	-0.488265	-1.46621	27	1.28254e-05	0.000171588	0.593325	-0.707981	-2.11551	27
GOBP_POSITIVE_REGULATION_OF_MITOTIC_CELL_CYCLE	2.34041e-07	1.03592e-05	0.690132	0.473493	2.02153	126	0.11194	0.335365	0.181383	0.288097	1.19389	129	0.205298	0.352935	0.17822	0.256469	1.10986	127
GOMF_TRANSCRIPTION_COACTIVATOR_BINDING	0.00809637	0.0605546	0.38073	-0.466634	-1.62273	51	0.00389251	0.0390426	0.431708	-0.466603	-1.66641	51	0.00017338	0.00158297	0.518848	-0.565221	-1.92016	51
GOBP_AMIDE_BIOSYNTHETIC_PROCESS	7.32998e-07	2.80723e-05	0.659444	0.417098	1.83586	173	0.019957	0.108959	0.352488	0.311449	1.33638	175	0.376871	0.528062	0.0738053	-0.252598	-1.03209	175
GOBP_REGULATION_OF_ANIMAL_ORGAN_MORPHOGENESIS	0.0206981	0.112275	0.352488	-0.388093	-1.4636	81	0.0636943	0.244312	0.261664	-0.337681	-1.3147	83	4.27797e-06	6.70216e-05	0.610527	-0.535833	-1.97419	81
GOBP_BONE_MINERALIZATION	0.1312	0.338852	0.153159	-0.294789	-1.18612	125	0.00727192	0.0579187	0.407018	-0.348867	-1.4423	126	5.98923e-06	8.84475e-05	0.610527	-0.477466	-1.87863	126
GOBP_TRNA_MODIFICATION	0.0035641	0.0337651	0.431708	0.386011	1.571	93	0.0028493	0.0316821	0.431708	0.400416	1.57659	93	0.000567384	0.00423871	0.477271	0.402275	1.6556	93
GOBP_VIRAL_TRANSCRIPTION	0.00173336	0.0199364	0.45506	-0.502421	-1.75544	53	0.00371965	0.0379427	0.431708	-0.462444	-1.66192	53	0.000898125	0.00618391	0.477271	-0.521432	-1.78567	53
REACTOME_SIGNALING_BY_KIT_IN_DISEASE	0.00609645	0.0493815	0.407018	-0.601355	-1.70575	20	0.00491136	0.0451896	0.407018	-0.602368	-1.70037	20	0.000199458	0.00178933	0.518848	-0.701962	-1.92594	20
GOBP_LENS_DEVELOPMENT_IN_CAMERA_TYPE_EYE	0.0504886	0.203158	0.257206	-0.36041	-1.37392	89	0.00215969	0.0261535	0.431708	-0.404864	-1.58001	88	5.48427e-05	0.000587561	0.557332	-0.496191	-1.84811	87
GOBP_MULTICELLULAR_ORGANISM_GROWTH	0.0159475	0.0955785	0.352488	-0.322289	-1.34961	173	0.00533024	0.0475203	0.407018	-0.324575	-1.40955	174	7.10922e-05	0.000733308	0.538434	-0.417887	-1.7061	173
GOBP_LUNG_MORPHOGENESIS	0.0506757	0.203608	0.261664	-0.393312	-1.39752	60	0.0142036	0.0876159	0.38073	-0.404027	-1.49917	61	8.54089e-06	0.000121803	0.593325	-0.566561	-1.99222	61
GOBP_POSITIVE_REGULATION_OF_TOLERANCE_INDUCTION	0.00437083	0.0389802	0.407018	-0.720759	-1.77441	12	0.00691664	0.056267	0.407018	-0.684257	-1.67798	12	0.000205057	0.00183498	0.518848	-0.803869	-1.9593	12
GOBP_DENDRITIC_CELL_APOPTOTIC_PROCESS	0.000720451	0.0101445	0.477271	-0.765267	-1.92006	13	0.0155534	0.0927722	0.38073	-0.640889	-1.60467	13	0.000559574	0.00419778	0.477271	-0.762769	-1.90505	13
REACTOME_REGULATION_OF_ORNITHINE_DECARBOXYLASE_ODC	1.72881e-07	7.97913e-06	0.690132	0.6888	2.33021	38	0.5	0.693825	0.0782955	0.296264	0.977994	38	0.0729167	0.173009	0.271289	0.400665	1.34005	38
GOMF_PROTEIN_DEMETHYLASE_ACTIVITY	0.0109076	0.0739963	0.38073	-0.510711	-1.6154	32	0.000272067	0.00600613	0.498493	-0.600553	-1.88156	32	0.0021706	0.0124677	0.431708	-0.56963	-1.76327	31
GOMF_ACTIN_BINDING	0.10654	0.302841	0.287805	0.230451	1.13578	444	0.000981645	0.0153216	0.45506	-0.288661	-1.37666	446	6.18003e-05	0.000647974	0.538434	-0.339387	-1.50754	447
GOBP_LEARNING	0.0496894	0.202661	0.252961	-0.306612	-1.2737	162	0.0145777	0.0891621	0.38073	-0.320541	-1.37307	162	8.95441e-06	0.000126202	0.593325	-0.442604	-1.80202	162
GOBP_NEGATIVE_REGULATION_OF_CELL_GROWTH	0.239695	0.472822	0.10592	-0.263784	-1.10394	170	0.000991413	0.0154145	0.45506	-0.354139	-1.53275	172	2.73787e-05	0.000323105	0.57561	-0.426888	-1.74118	171
GOBP_REGULATION_OF_PHOSPHORYLATION	0.0757428	0.25232	0.287805	0.234071	1.14986	457	0.0650759	0.247296	0.261664	-0.242379	-1.15533	460	1.3215e-06	2.40136e-05	0.643552	-0.364299	-1.62174	457
GOBP_MITOTIC_SPINDLE_ELONGATION	0.000378256	0.00601645	0.498493	0.78866	1.9995	12	0.0645161	0.24607	0.252961	0.590996	1.47722	12	0.000270561	0.00229573	0.498493	0.777614	1.97917	12
GOBP_NATURAL_KILLER_CELL_CHEMOTAXIS	0.0021728	0.0236316	0.431708	-0.754095	-1.75469	10	0.0143146	0.08815	0.38073	-0.700662	-1.59822	10	0.000217383	0.00192615	0.518848	-0.824232	-1.93614	10
GOMF_D_LOOP_DNA_BINDING	0.000243005	0.00425358	0.518848	0.929234	1.81525	5	0.00904445	0.066183	0.38073	0.851899	1.626	5	0.00307763	0.0164374	0.431708	0.882776	1.72684	5
REACTOME_KIDNEY_DEVELOPMENT	0.0558464	0.215753	0.252961	-0.427636	-1.4287	44	0.00513546	0.04655	0.407018	-0.465408	-1.61606	45	2.3594e-05	0.000284338	0.57561	-0.61815	-2.03761	44
GOBP_NEGATIVE_REGULATION_OF_TRANSFORMING_GROWTH_FACTOR_BETA_RECEPTOR_SIGNALING_PATHWAY	0.0971338	0.286389	0.179782	-0.310145	-1.22946	112	0.0138873	0.0869926	0.38073	-0.336935	-1.37937	117	5.07504e-06	7.70522e-05	0.610527	-0.492389	-1.90248	114
GOBP_REGULATION_OF_HEART_CONTRACTION	0.0674663	0.236743	0.2114	-0.284012	-1.21958	214	0.0077733	0.0601002	0.407018	-0.310227	-1.37777	215	1.35141e-05	0.000179248	0.593325	-0.409833	-1.71923	215
GOBP_WNT_SIGNALING_PATHWAY_PLANAR_CELL_POLARITY_PATHWAY	0.0246304	0.125594	0.352488	-0.457803	-1.55158	47	0.0254487	0.126218	0.352488	-0.405794	-1.41735	47	1.131e-05	0.000155351	0.593325	-0.618708	-2.06193	47
GOBP_ENDOCARDIAL_CUSHION_FORMATION	0.0907473	0.276778	0.197822	-0.434689	-1.36851	31	0.00289668	0.0320172	0.431708	-0.541361	-1.68207	31	2.72425e-05	0.000322201	0.57561	-0.660743	-2.0453	31
GOBP_REGULATION_OF_EXTRINSIC_APOPTOTIC_SIGNALING_PATHWAY	0.190994	0.421224	0.122108	-0.272282	-1.13109	162	0.0135557	0.0857183	0.38073	-0.319553	-1.37421	165	2.7871e-06	4.57881e-05	0.627257	-0.456666	-1.85861	164
REACTOME_INTERLEUKIN_10_SIGNALING	0.016695	0.0979239	0.352488	-0.462668	-1.55667	45	0.00596012	0.0510759	0.407018	-0.460597	-1.59936	45	7.38998e-05	0.000760092	0.538434	-0.589961	-1.94453	45
GOBP_POSITIVE_REGULATION_OF_ENDOTHELIAL_CELL_PROLIFERATION	0.0500808	0.203124	0.257206	-0.343371	-1.34152	101	0.0129351	0.0827111	0.38073	-0.350859	-1.40506	104	1.14154e-05	0.000156401	0.593325	-0.492898	-1.87229	104
GOBP_REGULATION_OF_SMOOTH_MUSCLE_CELL_DIFFERENTIATION	0.0122531	0.0801536	0.38073	-0.468578	-1.55239	43	0.00251781	0.0291377	0.431708	-0.493115	-1.70294	44	0.000240542	0.00208521	0.518848	-0.578831	-1.90331	43
GOBP_REGULATION_OF_MONOCYTE_DIFFERENTIATION	0.0225747	0.118327	0.352488	-0.560301	-1.55432	19	0.0198399	0.108593	0.352488	-0.555633	-1.56844	20	1.67322e-05	0.000212794	0.57561	-0.745633	-2.04576	20
GOBP_NEGATIVE_REGULATION_OF_TRIGLYCERIDE_CATABOLIC_PROCESS	0.0057846	0.0476535	0.407018	-0.838162	-1.66562	6	0.00021239	0.00489491	0.518848	-0.912922	-1.81363	6	0.00618404	0.0285316	0.407018	-0.835061	-1.67597	6
GOBP_REGULATION_OF_NODAL_SIGNALING_PATHWAY	0.00390926	0.0358543	0.407018	0.784403	1.76311	8	6.08163e-05	0.00178526	0.557332	0.889175	1.97511	8	0.0321067	0.0974378	0.321776	0.725098	1.62028	8
GOMF_ATP_DEPENDENT_ACTIVITY_ACTING_ON_RNA	0.000173381	0.00319542	0.518848	0.459212	1.82046	79	0.0127103	0.0818992	0.38073	0.388774	1.46931	79	0.00349282	0.0181875	0.431708	0.392332	1.54281	79
GOMF_NEUROPEPTIDE_BINDING	0.00067773	0.00967722	0.477271	-0.601878	-1.89486	31	0.0323494	0.149411	0.321776	-0.458677	-1.43706	32	0.000352568	0.00285274	0.498493	-0.608464	-1.88238	32
REACTOME_CO_STIMULATION_BY_ICOS	0.0320996	0.150011	0.321776	-0.652238	-1.55406	11	0.000613876	0.0108475	0.477271	-0.782765	-1.87046	11	0.000394437	0.0031375	0.498493	-0.801723	-1.92376	11
GOMF_R_SMAD_BINDING	0.0129137	0.0830447	0.38073	-0.552289	-1.68145	27	0.000125845	0.00321497	0.518848	-0.65516	-1.96738	27	0.0047939	0.0234914	0.407018	-0.579826	-1.73258	27
GOBP_ANTIGEN_PROCESSING_AND_PRESENTATION_OF_EXOGENOUS_PEPTIDE_ANTIGEN	0.00238745	0.0253784	0.431708	-0.533636	-1.74674	39	0.0850202	0.286451	0.21925	-0.399118	-1.34055	39	3.89883e-05	0.000434947	0.557332	-0.636852	-2.05496	39
GOBP_REGULATION_OF_SMALL_MOLECULE_METABOLIC_PROCESS	0.0820552	0.263357	0.287805	0.242741	1.16817	346	0.0115335	0.076692	0.38073	-0.27868	-1.29031	350	8.41474e-06	0.000120163	0.593325	-0.372383	-1.62252	345
REACTOME_EUKARYOTIC_TRANSLATION_INITIATION	7.1716e-06	0.000209901	0.610527	-0.469867	-1.88375	119	0.00200738	0.024993	0.431708	0.376667	1.53992	120	0.557803	0.67298	0.0576091	-0.245953	-0.957565	120
GOBP_REGULATION_OF_NEURON_APOPTOTIC_PROCESS	0.106475	0.302841	0.161979	-0.264955	-1.16443	259	0.00666306	0.0549272	0.407018	-0.301773	-1.36315	261	1.1413e-05	0.000156401	0.593325	-0.398042	-1.70031	261
GOBP_POSITIVE_REGULATION_OF_OSTEOCLAST_DIFFERENTIATION	0.0547703	0.213699	0.257206	-0.469128	-1.45509	29	9.25885e-06	0.00039485	0.593325	-0.664218	-2.04939	30	0.0159763	0.0580593	0.352488	-0.534312	-1.63635	29
GOBP_CRANIAL_SKELETAL_SYSTEM_DEVELOPMENT	0.00338627	0.032741	0.431708	-0.435485	-1.59944	70	0.0323776	0.149411	0.321776	-0.360186	-1.36869	71	7.4422e-05	0.000764735	0.538434	-0.517937	-1.86128	70
GOBP_TONGUE_DEVELOPMENT	0.0134915	0.0855598	0.38073	-0.57874	-1.60547	19	0.0202933	0.110184	0.352488	-0.581021	-1.61588	19	3.01363e-05	0.000351048	0.57561	-0.745258	-2.01427	19
GOBP_PSEUDOPODIUM_ORGANIZATION	0.00183294	0.0208816	0.45506	-0.693181	-1.85067	16	0.0750507	0.266101	0.234393	-0.542185	-1.42672	16	6.00239e-05	0.0006318	0.557332	-0.76869	-2.00719	16
GOBP_SKELETAL_SYSTEM_MORPHOGENESIS	0.0838235	0.265856	0.186433	-0.27563	-1.19249	225	0.0659341	0.249328	0.261664	-0.271858	-1.21592	227	1.5121e-06	2.68872e-05	0.643552	-0.427255	-1.7987	222
GOBP_PEPTIDYL_AMINO_ACID_MODIFICATION	0.304878	0.53688	0.0847985	-0.228903	-1.04724	437	0.016075	0.0946237	0.352488	-0.257583	-1.22529	436	1.75922e-06	3.05742e-05	0.643552	-0.361041	-1.60146	438
GOMF_PEPTIDE_RECEPTOR_ACTIVITY	0.00672907	0.0531242	0.407018	-0.368072	-1.48098	125	0.12069	0.348819	0.188204	-0.290851	-1.20203	127	1.07216e-05	0.000147684	0.593325	-0.470181	-1.84498	125
REACTOME_BETA_CATENIN_INDEPENDENT_WNT_SIGNALING	0.0120787	0.0794069	0.38073	0.320386	1.37578	133	0.00161494	0.0215064	0.45506	-0.379188	-1.57611	133	0.000450959	0.00350077	0.498493	-0.420933	-1.66397	132
GOMF_CHEMOKINE_RECEPTOR_BINDING	0.00485353	0.0419345	0.407018	-0.445922	-1.60929	65	0.0588235	0.232971	0.271289	-0.356582	-1.32997	63	3.08433e-05	0.000358512	0.557332	-0.5419	-1.93611	66
GOBP_RESPONSE_TO_HYDROGEN_PEROXIDE	0.00718989	0.0559444	0.407018	-0.37796	-1.46287	98	0.0659574	0.249328	0.257206	-0.318568	-1.2714	101	1.91155e-05	0.000238613	0.57561	-0.488809	-1.8464	99
GOBP_NEGATIVE_REGULATION_OF_T_CELL_RECEPTOR_SIGNALING_PATHWAY	0.00632386	0.0505553	0.407018	-0.547007	-1.71056	30	0.00198356	0.0248106	0.431708	-0.546256	-1.68542	30	0.000767811	0.00546774	0.477271	-0.606519	-1.87305	30
REACTOME_CYP2E1_REACTIONS	6.40767e-05	0.00138961	0.538434	-0.839961	-2.00134	11	0.0248366	0.124666	0.352488	-0.641464	-1.53281	11	0.00617252	0.0285028	0.407018	-0.721908	-1.73224	11
GOBP_GLOMERULAR_ENDOTHELIUM_DEVELOPMENT	0.383178	0.605017	0.0899861	-0.586688	-1.10662	5	1.85179e-05	0.00070441	0.57561	-0.953428	-1.77727	5	0.0014045	0.00878117	0.45506	-0.903954	-1.71596	5
REACTOME_C_TYPE_LECTIN_RECEPTORS_CLRS	0.18254	0.410796	0.168238	0.263041	1.12328	127	0.0010571	0.0160147	0.45506	-0.370004	-1.52915	127	5.1768e-05	0.000559053	0.557332	-0.443174	-1.74524	127
GOBP_NEUTRAL_LIPID_CATABOLIC_PROCESS	0.0890052	0.273473	0.197822	-0.403398	-1.32415	40	0.00138263	0.0192255	0.45506	-0.507052	-1.72422	42	8.29752e-05	0.000839852	0.538434	-0.607005	-1.97709	41
GOBP_REGULATION_OF_MICROTUBULE_BASED_MOVEMENT	0.000443053	0.00683567	0.498493	-0.507562	-1.80347	60	0.00272775	0.0307461	0.431708	-0.441468	-1.62588	60	0.0086023	0.0366674	0.38073	-0.451965	-1.58926	61
REACTOME_BINDING_OF_TCF_LEF_CTNNB1_TO_TARGET_GENE_PROMOTERS	0.00056056	0.00830439	0.477271	-0.840552	-1.81876	8	0.0138938	0.0869926	0.38073	-0.726998	-1.57085	8	0.00134146	0.00846538	0.45506	-0.828776	-1.81649	8
GOBP_ICOSANOID_BIOSYNTHETIC_PROCESS	0.139731	0.352674	0.152145	-0.347289	-1.22758	58	0.00138084	0.0192253	0.45506	-0.456646	-1.70243	62	5.52976e-05	0.000591264	0.557332	-0.539949	-1.89298	60
GOBP_RESPONSE_TO_VIRUS	0.195918	0.426114	0.111463	-0.240358	-1.09427	420	0.0914179	0.298144	0.202072	0.246385	1.14313	422	5.95898e-07	1.20857e-05	0.659444	-0.376511	-1.67042	421
GOBP_NUCLEAR_TRANSCRIBED_MRNA_CATABOLIC_PROCESS_DEADENYLATION_DEPENDENT_DECAY	0.00520612	0.0439954	0.407018	-0.446026	-1.57659	58	0.000298624	0.00636752	0.498493	-0.496508	-1.80875	58	0.00687921	0.0311669	0.407018	-0.465576	-1.6195	58
REACTOME_MAPK1_MAPK3_SIGNALING	0.118812	0.321484	0.237794	0.24093	1.11937	267	0.00202024	0.0250955	0.431708	-0.312913	-1.41341	269	4.46175e-05	0.000490657	0.557332	-0.378948	-1.62455	267
REACTOME_CYCLIN_A_CDK2_ASSOCIATED_EVENTS_AT_S_PHASE_ENTRY	2.63126e-07	1.12768e-05	0.674963	0.546978	2.1418	75	0.498182	0.693155	0.0743625	0.257281	0.975186	75	0.0818713	0.187189	0.271289	0.327607	1.27711	75
GOBP_ENDODERM_DEVELOPMENT	0.131494	0.339161	0.154191	-0.31741	-1.20665	86	0.00386363	0.038922	0.431708	-0.395523	-1.54355	88	2.14545e-05	0.00026206	0.57561	-0.508854	-1.89527	87
GOBP_DNA_STRAND_INVASION	0.000219225	0.00390054	0.518848	0.909269	1.8753	6	0.0147141	0.0894406	0.38073	0.815862	1.65975	6	0.00338084	0.0177412	0.431708	0.856473	1.76112	6
REACTOME_INTERLEUKIN_2_SIGNALING	0.0110648	0.0746561	0.38073	-0.683567	-1.68285	12	0.00450133	0.0425547	0.407018	-0.697466	-1.71037	12	0.000224964	0.00197392	0.518848	-0.802035	-1.95483	12
GOBP_PROTEIN_INSERTION_INTO_MEMBRANE	0.000751368	0.0105387	0.477271	0.515721	1.8435	47	0.000895532	0.0142863	0.477271	0.509437	1.76308	47	0.0167042	0.0599857	0.352488	0.407993	1.46705	47
GOBP_RESPONSE_TO_OXYGEN_LEVELS	0.258741	0.492084	0.0959207	-0.239251	-1.07419	345	0.0330064	0.151622	0.321776	-0.264391	-1.22191	346	1.32175e-06	2.40136e-05	0.643552	-0.383911	-1.67274	345
REACTOME_DAP12_INTERACTIONS	0.0504348	0.203148	0.266351	-0.443529	-1.45179	39	0.00270431	0.0307378	0.431708	-0.514955	-1.72963	39	8.29442e-05	0.000839852	0.538434	-0.621295	-2.00476	39
REACTOME_POTASSIUM_CHANNELS	0.114286	0.314228	0.164406	-0.310203	-1.21312	100	0.000369289	0.00751906	0.498493	-0.412677	-1.64501	103	0.000271468	0.00229801	0.498493	-0.456005	-1.72249	99
GOBP_REGULATION_OF_LIPID_LOCALIZATION	0.0744681	0.250625	0.202072	-0.289242	-1.21473	175	0.00687455	0.0561262	0.407018	-0.316588	-1.37359	177	2.3135e-05	0.000279429	0.57561	-0.43026	-1.75662	173
GOBP_REGULATION_OF_DNA_METABOLIC_PROCESS	1.0371e-05	0.000288676	0.593325	0.302895	1.48762	496	0.00193388	0.0244146	0.45506	-0.274963	-1.31828	497	0.595183	0.701323	0.0439759	-0.216601	-0.96926	496
GOBP_UBIQUITIN_DEPENDENT_ENDOCYTOSIS	0.00341423	0.0328936	0.431708	-0.770055	-1.73396	9	0.000685568	0.0117501	0.477271	-0.805945	-1.78957	9	0.00513458	0.0247347	0.407018	-0.776811	-1.78735	9
REACTOME_DEGRADATION_OF_DVL	2.4836e-07	1.08157e-05	0.674963	0.650219	2.29047	44	0.61811	0.765844	0.0675189	0.268788	0.91229	44	0.0789474	0.182745	0.261664	0.376972	1.32259	44
GOBP_KETONE_METABOLIC_PROCESS	0.0982405	0.288314	0.170932	-0.271493	-1.17599	226	0.00235977	0.0278164	0.431708	-0.319707	-1.42755	228	5.31454e-05	0.000571075	0.557332	-0.394017	-1.65923	223
GOBP_MACROPHAGE_DIFFERENTIATION	0.0807754	0.261268	0.199915	-0.351855	-1.30195	72	0.0090399	0.066183	0.38073	-0.402305	-1.51949	72	1.69322e-05	0.000214581	0.57561	-0.548201	-1.97273	71
GOBP_RIBOSOME_DISASSEMBLY	0.00605954	0.0492794	0.407018	0.48286	1.68898	42	0.00233961	0.027788	0.431708	0.498102	1.68416	42	0.000890189	0.00613317	0.477271	0.515192	1.79868	42
GOBP_CHORIO_ALLANTOIC_FUSION	0.000923588	0.012224	0.477271	-0.863806	-1.80959	7	0.0167956	0.0974453	0.352488	-0.748234	-1.5626	7	0.000815437	0.0057154	0.477271	-0.865047	-1.84171	7
GOBP_CELL_RECOGNITION	0.0258484	0.129278	0.352488	-0.317814	-1.3139	160	0.00272166	0.0307461	0.431708	-0.341295	-1.45918	161	0.000182625	0.00165758	0.518848	-0.41601	-1.68552	159
GOBP_NEGATIVE_REGULATION_OF_SMOOTH_MUSCLE_CELL_PROLIFERATION	0.0572391	0.218931	0.245042	-0.390534	-1.38044	58	0.002537	0.0293285	0.431708	-0.443579	-1.63366	60	8.99444e-05	0.000898613	0.538434	-0.55187	-1.91361	57
GOBP_POSITIVE_REGULATION_OF_CD4_POSITIVE_ALPHA_BETA_T_CELL_PROLIFERATION	0.0033855	0.032741	0.431708	-0.738843	-1.7192	10	0.010057	0.0704466	0.38073	-0.71585	-1.63287	10	0.000384903	0.00307131	0.498493	-0.811929	-1.90724	10
GOBP_TRNA_PROCESSING	0.000634916	0.00920415	0.477271	0.370026	1.58451	134	0.00766463	0.0594722	0.407018	0.351374	1.46712	134	0.00273188	0.0149983	0.431708	0.347008	1.50337	134
REACTOME_FOXO_MEDIATED_TRANSCRIPTION_OF_CELL_CYCLE_GENES	0.000272103	0.00467948	0.498493	-0.731413	-1.98722	17	0.0118421	0.0782634	0.38073	-0.610546	-1.64541	17	0.00414621	0.0209956	0.407018	-0.660198	-1.75309	17
GOBP_MELANOCYTE_DIFFERENTIATION	0.0136623	0.0860868	0.38073	-0.560704	-1.65522	24	0.00082309	0.0135292	0.477271	-0.631045	-1.86835	24	0.00120715	0.00780927	0.45506	-0.630349	-1.82298	24
GOBP_STEROID_METABOLIC_PROCESS	0.0659026	0.234823	0.208955	-0.271126	-1.2089	330	0.0268568	0.130983	0.352488	-0.263408	-1.21336	335	7.67447e-06	0.000110732	0.593325	-0.382429	-1.66626	331
GOBP_REGULATION_OF_PRESYNAPSE_ORGANIZATION	0.0286249	0.138321	0.352488	-0.49729	-1.56559	31	0.0189665	0.105812	0.352488	-0.480495	-1.49295	31	2.58212e-05	0.000307409	0.57561	-0.661303	-2.04704	31
GOBP_POSITIVE_REGULATION_OF_CELL_GROWTH	0.212934	0.446203	0.115734	-0.270285	-1.1174	160	0.0256984	0.126876	0.352488	-0.310961	-1.33203	162	2.59974e-06	4.33023e-05	0.627257	-0.451255	-1.83144	160
GOBP_FOREBRAIN_REGIONALIZATION	0.0108138	0.0734522	0.38073	-0.585361	-1.68414	22	0.135081	0.369493	0.170932	-0.432281	-1.27986	24	9.75862e-06	0.000135646	0.593325	-0.735971	-2.12458	23
GOMF_UBIQUITIN_LIKE_PROTEIN_LIGASE_BINDING	0.0374019	0.166505	0.321776	0.250948	1.19973	322	0.00173806	0.022765	0.45506	-0.301682	-1.38307	319	0.000219407	0.00193814	0.518848	-0.356603	-1.54962	323
GOBP_NEGATIVE_REGULATION_OF_TRANSLATIONAL_INITIATION_IN_RESPONSE_TO_STRESS	0.0110778	0.0746817	0.38073	0.830634	1.62263	5	0.0109653	0.0744681	0.38073	0.843189	1.60938	5	0.000117743	0.00113745	0.538434	0.945617	1.84977	5
GOBP_REGULATION_OF_BIOMINERAL_TISSUE_DEVELOPMENT	0.235864	0.469101	0.110565	-0.2851	-1.11386	101	0.00462943	0.0434917	0.407018	-0.378202	-1.50094	102	1.32898e-05	0.000176924	0.593325	-0.492739	-1.87068	102
REACTOME_GOLGI_CISTERNAE_PERICENTRIOLAR_STACK_REORGANIZATION	5.00511e-05	0.0011285	0.557332	0.801008	2.13722	14	0.0284314	0.13561	0.352488	0.610669	1.60446	14	0.010264	0.0417907	0.38073	0.623164	1.64269	14
GOBP_XENOBIOTIC_METABOLIC_PROCESS	0.00257081	0.026956	0.431708	-0.378631	-1.53122	132	0.0253654	0.126036	0.352488	-0.322923	-1.34472	134	0.000224371	0.00197031	0.518848	-0.430823	-1.70306	132
GOBP_OSTEOCLAST_PROLIFERATION	0.0133448	0.0848788	0.38073	-0.677642	-1.66826	12	0.0016035	0.0214698	0.45506	-0.731426	-1.79365	12	0.000684223	0.00496739	0.477271	-0.777504	-1.89504	12
GOBP_METANEPHRIC_NEPHRON_DEVELOPMENT	0.0827586	0.264385	0.204295	-0.413576	-1.34968	38	0.0991903	0.314069	0.202072	-0.394914	-1.32644	39	1.78782e-06	3.10215e-05	0.643552	-0.673022	-2.16821	38
GOBP_GLOMERULUS_MORPHOGENESIS	0.010604	0.0725086	0.38073	-0.72122	-1.62399	9	0.000999664	0.015447	0.45506	-0.793255	-1.7614	9	0.00138586	0.00868978	0.45506	-0.812811	-1.87018	9
GOBP_NEPHRON_EPITHELIUM_DEVELOPMENT	0.0289854	0.139689	0.352488	-0.335132	-1.3447	118	0.172786	0.422202	0.155242	-0.281044	-1.14979	119	2.99491e-06	4.89789e-05	0.627257	-0.49123	-1.90648	118
GOBP_POSITIVE_REGULATION_OF_MITOTIC_SISTER_CHROMATID_SEPARATION	3.74598e-05	0.000874472	0.557332	0.723663	2.17109	21	0.130952	0.363638	0.172324	0.448325	1.2902	21	0.00309336	0.0165132	0.431708	0.605168	1.79762	21
GOBP_TRANSCRIPTION_BY_RNA_POLYMERASE_I	0.00209452	0.023012	0.431708	0.430758	1.67417	72	0.00717052	0.0575632	0.407018	0.416534	1.56844	72	0.00101294	0.0067843	0.45506	0.429693	1.6668	71
GOBP_DIGESTIVE_TRACT_MORPHOGENESIS	0.0082637	0.0614655	0.38073	-0.459253	-1.60461	53	0.0869565	0.289819	0.21925	-0.356563	-1.28141	53	2.11877e-05	0.000260196	0.57561	-0.591811	-2.02539	52
GOBP_TUBE_FORMATION	0.130915	0.338735	0.152145	-0.286957	-1.18118	152	0.0216281	0.114485	0.352488	-0.31553	-1.33524	153	5.44307e-06	8.16026e-05	0.610527	-0.453161	-1.83424	153
REACTOME_GABA_B_RECEPTOR_ACTIVATION	0.0849558	0.266567	0.204295	-0.412423	-1.35903	42	0.000279081	0.00610707	0.498493	-0.550821	-1.88536	43	0.000651103	0.00478154	0.477271	-0.575882	-1.87572	41
GOBP_POSITIVE_REGULATION_OF_T_HELPER_CELL_DIFFERENTIATION	0.00439794	0.0391254	0.407018	-0.579454	-1.74979	26	0.0146295	0.0892177	0.38073	-0.517602	-1.54016	26	0.000240236	0.00208423	0.518848	-0.6515	-1.9232	26
GOMF_DNA_DAMAGE_SENSOR_ACTIVITY	0.000477118	0.0072678	0.498493	0.622256	1.9113	25	0.0138841	0.0869926	0.38073	0.511976	1.53464	25	0.00233548	0.0132319	0.431708	0.555442	1.72739	25
GOBP_STEM_CELL_DEVELOPMENT	0.118506	0.321253	0.16318	-0.324679	-1.23889	88	0.0177042	0.100902	0.352488	-0.36124	-1.41244	89	7.38855e-06	0.000107065	0.610527	-0.529635	-1.98058	88
GOMF_SINGLE_STRANDED_DNA_HELICASE_ACTIVITY	0.00014241	0.00272218	0.518848	0.684158	2.07895	23	0.104743	0.32361	0.193813	0.460928	1.34274	23	0.00104466	0.00695365	0.45506	0.620214	1.87105	23
REACTOME_CD28_DEPENDENT_VAV1_PATHWAY	0.0146913	0.0902537	0.38073	-0.670861	-1.65157	12	0.00156726	0.0210627	0.45506	-0.732577	-1.79648	12	0.000692225	0.00501538	0.477271	-0.777242	-1.8944	12
GOBP_REGULATION_OF_KETONE_METABOLIC_PROCESS	0.0669782	0.236548	0.216543	-0.304668	-1.24834	140	0.00411054	0.0404792	0.407018	-0.349765	-1.46412	142	5.82425e-05	0.000616049	0.557332	-0.443717	-1.7646	137
GOBP_REGULATION_OF_OSTEOBLAST_DIFFERENTIATION	0.0721003	0.245952	0.208955	-0.307096	-1.25682	143	0.022929	0.118565	0.352488	-0.317965	-1.33853	144	9.73853e-06	0.000135646	0.593325	-0.452129	-1.80331	141
GOBP_DOPAMINE_TRANSPORT	0.0757042	0.25227	0.216543	-0.413925	-1.37133	43	0.00605962	0.051602	0.407018	-0.46195	-1.58117	43	3.55067e-05	0.000403604	0.557332	-0.611035	-2.0092	43
GOBP_NEGATIVE_REGULATION_OF_ALPHA_BETA_T_CELL_DIFFERENTIATION	0.0334397	0.154214	0.321776	-0.490997	-1.53541	30	0.114688	0.339241	0.186433	-0.414381	-1.27854	30	4.25364e-06	6.68341e-05	0.610527	-0.698902	-2.15834	30
GOBP_IMPORT_ACROSS_PLASMA_MEMBRANE	0.0224411	0.1182	0.352488	-0.310047	-1.33074	211	0.0195642	0.107573	0.352488	-0.293583	-1.30385	215	3.76746e-05	0.00042291	0.557332	-0.400466	-1.67224	212
GOBP_MUCOCILIARY_CLEARANCE	0.00390373	0.0358506	0.431708	-0.727195	-1.79025	12	0.000842882	0.0137501	0.477271	-0.750602	-1.84068	12	0.00510046	0.0246447	0.407018	-0.720343	-1.75572	12
REACTOME_CDC6_ASSOCIATION_WITH_THE_ORC_ORIGIN_COMPLEX	0.000227523	0.00402828	0.518848	0.856357	1.92484	8	0.0102062	0.0711414	0.38073	0.752304	1.67108	8	0.00728219	0.0325695	0.407018	0.791563	1.7688	8
GOBP_CEREBRAL_CORTEX_REGIONALIZATION	0.000425799	0.00661674	0.498493	-0.884255	-1.85243	7	0.0509434	0.212075	0.276501	-0.73121	-1.52705	7	0.000782323	0.00552739	0.477271	-0.86625	-1.84427	7
GOBP_NEURON_APOPTOTIC_PROCESS	0.167376	0.390257	0.125033	-0.251936	-1.12401	312	0.00643549	0.0537051	0.407018	-0.284683	-1.30328	314	1.57887e-05	0.00020367	0.57561	-0.379572	-1.646	314
GOBP_POSITIVE_REGULATION_OF_GRANULOCYTE_CHEMOTAXIS	0.03023	0.143952	0.352488	-0.521834	-1.58873	27	0.00234555	0.0277994	0.431708	-0.575299	-1.71184	26	0.000240011	0.00208395	0.518848	-0.655574	-1.95891	27
GOBP_INTERLEUKIN_5_PRODUCTION	0.0044137	0.0391254	0.407018	-0.611355	-1.73371	21	0.0145997	0.0892177	0.38073	-0.550075	-1.598	22	0.000264394	0.00225198	0.498493	-0.683349	-1.91975	21
GOBP_PLATELET_MORPHOGENESIS	0.0163717	0.0970441	0.352488	-0.543394	-1.65437	27	0.000453451	0.00875539	0.498493	-0.628756	-1.88809	27	0.00235399	0.0133298	0.431708	-0.600025	-1.79293	27
GOBP_REGULATION_OF_PROTEIN_TRANSPORT	0.11318	0.312856	0.287805	0.230064	1.1338	446	0.0152874	0.0916398	0.38073	-0.257655	-1.22803	447	1.01666e-05	0.000140538	0.593325	-0.351004	-1.56013	445
GOBP_POSITIVE_REGULATION_OF_NEURON_PROJECTION_DEVELOPMENT	0.513219	0.701869	0.0650878	-0.236639	-0.978529	154	0.0021975	0.0263895	0.431708	-0.353723	-1.50203	155	1.58432e-05	0.000203921	0.57561	-0.447542	-1.81246	155
GOBP_HORMONE_METABOLIC_PROCESS	0.146843	0.363739	0.137251	-0.26216	-1.13971	240	0.0142832	0.0880068	0.38073	-0.28548	-1.28151	244	8.6386e-06	0.000122873	0.593325	-0.398265	-1.68816	243
GOBP_POSITIVE_REGULATION_OF_INTERLEUKIN_17_PRODUCTION	0.00584941	0.0479679	0.407018	-0.562515	-1.71824	28	0.010296	0.0714913	0.38073	-0.527636	-1.59415	28	0.000318564	0.00262076	0.498493	-0.639299	-1.94169	28
GOBP_CARDIAC_MUSCLE_CELL_DIFFERENTIATION	0.272436	0.505464	0.100991	-0.272822	-1.09867	127	0.0051014	0.0464035	0.407018	-0.354481	-1.46659	130	1.39474e-05	0.000183644	0.593325	-0.464522	-1.83385	130
REACTOME_SIGNALING_BY_VEGF	0.588997	0.744867	0.0603786	-0.238713	-0.937877	106	0.00101758	0.015608	0.45506	-0.395686	-1.59177	106	3.23821e-05	0.000373188	0.557332	-0.481091	-1.83558	106
GOBP_POSITIVE_REGULATION_OF_LIPID_METABOLIC_PROCESS	0.145161	0.361231	0.145516	-0.28892	-1.16842	132	0.0250437	0.125225	0.352488	-0.328032	-1.36348	133	5.463e-06	8.16026e-05	0.610527	-0.477749	-1.88479	129
GOBP_IN_UTERO_EMBRYONIC_DEVELOPMENT	0.225371	0.459074	0.10208	-0.236863	-1.08095	426	0.00654743	0.0543046	0.407018	-0.267527	-1.26718	427	1.34988e-05	0.000179248	0.593325	-0.354405	-1.57293	427
GOMF_MHC_PROTEIN_COMPLEX_BINDING	0.0157129	0.0945707	0.352488	-0.496734	-1.58354	35	0.00446343	0.0424849	0.407018	-0.52177	-1.70628	35	0.000285559	0.00238739	0.498493	-0.616332	-1.95346	35
GOBP_POSITIVE_REGULATION_OF_PROTEIN_MODIFICATION_PROCESS	0.195862	0.426114	0.112379	-0.241379	-1.09398	394	0.073913	0.264582	0.245042	-0.247322	-1.16089	395	1.40864e-06	2.53789e-05	0.643552	-0.374086	-1.64405	393
GOMF_ALCOHOL_DEHYDROGENASE_NADPLUS_ACTIVITY	0.00247987	0.0261618	0.431708	-0.635823	-1.82933	22	0.00254481	0.0293874	0.431708	-0.616398	-1.8117	23	0.00326039	0.0172346	0.431708	-0.616257	-1.779	23
GOBP_LAMELLIPODIUM_ASSEMBLY	0.169657	0.393238	0.134273	-0.318938	-1.17646	71	0.00215718	0.0261535	0.431708	-0.434976	-1.64288	72	5.63544e-05	0.000600189	0.557332	-0.529604	-1.9058	71
REACTOME_DAP12_SIGNALING	0.0141415	0.0880916	0.38073	-0.522689	-1.62122	29	0.00416086	0.0407231	0.407018	-0.55421	-1.70095	29	0.000351327	0.00284909	0.498493	-0.639778	-1.95934	29
GOBP_REGULATION_OF_SYSTEMIC_ARTERIAL_BLOOD_PRESSURE_BY_RENIN_ANGIOTENSIN	0.044405	0.187553	0.287857	-0.471044	-1.48994	32	0.00330395	0.0349496	0.431708	-0.536456	-1.68074	32	0.00014091	0.0013257	0.518848	-0.630465	-1.95044	32
GOBP_NEGATIVE_REGULATION_OF_CATALYTIC_ACTIVITY	0.0138399	0.0868008	0.38073	-0.32315	-1.35604	176	0.00400491	0.0398166	0.407018	-0.330667	-1.43428	176	0.000375471	0.00300878	0.498493	-0.402284	-1.64369	175
GOMF_HORMONE_BINDING	0.0080779	0.060471	0.38073	-0.375002	-1.4458	94	0.154506	0.398821	0.164406	-0.298104	-1.17166	94	1.67602e-05	0.0002129	0.57561	-0.497901	-1.86351	94
GOBP_REGULATION_OF_REACTIVE_OXYGEN_SPECIES_METABOLIC_PROCESS	0.346395	0.57688	0.0857844	-0.258205	-1.05672	143	0.00142194	0.0197215	0.45506	-0.364286	-1.5297	143	4.38556e-05	0.000482769	0.557332	-0.436874	-1.74436	143
GOBP_NOTCH_SIGNALING_PATHWAY	0.224771	0.458283	0.110122	-0.262152	-1.10764	183	0.00331286	0.0349592	0.431708	-0.328811	-1.44132	187	2.92357e-05	0.000342032	0.57561	-0.420865	-1.74007	186
REACTOME_TRANSCRIPTIONAL_REGULATION_OF_BROWN_AND_BEIGE_ADIPOCYTE_DIFFERENTIATION	0.0345102	0.157328	0.321776	-0.487291	-1.53411	31	0.000809594	0.0133682	0.477271	-0.576273	-1.79055	31	0.000800267	0.00563209	0.477271	-0.594826	-1.84126	31
GOBP_MACROPHAGE_CHEMOTAXIS	0.0440141	0.186559	0.287857	-0.439945	-1.45753	43	0.0873984	0.290488	0.216543	-0.389202	-1.33217	43	5.87848e-06	8.7289e-05	0.610527	-0.640559	-2.10628	43
REACTOME_PROTEASOME_ASSEMBLY	1.22064e-05	0.000330399	0.593325	0.57163	2.08148	52	0.0893204	0.294442	0.208955	0.364699	1.28421	52	0.0208709	0.0709032	0.352488	0.409771	1.4981	52
GOBP_ADHERENS_JUNCTION_ORGANIZATION	0.0079042	0.0594466	0.38073	-0.439201	-1.55764	59	0.00239586	0.0280865	0.431708	-0.461349	-1.68749	59	0.00121128	0.00782663	0.45506	-0.499532	-1.74484	59
GOBP_ARTERY_MORPHOGENESIS	0.456311	0.660257	0.0728939	-0.264183	-0.996302	81	0.144374	0.384029	0.169571	-0.305767	-1.18835	82	3.50219e-07	7.42327e-06	0.674963	-0.563682	-2.07679	81
GOBP_REGULATION_OF_PROTEIN_LOCALIZATION_TO_CELL_SURFACE	0.0183706	0.104532	0.352488	-0.457729	-1.50129	41	0.00272506	0.0307461	0.431708	-0.501866	-1.69731	41	0.000462925	0.00357956	0.498493	-0.579898	-1.8888	41
GOBP_SEX_DIFFERENTIATION	0.0249134	0.1265	0.352488	-0.293855	-1.29978	279	0.16408	0.410465	0.161979	-0.243269	-1.10699	294	5.67123e-06	8.44435e-05	0.610527	-0.395515	-1.69747	280
GOMF_PHOSPHOPROTEIN_PHOSPHATASE_ACTIVITY	0.169935	0.393755	0.195789	0.232836	1.08702	272	0.000391558	0.00786893	0.498493	-0.326382	-1.47951	274	0.000352428	0.00285274	0.498493	-0.358966	-1.5411	274
GOBP_POSITIVE_REGULATION_OF_ENDOTHELIAL_CELL_APOPTOTIC_PROCESS	0.0227605	0.119038	0.352488	-0.509322	-1.52231	25	0.00418629	0.0408154	0.407018	-0.555917	-1.65417	26	0.000248048	0.00213372	0.498493	-0.650362	-1.91984	26
GOMF_SIALIC_ACID_BINDING	0.0270679	0.133121	0.352488	-0.556376	-1.60075	22	0.00809424	0.0613906	0.38073	-0.575068	-1.67061	22	0.000108503	0.00105478	0.538434	-0.706701	-1.98536	21
GOBP_LEUKOCYTE_ACTIVATION_INVOLVED_IN_INFLAMMATORY_RESPONSE	0.079258	0.259089	0.206588	-0.393846	-1.36075	50	0.17551	0.424548	0.149208	-0.336904	-1.20321	51	1.71299e-06	2.9915e-05	0.643552	-0.639643	-2.17299	51
GOBP_REGULATION_OF_BINDING	0.135861	0.346306	0.149208	-0.288629	-1.18457	148	0.00809888	0.0613906	0.38073	-0.330555	-1.39192	148	2.16677e-05	0.000264365	0.57561	-0.443964	-1.7847	148
GOBP_RRNA_MODIFICATION	0.00141612	0.0172663	0.45506	0.524713	1.76059	36	0.00522292	0.0471063	0.407018	0.5079	1.64725	36	0.00324479	0.017169	0.431708	0.499659	1.65827	36
GOBP_NEGATIVE_REGULATION_OF_BLOOD_VESSEL_ENDOTHELIAL_CELL_MIGRATION	0.293814	0.52645	0.100633	-0.311316	-1.09119	56	0.000911361	0.0144115	0.477271	-0.465326	-1.73479	62	8.96616e-05	0.000896616	0.538434	-0.533141	-1.87471	61
GOBP_NEGATIVE_REGULATION_OF_LYMPHOCYTE_MIGRATION	0.102113	0.294778	0.184706	-0.506307	-1.35175	16	0.0110975	0.0749089	0.38073	-0.608055	-1.60005	16	2.12778e-05	0.000260196	0.57561	-0.78579	-2.05185	16
GOMF_ENZYME_INHIBITOR_ACTIVITY	0.0692935	0.239819	0.197822	-0.260269	-1.18925	431	0.142553	0.381702	0.170932	-0.232879	-1.10859	438	2.44478e-06	4.09103e-05	0.627257	-0.359729	-1.59618	433
GOBP_BIOLOGICAL_PROCESS_INVOLVED_IN_SYMBIOTIC_INTERACTION	0.0488889	0.200289	0.248911	-0.290853	-1.25178	216	0.105495	0.324372	0.204295	-0.261444	-1.16382	221	4.69974e-06	7.19607e-05	0.610527	-0.416202	-1.74694	219
REACTOME_FATTY_ACIDS	0.000384356	0.00608898	0.498493	-0.744591	-1.95769	15	0.128713	0.360617	0.173748	-0.502724	-1.30281	15	0.00049769	0.003798	0.477271	-0.730923	-1.88053	15
GOBP_CELLULAR_RESPONSE_TO_REACTIVE_OXYGEN_SPECIES	0.0235428	0.122025	0.352488	-0.336507	-1.3774	139	0.0283962	0.13561	0.352488	-0.307974	-1.29323	143	3.71779e-05	0.000419364	0.557332	-0.452314	-1.80234	140
GOBP_RNA_LOCALIZATION	0.000675204	0.00967135	0.477271	0.343067	1.52833	201	0.00312286	0.033525	0.431708	0.322958	1.40614	203	0.0118245	0.0467872	0.38073	0.289305	1.34722	201
GOBP_SEROTONIN_TRANSPORT	0.0172523	0.100283	0.352488	-0.563057	-1.59711	20	0.00246059	0.0286592	0.431708	-0.612672	-1.74494	21	0.000587701	0.00436036	0.477271	-0.678933	-1.86276	20
REACTOME_REGULATION_OF_RUNX3_EXPRESSION_AND_ACTIVITY	1.07541e-06	3.91058e-05	0.643552	0.632524	2.23519	45	0.267717	0.523889	0.11524	0.328661	1.12259	45	0.0871795	0.196213	0.245042	0.371308	1.32362	45
REACTOME_RESPONSE_OF_EIF2AK4_GCN2_TO_AMINO_ACID_DEFICIENCY	0.00144407	0.0175526	0.45506	-0.418596	-1.63542	101	2.03999e-05	0.000752222	0.57561	0.474731	1.8892	102	0.854815	0.883418	0.0391155	-0.215027	-0.81635	102
GOBP_RESPONSE_TO_LEUKEMIA_INHIBITORY_FACTOR	0.0603175	0.225877	0.231127	-0.325589	-1.28947	109	0.00776161	0.0600527	0.407018	-0.360181	-1.45752	109	5.38791e-05	0.000578385	0.557332	-0.473796	-1.8197	108
GOBP_DNA_STRAND_ELONGATION_INVOLVED_IN_DNA_REPLICATION	0.00164157	0.0191565	0.45506	0.714716	1.94195	15	0.0167068	0.09719	0.352488	0.607573	1.61599	15	0.000928588	0.00634917	0.477271	0.709913	1.90334	15
REACTOME_CO_STIMULATION_BY_CD28	0.0549828	0.214142	0.252961	-0.421277	-1.43883	48	0.00298134	0.0324236	0.431708	-0.477626	-1.67582	48	0.000155655	0.00144556	0.518848	-0.583776	-1.94735	48
GOBP_NEGATIVE_REGULATION_OF_SECRETION	0.070229	0.242014	0.208955	-0.292567	-1.22432	169	0.0135266	0.0856378	0.38073	-0.315888	-1.36496	171	2.73413e-05	0.000323015	0.57561	-0.430477	-1.75225	167
GOBP_CGMP_MEDIATED_SIGNALING	0.12611	0.331749	0.165657	-0.404084	-1.27814	32	0.0082288	0.0620495	0.38073	-0.509765	-1.5839	31	2.53475e-05	0.000302769	0.57561	-0.661906	-2.0489	31
GOBP_CELL_MIGRATION_INVOLVED_IN_SPROUTING_ANGIOGENESIS	0.148867	0.366234	0.143759	-0.318562	-1.20138	81	0.021123	0.112859	0.352488	-0.361226	-1.40667	84	8.40181e-06	0.000120137	0.593325	-0.52472	-1.93659	84
GOBP_MITOCHONDRIAL_RNA_METABOLIC_PROCESS	6.17802e-05	0.0013534	0.538434	0.528573	1.95457	55	0.0446207	0.192273	0.321776	0.38338	1.36783	55	0.00984663	0.0405185	0.38073	0.410876	1.52477	55
GOBP_T_CELL_CYTOKINE_PRODUCTION	0.0269318	0.132673	0.352488	-0.465969	-1.52524	39	0.0509165	0.212075	0.287857	-0.420197	-1.41036	40	1.98521e-05	0.000246103	0.57561	-0.647177	-2.08828	39
GOBP_VENTRICULAR_SEPTUM_MORPHOGENESIS	0.0956522	0.284507	0.190023	-0.394285	-1.32745	46	0.0198963	0.108792	0.352488	-0.417344	-1.45769	47	1.4407e-05	0.000188547	0.593325	-0.61938	-2.04875	46
GOBP_RESPONSE_TO_ENDOPLASMIC_RETICULUM_STRESS	2.2878e-05	0.000573276	0.57561	0.346418	1.62357	281	0.00756415	0.0589036	0.407018	0.293829	1.32045	281	0.159292	0.297144	0.120433	-0.265637	-1.14091	279
GOBP_PULMONARY_VALVE_DEVELOPMENT	0.0519278	0.206412	0.321776	-0.503153	-1.48533	24	0.0152324	0.0914617	0.38073	-0.54207	-1.60492	24	3.48812e-05	0.000397749	0.557332	-0.709849	-2.0529	24
GOBP_MITOTIC_CYTOKINESIS	2.07178e-05	0.000530218	0.57561	0.448485	1.85055	98	0.5	0.693825	0.0760837	0.247097	0.974458	98	0.0026648	0.0147272	0.431708	0.377454	1.56105	98
GOBP_POSITIVE_REGULATION_OF_INTERLEUKIN_12_PRODUCTION	0.00622685	0.0501492	0.407018	-0.494082	-1.63689	43	0.0199173	0.108852	0.352488	-0.421707	-1.44343	43	0.000225853	0.00198011	0.518848	-0.579777	-1.90642	43
GOMF_CYSTEINE_TYPE_PEPTIDASE_ACTIVITY	0.0366569	0.164613	0.287857	-0.292802	-1.26829	226	0.000280535	0.00611419	0.498493	-0.344205	-1.53602	229	0.00275847	0.0151135	0.431708	-0.344253	-1.44838	224
GOBP_POSITIVE_REGULATION_OF_T_HELPER_1_TYPE_IMMUNE_RESPONSE	0.00209319	0.023012	0.431708	-0.668243	-1.83385	18	0.108696	0.329248	0.190023	-0.492993	-1.3581	18	0.00012536	0.0012035	0.518848	-0.730216	-1.95322	18
GOBP_NEGATIVE_REGULATION_OF_T_HELPER_CELL_DIFFERENTIATION	0.00421459	0.0379947	0.407018	-0.615569	-1.74566	21	0.060241	0.236424	0.261664	-0.505686	-1.44024	21	0.000114264	0.00110581	0.538434	-0.705952	-1.98325	21
GOBP_CARDIAC_EPITHELIAL_TO_MESENCHYMAL_TRANSITION	0.0629371	0.230024	0.237794	-0.430298	-1.39397	37	0.00839917	0.0629908	0.38073	-0.49388	-1.62749	37	5.53589e-05	0.000591334	0.557332	-0.61774	-1.98402	37
REACTOME_PROCESSING_OF_DNA_DOUBLE_STRAND_BREAK_ENDS	2.27551e-05	0.000571523	0.57561	0.459592	1.89286	96	0.371963	0.608379	0.0916795	0.26298	1.03656	96	0.00346557	0.0180631	0.431708	0.368673	1.5128	96
GOMF_PATTERN_RECOGNITION_RECEPTOR_ACTIVITY	0.0958188	0.284845	0.190023	-0.390474	-1.32339	47	0.0151174	0.0911758	0.38073	-0.427056	-1.49162	47	2.02683e-05	0.000250686	0.57561	-0.610765	-2.03545	47
REACTOME_NEF_AND_SIGNAL_TRANSDUCTION	0.013756	0.0865257	0.38073	-0.739774	-1.6007	8	0.00151618	0.0206323	0.45506	-0.807427	-1.74464	8	0.00144022	0.00893729	0.45506	-0.82524	-1.80874	8
GOBP_HEART_PROCESS	0.218524	0.451945	0.108394	-0.249973	-1.09968	263	0.00491876	0.0451896	0.407018	-0.301187	-1.35661	264	2.85199e-05	0.000334382	0.57561	-0.384214	-1.64496	264
GOBP_ANTIBACTERIAL_HUMORAL_RESPONSE	3.30556e-05	0.000788081	0.557332	-0.521962	-1.94282	73	0.311828	0.565877	0.111011	-0.275264	-1.05446	76	0.00297955	0.0160884	0.431708	-0.448261	-1.63804	76
GOBP_T_HELPER_2_CELL_DIFFERENTIATION	0.00440581	0.0391254	0.407018	-0.644102	-1.76761	18	0.0131661	0.0839404	0.38073	-0.581034	-1.60064	18	0.000529598	0.00400907	0.477271	-0.694352	-1.85729	18
GOBP_SENSORY_PERCEPTION_OF_LIGHT_STIMULUS	0.0161407	0.0962029	0.352488	-0.308967	-1.32603	210	0.00249064	0.0289099	0.431708	-0.325875	-1.44727	215	0.000780894	0.00552452	0.477271	-0.374206	-1.56137	209
REACTOME_SUMOYLATION_OF_DNA_REPLICATION_PROTEINS	0.000183792	0.00334167	0.518848	0.532786	1.89891	46	0.0049165	0.0451896	0.407018	0.481881	1.66103	46	0.0348058	0.103393	0.321776	0.40701	1.45795	46
GOBP_REGULATION_OF_TRANSCRIPTION_REGULATORY_REGION_DNA_BINDING	0.0511873	0.204763	0.321776	-0.5166	-1.48631	22	0.0135816	0.0858317	0.38073	-0.557448	-1.63844	23	4.61105e-05	0.000503076	0.557332	-0.709802	-2.04904	23
GOBP_BONE_REMODELING	0.0522876	0.207536	0.252961	-0.362134	-1.37724	87	0.00296497	0.0323426	0.431708	-0.414346	-1.61312	87	0.000208324	0.00185961	0.518848	-0.480382	-1.78294	86
GOBP_HEAD_MORPHOGENESIS	0.0750436	0.251164	0.216543	-0.42089	-1.38156	40	0.0153875	0.0921377	0.38073	-0.463848	-1.55687	40	2.81392e-05	0.000330636	0.57561	-0.624631	-2.01419	40
GOBP_RECEPTOR_INTERNALIZATION	0.388715	0.609837	0.0795565	-0.253963	-1.03919	141	0.0334474	0.152806	0.321776	-0.310213	-1.29846	141	2.50792e-06	4.1902e-05	0.627257	-0.470369	-1.87606	141
GOBP_NEGATIVE_REGULATION_OF_BMP_SIGNALING_PATHWAY	0.00454551	0.0397502	0.407018	-0.428085	-1.57226	70	0.0552017	0.223197	0.282013	-0.357406	-1.35497	70	0.000132287	0.00125882	0.518848	-0.510281	-1.83377	70
GOBP_REGULATION_OF_KERATINOCYTE_PROLIFERATION	0.000189508	0.00342254	0.518848	-0.548217	-1.8457	46	0.158436	0.403807	0.158514	-0.354694	-1.2312	46	0.00111422	0.00733988	0.45506	-0.532944	-1.76284	46
REACTOME_DRUG_ADME	0.00448822	0.0395696	0.407018	-0.39715	-1.55483	102	0.0131498	0.0839359	0.38073	-0.347791	-1.39755	105	0.00057103	0.00425713	0.477271	-0.438831	-1.66922	103
GOBP_NEGATIVE_REGULATION_OF_GENE_EXPRESSION_EPIGENETIC	0.00710784	0.0555461	0.407018	-0.322597	-1.37356	196	0.00217592	0.0262141	0.431708	-0.336609	-1.49208	202	0.00219014	0.0125533	0.431708	-0.364109	-1.51298	197
GOBP_LYMPHOCYTE_ANERGY	0.00078573	0.0108515	0.477271	-0.8144	-1.83381	9	0.0106024	0.0728337	0.38073	-0.709978	-1.57648	9	0.0041408	0.0209855	0.407018	-0.783071	-1.80176	9
REACTOME_FACTORS_INVOLVED_IN_MEGAKARYOCYTE_DEVELOPMENT_AND_PLATELET_PRODUCTION	0.000256914	0.00447528	0.498493	0.365613	1.59962	159	0.0192353	0.106819	0.352488	-0.314684	-1.34953	164	0.00705774	0.0317025	0.407018	-0.352532	-1.43156	161
GOBP_VASCULAR_ASSOCIATED_SMOOTH_MUSCLE_CONTRACTION	0.0249791	0.126714	0.352488	-0.515086	-1.55542	26	0.0159969	0.0945116	0.352488	-0.514216	-1.53008	26	8.75126e-05	0.000878376	0.538434	-0.675487	-1.994	26
GOBP_TELOMERE_ORGANIZATION	9.06828e-06	0.000256381	0.593325	0.385337	1.71858	191	0.782418	0.854005	0.0614364	-0.204318	-0.893845	191	0.0051022	0.0246447	0.407018	0.300829	1.38528	191
GOBP_NEGATIVE_REGULATION_OF_T_HELPER_17_TYPE_IMMUNE_RESPONSE	0.00355358	0.033695	0.431708	-0.67354	-1.79823	16	0.0150231	0.0907585	0.38073	-0.593202	-1.56096	16	0.00069007	0.00500313	0.477271	-0.720939	-1.88251	16
GOBP_AMIDE_METABOLIC_PROCESS	1.29622e-05	0.000347592	0.593325	0.302178	1.48967	476	0.145719	0.386003	0.155242	0.235002	1.10146	479	0.0196635	0.0678245	0.352488	-0.28919	-1.29116	479
REACTOME_RUNX1_INTERACTS_WITH_CO_FACTORS_WHOSE_PRECISE_EFFECT_ON_RUNX1_TARGETS_IS_NOT_KNOWN	0.333916	0.566451	0.0940503	-0.331693	-1.07454	37	0.00128125	0.0184554	0.45506	-0.543619	-1.7914	37	8.73842e-05	0.000877902	0.538434	-0.611145	-1.96284	37
GOMF_MICROTUBULE_BINDING	1.75793e-05	0.000458591	0.57561	0.346302	1.62265	280	0.0942029	0.303331	0.195789	0.261184	1.17316	282	0.0226771	0.0755654	0.352488	0.254468	1.22524	280
GOBP_RESPONSE_TO_INTERLEUKIN_1	0.0206396	0.112014	0.352488	-0.354973	-1.40501	111	0.134328	0.368621	0.176694	-0.289913	-1.18131	114	1.35561e-05	0.000179563	0.593325	-0.489639	-1.88519	112
GOMF_PROTEASE_BINDING	0.118012	0.320557	0.159647	-0.292549	-1.1972	137	0.0029333	0.0322246	0.431708	-0.353954	-1.48235	138	0.000109251	0.00106015	0.538434	-0.434201	-1.72998	138
GOMF_MHC_CLASS_II_RECEPTOR_ACTIVITY	0.00665528	0.052812	0.407018	-0.739178	-1.66443	9	0.00723967	0.0577893	0.407018	-0.723933	-1.60747	9	0.000787447	0.00555633	0.477271	-0.824295	-1.89661	9
REACTOME_INTERFERON_SIGNALING	0.00679384	0.0534402	0.407018	0.282572	1.31699	269	0.0113331	0.0756375	0.38073	0.295523	1.32548	271	0.000495561	0.0037905	0.477271	-0.356777	-1.52886	270
REACTOME_SPECIFICATION_OF_PRIMORDIAL_GERM_CELLS	0.00437083	0.0389802	0.407018	-0.721836	-1.77706	12	0.00875291	0.0645855	0.38073	-0.67659	-1.65918	12	0.00100527	0.00674548	0.45506	-0.767475	-1.8706	12
GOBP_POSITIVE_REGULATION_OF_ANOIKIS	0.0100917	0.0697762	0.38073	0.778458	1.68039	7	0.00028129	0.00611833	0.498493	0.878254	1.86561	7	0.0137814	0.0524131	0.38073	0.78315	1.66856	7
REACTOME_EXTENSION_OF_TELOMERES	0.00434759	0.0388692	0.407018	0.45854	1.66376	51	0.0644531	0.24607	0.248911	0.37522	1.31551	51	0.000140073	0.00132084	0.518848	0.535988	1.95218	51
GOMF_GLYCOSAMINOGLYCAN_BINDING	0.239766	0.472877	0.103197	-0.251404	-1.09204	234	0.117647	0.343121	0.195789	-0.258734	-1.15287	236	1.43663e-06	2.57544e-05	0.643552	-0.420516	-1.7783	234
REACTOME_AUF1_HNRNP_D0_BINDS_AND_DESTABILIZES_MRNA	3.31228e-06	0.000105836	0.627257	0.637136	2.22862	42	0.454724	0.665104	0.0833634	0.294783	0.996704	42	0.0269065	0.0856622	0.352488	0.41217	1.439	42
GOBP_BONE_RESORPTION	0.145242	0.361349	0.148262	-0.339858	-1.21895	62	0.0028886	0.031985	0.431708	-0.440162	-1.64098	62	9.76178e-05	0.00096546	0.538434	-0.529736	-1.87055	62
REACTOME_ADHERENS_JUNCTIONS_INTERACTIONS	0.00450344	0.0396143	0.407018	-0.455845	-1.60639	57	0.00394577	0.0394046	0.407018	-0.446427	-1.62036	57	0.00231059	0.0131143	0.431708	-0.494581	-1.71496	57
GOBP_REGULATION_OF_FATTY_ACID_METABOLIC_PROCESS	0.0236031	0.122222	0.352488	-0.354244	-1.39179	106	0.00259001	0.0297193	0.431708	-0.38606	-1.55981	108	0.000672396	0.00489798	0.477271	-0.436339	-1.65974	103
GOMF_1_PHOSPHATIDYLINOSITOL_4_5_BISPHOSPHATE_3_KINASE_ACTIVITY	0.00510004	0.0434731	0.407018	-0.815306	-1.70799	7	0.0054854	0.0484568	0.407018	-0.793365	-1.65685	7	0.00147254	0.00910129	0.45506	-0.853306	-1.81671	7
GOMF_GROWTH_FACTOR_BINDING	0.0636646	0.231153	0.222056	-0.307907	-1.26005	137	0.161111	0.406512	0.148262	0.27717	1.1578	137	4.05472e-06	6.38944e-05	0.610527	-0.476929	-1.89668	137
REACTOME_RAC2_GTPASE_CYCLE	0.532468	0.712892	0.0653834	-0.249309	-0.951297	88	0.000809296	0.0133682	0.477271	-0.424791	-1.65777	88	9.72874e-05	0.000963956	0.538434	-0.497463	-1.86027	88
GOBP_REGULATION_OF_CATION_CHANNEL_ACTIVITY	0.0697279	0.240672	0.222056	-0.389236	-1.36557	55	0.00111451	0.0165375	0.45506	-0.480672	-1.72915	55	0.000551911	0.0041605	0.477271	-0.518688	-1.78086	55
GOBP_RESPONSE_TO_INTERLEUKIN_15	0.024707	0.125925	0.352488	-0.66537	-1.58535	11	0.0108949	0.074129	0.38073	-0.683256	-1.63268	11	0.000160019	0.00147721	0.518848	-0.820637	-1.96915	11
GOBP_CELL_FATE_DETERMINATION	0.0251495	0.127064	0.352488	-0.465225	-1.51823	38	0.00866418	0.0641054	0.38073	-0.465254	-1.58208	42	0.000198256	0.00178164	0.518848	-0.592383	-1.9102	40
GOBP_MONOCYTE_DIFFERENTIATION	0.079646	0.259089	0.2114	-0.419771	-1.35016	36	0.0246248	0.124063	0.352488	-0.456573	-1.50455	37	2.25379e-05	0.000273747	0.57561	-0.630976	-2.02653	37
GOMF_CARBOHYDRATE_BINDING	0.00928956	0.0659614	0.38073	0.275647	1.28434	275	0.127971	0.359766	0.166934	0.256981	1.15181	277	3.72423e-05	0.000419364	0.557332	-0.375708	-1.6144	278
GOBP_MESENCHYME_MORPHOGENESIS	0.152027	0.36998	0.145516	-0.339148	-1.21108	61	0.0068682	0.0561262	0.407018	-0.413283	-1.54077	62	4.2413e-05	0.000469277	0.557332	-0.544099	-1.91324	61
GOMF_LIGAND_MODULATED_TRANSCRIPTION_FACTOR_ACTIVITY	0.0147839	0.0906166	0.38073	-0.428994	-1.52431	60	0.0032237	0.0343692	0.431708	-0.438583	-1.61526	60	0.000931244	0.0063633	0.477271	-0.489469	-1.716	60
GOBP_ENDOTHELIAL_CELL_APOPTOTIC_PROCESS	0.0717863	0.24519	0.216543	-0.363223	-1.32293	68	0.00292326	0.032147	0.431708	-0.427997	-1.61652	72	0.000217223	0.00192615	0.518848	-0.502311	-1.80513	70
GOBP_POSITIVE_REGULATION_OF_T_CELL_TOLERANCE_INDUCTION	0.00244229	0.0258342	0.431708	-0.749557	-1.74412	10	0.0151969	0.0913504	0.38073	-0.696845	-1.58951	10	0.00123261	0.00791711	0.45506	-0.785263	-1.8446	10
GOBP_POSITIVE_REGULATION_OF_DNA_BINDING_TRANSCRIPTION_FACTOR_ACTIVITY	0.0335983	0.154621	0.321776	-0.333743	-1.34602	130	0.0415992	0.18053	0.321776	-0.314565	-1.30488	132	3.28041e-05	0.000377247	0.557332	-0.454124	-1.79517	132
GOBP_EQUILIBRIOCEPTION	0.0123595	0.0805079	0.38073	-0.742581	-1.60677	8	0.00662621	0.0547066	0.407018	-0.755935	-1.63337	8	0.000560974	0.00420366	0.477271	-0.851857	-1.86708	8
GOBP_INTRACELLULAR_GLUCOSE_HOMEOSTASIS	0.0245606	0.125416	0.352488	-0.314594	-1.3165	169	0.00285174	0.0316821	0.431708	-0.335742	-1.44881	170	0.000664625	0.00485446	0.477271	-0.390186	-1.59104	166
GOMF_EXTRACELLULAR_MATRIX_STRUCTURAL_CONSTITUENT	0.126365	0.331851	0.154191	-0.281019	-1.16555	161	0.16453	0.411496	0.158514	-0.266492	-1.14936	167	2.24901e-06	3.81062e-05	0.627257	-0.458189	-1.86481	164
REACTOME_TRANSCRIPTIONAL_REGULATION_OF_PLURIPOTENT_STEM_CELLS	0.00115008	0.0146473	0.45506	-0.590681	-1.8596	31	0.0274634	0.132924	0.352488	-0.466494	-1.44945	31	0.00148397	0.00915907	0.45506	-0.578214	-1.78984	31
GOMF_ACTIVE_TRANSMEMBRANE_TRANSPORTER_ACTIVITY	0.00996074	0.0691187	0.38073	0.255548	1.26156	452	0.0062268	0.0525301	0.407018	-0.263456	-1.25377	456	0.000755961	0.00540115	0.477271	-0.321395	-1.42885	454
GOBP_DEVELOPMENT_OF_PRIMARY_SEXUAL_CHARACTERISTICS	0.0230797	0.120416	0.352488	-0.301064	-1.30775	234	0.133038	0.366124	0.181383	-0.256221	-1.14759	247	1.5304e-05	0.000198365	0.57561	-0.398744	-1.6856	237
GOBP_REGULATION_OF_NUCLEAR_TRANSCRIBED_MRNA_CATABOLIC_PROCESS_DEADENYLATION_DEPENDENT_DECAY	0.00906941	0.0649533	0.38073	-0.587633	-1.71271	23	0.00392009	0.0392444	0.407018	-0.60321	-1.77294	23	0.00132427	0.00838626	0.45506	-0.636791	-1.83827	23
GOBP_TETRAHYDROFOLATE_METABOLIC_PROCESS	0.00104578	0.0135587	0.45506	0.665827	1.95612	20	0.00762487	0.0592912	0.407018	0.596717	1.69881	20	0.00592031	0.0275975	0.407018	0.592376	1.73369	20
GOBP_HISTAMINE_SECRETION	0.09319	0.280643	0.195789	-0.53185	-1.36891	14	0.00475649	0.0443394	0.407018	-0.677426	-1.73711	14	0.000107129	0.00104424	0.538434	-0.785814	-1.98451	14
GOBP_SKELETAL_MUSCLE_CELL_DIFFERENTIATION	0.0611916	0.227049	0.231127	-0.361859	-1.35624	78	0.159664	0.405282	0.159647	-0.30409	-1.18475	80	4.87783e-06	7.43714e-05	0.610527	-0.531534	-1.95472	79
GOBP_TELENCEPHALON_REGIONALIZATION	0.0290382	0.139728	0.352488	-0.616824	-1.54761	13	0.170297	0.41905	0.149208	-0.525037	-1.3146	13	9.65955e-06	0.000134909	0.593325	-0.836257	-2.08859	13
GOBP_NERVE_DEVELOPMENT	0.0434084	0.185008	0.276501	-0.360138	-1.38849	94	0.0792291	0.274974	0.234393	-0.314654	-1.24193	96	1.41981e-05	0.00018649	0.593325	-0.499598	-1.86831	92
GOBP_MAST_CELL_PROLIFERATION	0.0104043	0.0715509	0.38073	-0.755991	-1.63579	8	0.00329682	0.0349083	0.431708	-0.783491	-1.69292	8	0.00142376	0.00885039	0.45506	-0.8258	-1.80997	8
GOBP_CHAPERONE_MEDIATED_PROTEIN_FOLDING	0.000128353	0.0024932	0.518848	0.479724	1.86448	72	0.0116776	0.0774133	0.38073	0.401637	1.51235	72	0.0326068	0.0985404	0.321776	0.345776	1.34363	72
GOBP_TRIGLYCERIDE_CATABOLIC_PROCESS	0.089317	0.273885	0.197822	-0.436847	-1.36607	30	0.00443969	0.0422962	0.407018	-0.527943	-1.65407	32	0.000123446	0.00118723	0.518848	-0.633851	-1.96206	31
REACTOME_NONSENSE_MEDIATED_DECAY_NMD	9.30883e-06	0.000261811	0.593325	-0.477685	-1.91387	115	0.0193458	0.106908	0.352488	0.343157	1.38725	116	0.272593	0.427124	0.0962406	-0.286857	-1.10864	116
GOBP_CELL_CELL_ADHESION_MEDIATED_BY_INTEGRIN	0.0116514	0.0771997	0.38073	-0.616115	-1.6908	18	0.00216678	0.0261948	0.431708	-0.647954	-1.78499	18	0.00198321	0.0115759	0.431708	-0.659765	-1.76477	18
GOMF_VOLTAGE_GATED_CHANNEL_ACTIVITY	0.0325136	0.151239	0.321776	-0.31267	-1.30933	173	0.00630471	0.052981	0.407018	-0.321954	-1.39649	176	0.000245815	0.00212342	0.498493	-0.404415	-1.65213	174
REACTOME_ANTIVIRAL_MECHANISM_BY_IFN_STIMULATED_GENES	1.96811e-05	0.000504883	0.57561	0.406738	1.77721	150	0.00375872	0.0381999	0.431708	0.34658	1.4591	150	0.685237	0.763257	0.0464155	-0.226394	-0.910518	151
GOMF_ATP_DEPENDENT_DNA_DAMAGE_SENSOR_ACTIVITY	0.000447262	0.00687116	0.498493	0.672697	2.01818	21	0.0292387	0.138484	0.352488	0.546743	1.57343	21	0.00402803	0.0205005	0.407018	0.598172	1.77684	21
GOBP_REGULATION_OF_SMOOTH_MUSCLE_CONTRACTION	0.0185746	0.105264	0.352488	-0.416428	-1.48704	61	0.0261049	0.12824	0.352488	-0.388214	-1.44049	61	0.000109191	0.00106015	0.538434	-0.529665	-1.86248	61
GOBP_POSITIVE_REGULATION_OF_REGULATORY_T_CELL_DIFFERENTIATION	0.019073	0.107062	0.352488	-0.548421	-1.61896	24	0.0475894	0.20255	0.321776	-0.495267	-1.46635	24	5.85032e-05	0.000618201	0.557332	-0.700057	-2.02458	24
REACTOME_DECTIN_2_FAMILY	0.000924994	0.0122276	0.477271	-0.621361	-1.87634	26	0.0327641	0.150637	0.321776	-0.483962	-1.44006	26	0.00176021	0.0104898	0.45506	-0.606459	-1.79024	26
REACTOME_E2F_MEDIATED_REGULATION_OF_DNA_REPLICATION	0.00125775	0.0157767	0.45506	0.643926	1.93713	22	0.0174543	0.10014	0.352488	0.559785	1.62821	22	0.00244077	0.0137698	0.431708	0.596408	1.78797	22
REACTOME_MODULATION_OF_HOST_RESPONSES_BY_IFN_STIMULATED_GENES	0.000226094	0.00400954	0.518848	0.705599	2.06873	19	0.000394999	0.0079234	0.498493	0.710144	2.00247	19	0.610169	0.711305	0.0787114	0.311353	0.894016	19
GOBP_REGULATION_OF_ACTOMYOSIN_STRUCTURE_ORGANIZATION	0.11878	0.321484	0.161979	-0.308719	-1.2128	105	0.00174864	0.0228759	0.45506	-0.387132	-1.55736	106	0.000262521	0.00224159	0.498493	-0.459039	-1.74957	105
GOMF_HEXOSYLTRANSFERASE_ACTIVITY	0.00155048	0.018361	0.45506	0.324524	1.44892	195	0.00066188	0.0114164	0.477271	0.361211	1.5727	197	0.0532623	0.139175	0.224966	-0.303616	-1.26034	196
REACTOME_G_ALPHA_Z_SIGNALLING_EVENTS	0.111684	0.310632	0.173748	-0.379413	-1.29584	48	0.00150248	0.0205438	0.45506	-0.494141	-1.73377	48	0.000327091	0.00266887	0.498493	-0.555469	-1.85117	47
GOBP_AMINO_ACID_BIOSYNTHETIC_PROCESS	7.53326e-05	0.00159528	0.538434	0.505221	1.95457	67	0.0240698	0.122612	0.352488	0.37579	1.39224	69	0.0302976	0.0934367	0.352488	0.363102	1.40506	68
GOBP_TIGHT_JUNCTION_ASSEMBLY	0.0623003	0.229179	0.227987	-0.365277	-1.36716	77	0.00517231	0.0468368	0.407018	-0.405164	-1.56208	77	0.000172206	0.00157491	0.518848	-0.495567	-1.80845	77
GOBP_PROTEIN_LOCALIZATION_TO_CILIUM	0.00307138	0.0305723	0.431708	-0.44016	-1.64028	76	0.000887772	0.0142044	0.477271	-0.440678	-1.68812	76	0.0203601	0.0696275	0.352488	-0.402606	-1.4712	76
GOMF_PHOSPHATASE_ACTIVITY	0.0960854	0.285108	0.276501	0.232997	1.13638	385	0.00041331	0.00818459	0.498493	-0.295758	-1.38465	389	0.00139796	0.00875041	0.45506	-0.323107	-1.42104	388
REACTOME_SRP_DEPENDENT_COTRANSLATIONAL_PROTEIN_TARGETING_TO_MEMBRANE	0.0525478	0.207881	0.248911	-0.326858	-1.29571	112	1.07531e-06	6.55436e-05	0.643552	0.493948	1.99365	113	0.992593	0.993788	0.0320704	-0.175306	-0.676351	113
REACTOME_RETROGRADE_TRANSPORT_AT_THE_TRANS_GOLGI_NETWORK	0.00362815	0.0341116	0.431708	0.474909	1.71427	49	0.000743914	0.0125443	0.477271	0.525822	1.8235	49	0.0208895	0.070922	0.352488	0.41884	1.51779	49
GOBP_CELLULAR_RESPONSE_TO_INTERLEUKIN_1	0.0119025	0.078526	0.38073	-0.387372	-1.47261	86	0.0842333	0.285576	0.227987	-0.326807	-1.27232	87	5.6608e-05	0.000601112	0.557332	-0.501679	-1.85259	85
GOMF_GROWTH_FACTOR_RECEPTOR_BINDING	0.136434	0.347261	0.147331	-0.287645	-1.1774	139	0.00623963	0.0525565	0.407018	-0.341085	-1.42719	139	6.67313e-05	0.000691625	0.538434	-0.441916	-1.75967	139
GOBP_REGULATION_OF_ORGAN_GROWTH	0.0951613	0.28375	0.183024	-0.324288	-1.25116	96	0.0689655	0.254613	0.252961	-0.320223	-1.27128	100	8.72714e-06	0.000123806	0.593325	-0.492794	-1.85329	98
REACTOME_EICOSANOID_LIGAND_BINDING_RECEPTORS	0.00033555	0.00552429	0.498493	-0.747112	-1.96432	15	0.0291808	0.13827	0.352488	-0.582226	-1.50884	15	0.00588617	0.0275095	0.407018	-0.655221	-1.68576	15
GOBP_REGULATION_OF_MYELOID_LEUKOCYTE_MEDIATED_IMMUNITY	0.0124687	0.080975	0.38073	-0.421308	-1.48922	58	0.00705617	0.0569117	0.407018	-0.428501	-1.561	58	0.000659361	0.00482906	0.477271	-0.514278	-1.78892	58
GOBP_CARDIAC_NEURAL_CREST_CELL_MIGRATION_INVOLVED_IN_OUTFLOW_TRACT_MORPHOGENESIS	0.0456204	0.191192	0.287857	-0.62921	-1.49919	11	0.00578447	0.0500459	0.407018	-0.704898	-1.68439	11	0.000220482	0.00194446	0.518848	-0.812398	-1.94938	11
GOBP_POSITIVE_REGULATION_OF_LIPID_BIOSYNTHETIC_PROCESS	0.073955	0.249151	0.208955	-0.335978	-1.29534	94	0.0221342	0.11612	0.352488	-0.338423	-1.32841	95	3.55728e-05	0.00040393	0.557332	-0.489119	-1.82376	93
GOBP_BLASTOCYST_GROWTH	0.00306425	0.0305576	0.431708	0.603604	1.83417	23	0.003989	0.0397505	0.407018	0.606737	1.7675	23	0.00484037	0.0236334	0.407018	0.578753	1.74597	23
GOBP_AMINOGLYCAN_METABOLIC_PROCESS	6.26408e-05	0.00136671	0.538434	0.431576	1.78078	98	0.00587143	0.0506364	0.407018	0.380381	1.49928	97	0.160954	0.299122	0.131458	-0.313282	-1.17768	97
GOMF_CHEMOKINE_ACTIVITY	0.00206699	0.022849	0.431708	-0.490701	-1.65206	46	0.102881	0.320784	0.199915	-0.373549	-1.29665	46	0.000283229	0.00237526	0.498493	-0.567796	-1.87812	46
GOBP_CARDIAC_CONDUCTION_SYSTEM_DEVELOPMENT	0.048951	0.200406	0.271289	-0.441602	-1.43059	37	0.0470781	0.20061	0.321776	-0.43596	-1.43707	36	2.62204e-05	0.000311818	0.57561	-0.643778	-2.0599	36
REACTOME_RHOH_GTPASE_CYCLE	0.166084	0.389175	0.141225	-0.37665	-1.22018	37	0.000373557	0.00759169	0.498493	-0.569398	-1.87635	37	0.000978025	0.00659954	0.45506	-0.56617	-1.81839	37
GOBP_CELL_DIFFERENTIATION_INVOLVED_IN_KIDNEY_DEVELOPMENT	0.156566	0.376387	0.142901	-0.340655	-1.20413	58	0.0276758	0.133524	0.352488	-0.393717	-1.44011	59	1.41716e-05	0.000186368	0.593325	-0.575129	-2.00058	58
GOBP_REGULATION_OF_HYDROLASE_ACTIVITY	0.0623145	0.229179	0.21925	-0.284242	-1.2237	217	0.0814978	0.279716	0.234393	-0.27306	-1.21358	218	1.21447e-05	0.0001639	0.593325	-0.407665	-1.71111	219
GOBP_ENERGY_HOMEOSTASIS	0.0666667	0.236298	0.222056	-0.353937	-1.33921	84	0.00106085	0.0160224	0.45506	-0.42312	-1.64683	85	0.000882079	0.00609282	0.477271	-0.463758	-1.71256	85
GOBP_EMBRYONIC_HEART_TUBE_DEVELOPMENT	0.0974026	0.2871	0.181383	-0.338069	-1.28519	86	0.0134242	0.0851353	0.38073	-0.377659	-1.4703	87	4.81445e-05	0.000523057	0.557332	-0.497986	-1.85479	87
REACTOME_RUNX3_REGULATES_BCL2L11_BIM_TRANSCRIPTION	0.00529569	0.0445779	0.407018	-0.865349	-1.63224	5	0.0689013	0.254613	0.234393	-0.764685	-1.42543	5	0.000172987	0.00158072	0.518848	-0.938821	-1.78215	5
GOBP_NERVE_GROWTH_FACTOR_SIGNALING_PATHWAY	0.0167572	0.098144	0.352488	-0.638382	-1.64311	14	0.00766261	0.0594722	0.407018	-0.654552	-1.67845	14	0.000495138	0.0037905	0.477271	-0.751688	-1.89833	14
GOBP_REGULATION_OF_CHEMOKINE_MEDIATED_SIGNALING_PATHWAY	0.0201027	0.110601	0.352488	-0.669866	-1.55869	10	0.00052426	0.00972395	0.477271	-0.787367	-1.88146	11	0.00604049	0.0280248	0.407018	-0.72314	-1.7352	11
GOBP_PHOSPHOLIPASE_C_PROTEIN_KINASE_C_SIGNAL_TRANSDUCTION	0.00377027	0.0350421	0.431708	-0.728913	-1.79448	12	0.00296792	0.0323426	0.431708	-0.711632	-1.74511	12	0.00575019	0.0270259	0.407018	-0.716453	-1.74624	12
REACTOME_ADIPOGENESIS	0.0444444	0.187573	0.271289	-0.337015	-1.33472	109	0.00547649	0.0484568	0.407018	-0.367471	-1.48703	109	0.000270816	0.00229609	0.498493	-0.451798	-1.73521	108
GOBP_PROTEIN_LOCALIZATION_TO_CELL_PERIPHERY	0.221453	0.454781	0.175204	0.221022	1.07288	364	0.000737161	0.0124764	0.477271	-0.305337	-1.42003	364	0.000407375	0.0032144	0.498493	-0.335319	-1.46752	364
GOBP_NUCLEAR_RECEPTOR_MEDIATED_SIGNALING_PATHWAY	0.00628503	0.0504296	0.407018	-0.330624	-1.41916	202	0.00885404	0.0651985	0.38073	-0.305897	-1.36124	206	0.0012196	0.00786156	0.45506	-0.367834	-1.53259	205
GOBP_REGULATION_OF_CD4_POSITIVE_CD25_POSITIVE_ALPHA_BETA_REGULATORY_T_CELL_DIFFERENTIATION	0.00434703	0.0388692	0.407018	-0.820359	-1.71857	7	0.0522244	0.215891	0.276501	-0.699411	-1.51124	8	0.000302743	0.00250778	0.498493	-0.884849	-1.88387	7
GOBP_REGULATION_OF_SMAD_PROTEIN_SIGNAL_TRANSDUCTION	0.0498392	0.203051	0.257206	-0.376152	-1.39781	74	0.034083	0.154666	0.321776	-0.352395	-1.36826	79	4.1781e-05	0.000463709	0.557332	-0.520464	-1.89931	77
GOBP_OSTEOBLAST_DIFFERENTIATION	0.220497	0.45368	0.165657	0.234397	1.08275	249	0.138702	0.3757	0.17822	-0.252581	-1.13374	251	2.35243e-06	3.95486e-05	0.627257	-0.414245	-1.76187	247
GOBP_RETROGRADE_TRANSPORT_ENDOSOME_TO_GOLGI	0.000241114	0.00422732	0.518848	0.418409	1.75008	108	0.00383483	0.0387128	0.431708	0.382734	1.53213	108	0.0783699	0.181837	0.287857	0.296303	1.24289	108
GOMF_CALCIUM_CHANNEL_REGULATOR_ACTIVITY	0.369416	0.594452	0.0873098	-0.294171	-1.0311	56	0.00305811	0.0329935	0.431708	-0.456315	-1.651	56	6.51324e-05	0.000677001	0.538434	-0.557342	-1.93259	57
GOBP_POSITIVE_REGULATION_OF_AUTOPHAGY	0.0873635	0.271518	0.188204	-0.292521	-1.21325	161	0.000479234	0.00902793	0.498493	-0.368417	-1.57815	162	0.00176027	0.0104898	0.45506	-0.375537	-1.52896	162
REACTOME_ZINC_INFLUX_INTO_CELLS_BY_THE_SLC39_GENE_FAMILY	0.00533146	0.0447743	0.407018	0.735704	1.75814	10	0.0121053	0.0795175	0.38073	0.712455	1.67542	10	0.00115395	0.00755098	0.45506	0.784637	1.87204	10
GOBP_NEGATIVE_REGULATION_OF_MYELOID_LEUKOCYTE_DIFFERENTIATION	0.00740568	0.0571751	0.407018	-0.450974	-1.58217	55	0.0200848	0.109381	0.352488	-0.398637	-1.44231	56	0.000500741	0.00381467	0.477271	-0.520958	-1.78866	55
GOBP_MYELOID_LEUKOCYTE_CYTOKINE_PRODUCTION	0.172007	0.396176	0.135741	-0.348266	-1.21111	51	0.00924724	0.0669483	0.38073	-0.445652	-1.59303	52	4.7843e-05	0.000520305	0.557332	-0.579732	-1.98405	52
GOBP_POSITIVE_REGULATION_OF_CALCIUM_ION_TRANSPORT	0.0271393	0.133287	0.352488	-0.350042	-1.38094	107	0.0256242	0.126798	0.352488	-0.337207	-1.36841	110	0.000109944	0.00106591	0.538434	-0.464809	-1.78518	108
GOBP_VASCULAR_ENDOTHELIAL_GROWTH_FACTOR_SIGNALING_PATHWAY	0.0867347	0.270339	0.197822	-0.380262	-1.33409	55	0.0655391	0.248397	0.257206	-0.37468	-1.35563	56	1.34844e-05	0.000179248	0.593325	-0.583744	-2.00423	55
GOBP_EPITHELIAL_CELL_DIFFERENTIATION_INVOLVED_IN_KIDNEY_DEVELOPMENT	0.108062	0.305036	0.176694	-0.377597	-1.29458	49	0.00701998	0.0567685	0.407018	-0.444535	-1.5784	50	0.000101917	0.000997933	0.538434	-0.586809	-1.97307	49
GOMF_SULFUR_COMPOUND_BINDING	0.181556	0.409064	0.120433	-0.25416	-1.12254	269	0.0359892	0.161022	0.321776	-0.273085	-1.23317	271	1.1959e-05	0.000162408	0.593325	-0.388278	-1.66308	269
REACTOME_REGULATION_OF_APOPTOSIS	8.05589e-07	3.02096e-05	0.659444	0.653184	2.24458	40	0.727984	0.822694	0.0593488	0.254244	0.852211	40	0.137157	0.268079	0.190023	0.360892	1.24655	40
GOBP_DOUBLE_STRAND_BREAK_REPAIR_INVOLVED_IN_MEIOTIC_RECOMBINATION	0.00103577	0.0134451	0.45506	0.763064	1.9346	12	0.0132814	0.0844771	0.38073	0.666226	1.66527	12	0.00587249	0.0274779	0.407018	0.697486	1.77523	12
REACTOME_DEFECTIVE_CFTR_CAUSES_CYSTIC_FIBROSIS	2.05967e-06	6.88683e-05	0.627257	0.60561	2.17078	48	0.315488	0.568306	0.102822	0.311516	1.08469	48	0.125964	0.252489	0.202072	0.348293	1.26392	48
GOBP_POSITIVE_REGULATION_OF_NOTCH_SIGNALING_PATHWAY	0.314433	0.544997	0.096563	-0.312089	-1.0659	48	0.000272067	0.00600613	0.498493	-0.520569	-1.84837	50	0.000959277	0.00650551	0.477271	-0.542658	-1.82462	49
GOMF_PDZ_DOMAIN_BINDING	0.189542	0.419358	0.126254	-0.307531	-1.15773	82	0.00782376	0.0604052	0.38073	-0.378023	-1.47177	83	5.6267e-05	0.000599848	0.557332	-0.499532	-1.83721	83
GOBP_ENDOCRINE_SYSTEM_DEVELOPMENT	0.0401284	0.174753	0.287857	-0.321822	-1.3034	133	0.435185	0.652176	0.0824344	0.243545	1.01734	137	4.78176e-06	7.31129e-05	0.610527	-0.468569	-1.85568	135
REACTOME_TELOMERE_C_STRAND_LAGGING_STRAND_SYNTHESIS	0.0159262	0.0955785	0.352488	0.486417	1.61435	34	0.113725	0.337895	0.184706	0.398653	1.27474	34	4.61192e-05	0.000503076	0.557332	0.617735	2.02649	34
GOBP_NEGATIVE_REGULATION_OF_HUMORAL_IMMUNE_RESPONSE	0.0097177	0.068227	0.38073	-0.636797	-1.73015	17	0.0300101	0.14115	0.352488	-0.563525	-1.51869	17	0.000288468	0.00240799	0.498493	-0.732404	-1.94482	17
GOBP_DENDRITIC_CELL_ANTIGEN_PROCESSING_AND_PRESENTATION	0.00501104	0.0429859	0.407018	-0.686978	-1.80622	15	0.0205896	0.111122	0.352488	-0.598201	-1.55023	15	0.00082702	0.00577525	0.477271	-0.717444	-1.84585	15
GOBP_INTEGRIN_MEDIATED_SIGNALING_PATHWAY	0.293956	0.52645	0.132147	0.254312	1.07033	118	0.0148072	0.0898047	0.38073	-0.33968	-1.38951	118	1.96214e-05	0.000243802	0.57561	-0.46789	-1.81589	118
GOBP_MACROAUTOPHAGY	0.062194	0.229122	0.321776	0.241617	1.17625	383	0.000147018	0.00359481	0.518848	-0.3118	-1.45574	384	0.00977658	0.0403729	0.38073	-0.304683	-1.33869	384
GOMF_TRANSMEMBRANE_RECEPTOR_PROTEIN_TYROSINE_KINASE_ACTIVITY	0.092233	0.279094	0.186433	-0.337657	-1.27339	81	0.023664	0.120967	0.352488	-0.350732	-1.3631	82	4.22836e-05	0.000468325	0.557332	-0.504136	-1.85794	82
GOBP_PROSTATE_GLAND_DEVELOPMENT	0.0674536	0.236743	0.224966	-0.395527	-1.37546	51	0.00919063	0.066814	0.38073	-0.441923	-1.57827	51	0.000153247	0.00142442	0.518848	-0.558474	-1.88461	50
GOBP_VASCULAR_ASSOCIATED_SMOOTH_MUSCLE_CELL_PROLIFERATION	0.122383	0.325275	0.159647	-0.32977	-1.23597	78	0.0041626	0.0407231	0.407018	-0.413189	-1.6098	80	0.000187695	0.00169931	0.518848	-0.494168	-1.80335	77
GOBP_GDP_MANNOSE_METABOLIC_PROCESS	0.00122174	0.0154133	0.45506	0.756919	1.86941	11	0.00687366	0.0561262	0.407018	0.698585	1.67229	11	0.0113933	0.0454807	0.38073	0.68839	1.70206	11
GOBP_DEVELOPMENTAL_CELL_GROWTH	0.197947	0.427908	0.115734	-0.256695	-1.11189	226	0.0248235	0.124666	0.352488	-0.28856	-1.28847	228	1.97851e-05	0.000245553	0.57561	-0.403667	-1.69892	226
GOBP_POST_EMBRYONIC_DEVELOPMENT	0.00843691	0.0620699	0.38073	-0.374643	-1.44442	94	0.0271284	0.131722	0.352488	-0.348512	-1.36978	94	0.000429119	0.0033493	0.498493	-0.448486	-1.68331	95
GOMF_G_PROTEIN_ACTIVITY	0.0910596	0.277198	0.190023	-0.355861	-1.29116	66	0.00366592	0.0376034	0.431708	-0.426433	-1.60158	67	0.000296408	0.00246474	0.498493	-0.504776	-1.80519	67
GOBP_RESCUE_OF_STALLED_RIBOSOME	0.00238098	0.0253784	0.431708	0.536401	1.79214	35	0.0101978	0.0711414	0.38073	0.505232	1.61947	35	0.0040922	0.0207781	0.407018	0.498711	1.64684	35
REACTOME_TRANSCRIPTIONAL_ACTIVITY_OF_SMAD2_SMAD3_SMAD4_HETEROTRIMER	0.0539629	0.21185	0.252961	-0.41098	-1.42919	51	0.00464831	0.0435935	0.407018	-0.461642	-1.64869	51	0.000398684	0.00315966	0.498493	-0.550167	-1.86902	51
GOBP_PROTEIN_LOCALIZATION_TO_ACTIN_CYTOSKELETON	0.0418722	0.181065	0.321776	-0.77736	-1.46627	5	0.00118655	0.0174156	0.45506	-0.888468	-1.65618	5	0.00202624	0.0117572	0.431708	-0.890811	-1.69101	5
GOBP_NEGATIVE_REGULATION_OF_RESPONSE_TO_WOUNDING	0.178457	0.404646	0.129443	-0.304195	-1.16988	93	0.0256789	0.12687	0.352488	-0.339022	-1.34076	97	2.19693e-05	0.000267743	0.57561	-0.493505	-1.84706	94
REACTOME_REGULATION_OF_NPAS4_GENE_EXPRESSION	0.0136376	0.0860318	0.38073	-0.662875	-1.66316	13	0.00124359	0.0180866	0.45506	-0.724149	-1.81314	13	0.00598452	0.0278248	0.407018	-0.699083	-1.74599	13
GOBP_RESPONSE_TO_TOPOLOGICALLY_INCORRECT_PROTEIN	3.08847e-05	0.000744543	0.557332	0.390721	1.70996	164	0.0261197	0.128254	0.352488	0.308461	1.31838	164	0.127341	0.254695	0.245042	0.254253	1.14453	164
GOBP_BIOLOGICAL_PROCESS_INVOLVED_IN_INTERACTION_WITH_HOST	0.0733945	0.247861	0.204295	-0.288492	-1.21061	176	0.115468	0.340526	0.193813	-0.272747	-1.18049	178	1.21883e-05	0.00016404	0.593325	-0.4307	-1.76655	177
GOBP_HYPERSENSITIVITY	0.00275738	0.0284429	0.431708	-0.629443	-1.78501	21	0.0163728	0.0957099	0.352488	-0.549542	-1.56514	21	0.00230333	0.0130909	0.431708	-0.635405	-1.78506	21
GOBP_CELLULAR_RESPONSE_TO_HYDROGEN_PEROXIDE	0.00377724	0.0350767	0.431708	-0.453714	-1.65068	67	0.142251	0.381324	0.170932	-0.316768	-1.2009	70	0.00019559	0.00176194	0.518848	-0.512186	-1.83395	68
GOBP_POSITIVE_REGULATION_OF_CELL_ADHESION_MEDIATED_BY_INTEGRIN	0.0420755	0.181114	0.321776	-0.528479	-1.52049	22	0.00271531	0.0307461	0.431708	-0.610397	-1.77324	22	0.000919953	0.00630608	0.477271	-0.655044	-1.86576	22
GOBP_POSITIVE_REGULATION_OF_RRNA_PROCESSING	0.00281462	0.0287315	0.431708	0.75885	1.81345	10	0.00273607	0.0308079	0.431708	0.763306	1.79501	10	0.0138386	0.0525256	0.38073	0.71329	1.70182	10
GOBP_APICAL_CONSTRICTION	0.0334417	0.154214	0.321776	-0.789068	-1.48836	5	0.00755456	0.0588712	0.407018	-0.831974	-1.55087	5	0.000433003	0.00337474	0.498493	-0.925836	-1.7575	5
GOMF_PROTEIN_SERINE_KINASE_ACTIVITY	7.91032e-05	0.00165886	0.538434	0.311921	1.50929	359	0.00689871	0.0562278	0.407018	-0.279876	-1.29939	360	0.200489	0.347433	0.103197	-0.253089	-1.10563	359
REACTOME_TRANSCRIPTION_COUPLED_NUCLEOTIDE_EXCISION_REPAIR_TC_NER	0.0145551	0.0898772	0.38073	0.373606	1.47078	76	0.0893855	0.294442	0.204295	0.333845	1.2615	76	8.41907e-05	0.000850562	0.538434	0.465414	1.81786	76
GOBP_NEUROTROPHIN_SIGNALING_PATHWAY	0.0706897	0.242904	0.222056	-0.424205	-1.38437	38	0.00498552	0.0455723	0.407018	-0.504488	-1.67355	38	0.000313989	0.00258706	0.498493	-0.585535	-1.88636	38
GOBP_POSITIVE_REGULATION_OF_NATURAL_KILLER_CELL_DIFFERENTIATION	0.000454484	0.00695245	0.498493	-0.808586	-1.88148	10	0.0112315	0.075331	0.38073	-0.712058	-1.62421	10	0.0216918	0.0728865	0.352488	-0.686834	-1.61339	10
GOMF_POTASSIUM_ION_TRANSMEMBRANE_TRANSPORTER_ACTIVITY	0.0298868	0.142746	0.352488	-0.30378	-1.28819	189	0.0179201	0.101442	0.352488	-0.308061	-1.3477	191	0.000207285	0.00185285	0.518848	-0.396918	-1.64546	189
GOBP_ZINC_ION_TRANSPORT	0.000857227	0.0116016	0.477271	0.564023	1.83986	32	0.0251771	0.125388	0.352488	0.480044	1.51835	32	0.00515626	0.024806	0.407018	0.499351	1.63326	32
GOBP_MATURATION_OF_SSU_RRNA_FROM_TRICISTRONIC_RRNA_TRANSCRIPT_SSU_RRNA_5_8S_RRNA_LSU_RRNA	0.00878187	0.0639543	0.38073	0.495544	1.65564	35	0.00381466	0.0386172	0.431708	0.534652	1.71377	35	0.00334392	0.0176099	0.431708	0.503679	1.66325	35
GOBP_MUSCLE_CELL_MIGRATION	0.311897	0.543006	0.0931455	-0.279231	-1.07656	94	0.00416352	0.0407231	0.407018	-0.388469	-1.53328	96	8.70568e-05	0.000876242	0.538434	-0.476901	-1.78492	94
GOBP_PROTEIN_HYDROXYLATION	0.0115771	0.0769431	0.38073	0.627655	1.72781	16	0.000283136	0.00614615	0.498493	0.719224	1.95314	16	0.0346213	0.102959	0.321776	0.557171	1.5276	16
GOBP_POSITIVE_REGULATION_OF_CHROMOSOME_SEGREGATION	9.05956e-05	0.00186368	0.538434	0.627965	2.01195	30	0.154455	0.398821	0.157403	0.398916	1.2399	30	0.00812174	0.0351184	0.38073	0.499551	1.58986	30
REACTOME_RHOA_GTPASE_CYCLE	0.0316792	0.14869	0.321776	0.2981	1.3003	149	0.0013742	0.0191575	0.45506	-0.367184	-1.5502	149	0.00261946	0.0145138	0.431708	-0.379621	-1.52446	149
GOBP_FEMALE_MEIOTIC_NUCLEAR_DIVISION	0.000825062	0.0112367	0.477271	0.523667	1.83791	43	0.0529412	0.217317	0.276501	0.408475	1.3859	43	0.00261525	0.0145128	0.431708	0.47551	1.66287	43
GOBP_NON_CANONICAL_WNT_SIGNALING_PATHWAY	0.079602	0.259089	0.204295	-0.356337	-1.30355	69	0.0255541	0.126625	0.352488	-0.369802	-1.40296	69	5.64409e-05	0.000600517	0.557332	-0.521044	-1.87552	69
GOBP_ADRENERGIC_RECEPTOR_SIGNALING_PATHWAY	0.00444819	0.0392808	0.407018	-0.558536	-1.75841	31	0.017628	0.100616	0.352488	-0.485092	-1.51982	32	0.00148397	0.00915907	0.45506	-0.578225	-1.78987	31
GOMF_HISTONE_H3K9_DEMETHYLASE_ACTIVITY	0.00547563	0.0457715	0.407018	-0.680079	-1.75043	14	0.00214978	0.0261535	0.431708	-0.697771	-1.78928	14	0.00988704	0.0406383	0.38073	-0.679487	-1.69705	13
GOBP_INTERLEUKIN_7_MEDIATED_SIGNALING_PATHWAY	0.00441228	0.0391254	0.407018	-0.788426	-1.70597	8	0.0909091	0.297321	0.206588	-0.657316	-1.42028	8	0.000291332	0.00242814	0.498493	-0.866476	-1.89912	8
REACTOME_CARGO_RECOGNITION_FOR_CLATHRIN_MEDIATED_ENDOCYTOSIS	0.172026	0.396176	0.132147	-0.295912	-1.15783	103	0.00215044	0.0261535	0.431708	-0.384723	-1.54596	105	0.000321097	0.00263158	0.498493	-0.450152	-1.71229	103
GOBP_REGULATION_OF_DNA_TEMPLATED_DNA_REPLICATION	0.00154199	0.018361	0.45506	0.518068	1.81214	42	0.00528554	0.0471995	0.407018	0.475958	1.60928	42	0.0147163	0.0547243	0.38073	0.44017	1.53675	42
GOBP_NEGATIVE_REGULATION_BY_HOST_OF_VIRAL_TRANSCRIPTION	0.0146123	0.0901273	0.38073	-0.642343	-1.65331	14	0.000322631	0.00678589	0.498493	-0.758125	-1.94404	14	0.025446	0.0823946	0.352488	-0.626881	-1.58314	14
GOMF_HMG_BOX_DOMAIN_BINDING	0.00757778	0.0579604	0.407018	-0.700297	-1.72404	12	0.00122301	0.017854	0.45506	-0.740791	-1.81662	12	0.0129936	0.0501648	0.38073	-0.690202	-1.68226	12
GOMF_GLYCOSYLTRANSFERASE_ACTIVITY	0.00337432	0.0327133	0.431708	0.292743	1.36736	270	0.0023534	0.0277994	0.431708	0.31596	1.41547	272	0.0153029	0.0562095	0.38073	-0.31156	-1.3351	270
GOBP_RESPONSE_TO_FUNGUS	0.0303706	0.144494	0.352488	-0.393339	-1.43262	68	0.0220759	0.11612	0.352488	-0.371357	-1.40786	70	0.000181494	0.0016487	0.518848	-0.513322	-1.83801	68
GOBP_REGULATION_OF_STEROID_BIOSYNTHETIC_PROCESS	0.243506	0.476598	0.10882	-0.291203	-1.10703	86	0.0928726	0.300999	0.216543	-0.323704	-1.26024	87	5.39955e-06	8.11811e-05	0.610527	-0.529631	-1.95581	85
GOBP_REGULATION_OF_RECEPTOR_MEDIATED_ENDOCYTOSIS	0.0913462	0.27746	0.186433	-0.301952	-1.21597	127	0.00427025	0.0415219	0.407018	-0.346683	-1.43278	127	0.000313319	0.00258351	0.498493	-0.433237	-1.70461	126
GOBP_MITOCHONDRIAL_DNA_METABOLIC_PROCESS	0.000768734	0.0106851	0.477271	0.643145	1.95432	23	0.0311986	0.145414	0.352488	0.523326	1.52452	23	0.0051068	0.0246449	0.407018	0.578238	1.74442	23
REACTOME_KEAP1_NFE2L2_PATHWAY	3.07448e-07	1.30726e-05	0.674963	0.486184	2.0422	112	0.608614	0.75987	0.0658312	0.233917	0.942168	112	0.666667	0.748978	0.0507028	-0.235131	-0.905292	112
REACTOME_SMOOTH_MUSCLE_CONTRACTION	0.0809859	0.261714	0.208955	-0.408044	-1.35184	43	0.01112	0.0749089	0.38073	-0.440409	-1.50744	43	0.000139779	0.00132081	0.518848	-0.587325	-1.93123	43
GOBP_MODIFIED_AMINO_ACID_BIOSYNTHETIC_PROCESS	0.000164894	0.0030599	0.518848	0.54496	1.94802	47	0.0235841	0.120672	0.352488	0.417226	1.44396	47	0.0323953	0.0981758	0.321776	0.38919	1.39944	47
GOBP_PEPTIDE_ANTIGEN_ASSEMBLY_WITH_MHC_CLASS_II_PROTEIN_COMPLEX	0.0128729	0.0829518	0.38073	-0.653037	-1.68083	14	0.0136466	0.0859855	0.38073	-0.630117	-1.6158	14	0.000729057	0.00525758	0.477271	-0.742802	-1.87589	14
REACTOME_UCH_PROTEINASES	7.50575e-07	2.86438e-05	0.659444	0.516712	2.08182	84	0.804143	0.867405	0.052913	0.22102	0.846582	85	0.212389	0.362248	0.164406	0.282213	1.12771	84
GOBP_MECHANORECEPTOR_DIFFERENTIATION	0.0724638	0.246297	0.2114	-0.355567	-1.32503	76	0.0959488	0.306855	0.2114	-0.324198	-1.24992	77	1.84664e-05	0.000232118	0.57561	-0.529792	-1.93335	77
GOBP_RESPONSE_TO_FIBROBLAST_GROWTH_FACTOR	0.0822785	0.263562	0.195789	-0.306649	-1.23465	124	0.113734	0.337895	0.193813	-0.290448	-1.19996	125	1.37473e-05	0.000181451	0.593325	-0.466969	-1.82779	124
REACTOME_HEDGEHOG_OFF_STATE	1.3345e-06	4.74098e-05	0.643552	0.489571	2.01907	99	0.522556	0.709098	0.0736213	0.244555	0.963868	99	0.185185	0.328927	0.181383	0.270922	1.12247	100
GOBP_LONG_TERM_SYNAPTIC_DEPRESSION	0.0233103	0.121209	0.352488	-0.490012	-1.56084	33	0.0920245	0.299522	0.2114	-0.412262	-1.30886	33	6.10061e-05	0.000640268	0.557332	-0.627483	-1.96655	33
GOBP_CARDIAC_NEURAL_CREST_CELL_DIFFERENTIATION_INVOLVED_IN_HEART_DEVELOPMENT	0.112676	0.312204	0.175204	-0.492647	-1.31528	16	0.0547667	0.222185	0.276501	-0.554662	-1.45955	16	2.12778e-05	0.000260196	0.57561	-0.786007	-2.05241	16
GOBP_PROTEIN_INSERTION_INTO_MITOCHONDRIAL_INNER_MEMBRANE	0.0848214	0.266377	0.231127	0.532614	1.38282	13	0.00135584	0.0189863	0.45506	0.744181	1.89471	13	0.0011488	0.00752639	0.45506	0.731477	1.89395	13
REACTOME_REGULATION_OF_PTEN_STABILITY_AND_ACTIVITY	2.10046e-06	7.00152e-05	0.627257	0.592728	2.21898	56	0.650284	0.783972	0.063079	0.254312	0.907884	56	0.097035	0.211738	0.237794	0.348334	1.2818	56
GOBP_STRIATED_MUSCLE_CELL_PROLIFERATION	0.203583	0.435467	0.120985	-0.302095	-1.14097	83	0.0785563	0.273446	0.234393	-0.330645	-1.28691	85	8.29744e-06	0.000118959	0.593325	-0.524989	-1.93758	84
GOBP_PROTEIN_LOCALIZATION_TO_CELL_JUNCTION	0.0707547	0.243051	0.2114	-0.313376	-1.26209	122	0.000634088	0.011096	0.477271	-0.392696	-1.613	122	0.00301948	0.016231	0.431708	-0.401553	-1.57074	123
GOBP_CARBOHYDRATE_HOMEOSTASIS	0.0288128	0.138981	0.352488	-0.284546	-1.25674	269	0.00703668	0.0568392	0.407018	-0.291586	-1.3191	272	0.000671547	0.0048951	0.477271	-0.360384	-1.54388	266
GOMF_TYPE_I_TRANSFORMING_GROWTH_FACTOR_BETA_RECEPTOR_BINDING	0.189781	0.419491	0.134273	-0.527733	-1.25741	11	0.0148433	0.0899233	0.38073	-0.67111	-1.60365	11	4.85814e-05	0.000527274	0.557332	-0.844742	-2.02699	11
GOMF_1_PHOSPHATIDYLINOSITOL_3_KINASE_ACTIVITY	0.0448029	0.188497	0.287857	-0.583631	-1.53449	15	0.00370355	0.0378461	0.431708	-0.67348	-1.74532	15	0.00082702	0.00577525	0.477271	-0.718418	-1.84836	15
GOBP_CELLULAR_RESPONSE_TO_NUTRIENT_LEVELS	0.0962783	0.285347	0.287805	0.254933	1.1807	252	0.0246588	0.124177	0.352488	-0.277828	-1.25109	253	5.78346e-05	0.000612333	0.557332	-0.382112	-1.62839	253
GOMF_GROWTH_FACTOR_ACTIVITY	0.397496	0.616361	0.0782955	-0.250963	-1.03314	151	0.0054822	0.0484568	0.407018	-0.328947	-1.39238	154	6.35069e-05	0.000664578	0.538434	-0.424683	-1.71248	152
GOBP_REGULATION_OF_OSTEOCLAST_PROLIFERATION	0.0123143	0.0803105	0.38073	-0.778562	-1.63101	7	0.00653355	0.0543046	0.407018	-0.783702	-1.63667	7	0.00172228	0.0103213	0.45506	-0.847431	-1.8042	7
GOBP_SOMATIC_STEM_CELL_POPULATION_MAINTENANCE	0.00107644	0.013873	0.45506	-0.44917	-1.68116	77	0.0831557	0.283054	0.227987	-0.333734	-1.28669	77	0.00155187	0.00949391	0.45506	-0.461878	-1.68551	77
GOBP_RENAL_ABSORPTION	0.00787309	0.0593942	0.38073	-0.50365	-1.6316	37	0.101215	0.317784	0.199915	-0.388752	-1.28961	38	0.000175631	0.00160217	0.518848	-0.601842	-1.93296	37
GOBP_FOREBRAIN_GENERATION_OF_NEURONS	0.0106077	0.0725086	0.38073	-0.390973	-1.47665	83	0.0842333	0.285576	0.227987	-0.326445	-1.27091	87	0.000157542	0.00145932	0.518848	-0.489202	-1.8055	84
REACTOME_SIGNALING_BY_CSF1_M_CSF_IN_MYELOID_CELLS	0.115658	0.31623	0.173748	-0.414971	-1.30643	31	0.0124563	0.0807463	0.38073	-0.497395	-1.54546	31	9.8566e-05	0.00097217	0.538434	-0.637347	-1.97288	31
GOBP_EPITHELIAL_TO_MESENCHYMAL_TRANSITION_INVOLVED_IN_ENDOCARDIAL_CUSHION_FORMATION	0.0357712	0.161374	0.321776	-0.556988	-1.52854	18	0.00978264	0.0693039	0.38073	-0.59085	-1.62768	18	0.000405899	0.00320743	0.498493	-0.702043	-1.87786	18
GOBP_NEGATIVE_REGULATION_OF_CALCIUM_MEDIATED_SIGNALING	0.0415395	0.17981	0.321776	-0.528717	-1.52117	22	0.00211608	0.0259487	0.431708	-0.617287	-1.79326	22	0.00162775	0.00985293	0.45506	-0.637151	-1.81479	22
GOBP_EPITHELIAL_CILIUM_MOVEMENT_INVOLVED_IN_DETERMINATION_OF_LEFT_RIGHT_ASYMMETRY	0.00517158	0.0438189	0.407018	-0.711195	-1.75087	12	0.00136796	0.019095	0.45506	-0.737648	-1.80891	12	0.0203414	0.0695855	0.352488	-0.672578	-1.6393	12
GOBP_RIBOSE_PHOSPHATE_METABOLIC_PROCESS	0.000496716	0.00752389	0.477271	0.293393	1.42906	380	0.0175913	0.100554	0.352488	-0.265033	-1.23491	379	0.016473	0.0593171	0.352488	-0.297895	-1.30595	379
GOMF_CATALYTIC_ACTIVITY_ACTING_ON_A_RRNA	0.003673	0.034345	0.431708	0.583445	1.77851	24	0.00355057	0.0367656	0.431708	0.601426	1.77059	24	0.0110505	0.0443746	0.38073	0.534964	1.63701	24
REACTOME_CD209_DC_SIGN_SIGNALING	0.0363742	0.163752	0.321776	-0.533696	-1.51348	21	0.025986	0.127829	0.352488	-0.527715	-1.50298	21	0.000152671	0.00142029	0.518848	-0.698531	-1.96241	21
REACTOME_DISORDERS_OF_TRANSMEMBRANE_TRANSPORTERS	2.85338e-05	0.000692505	0.57561	0.388611	1.70264	160	0.0163634	0.0957099	0.352488	0.312219	1.334	163	0.310298	0.464202	0.0838361	-0.261347	-1.06405	162
REACTOME_INTERLEUKIN_RECEPTOR_SHC_SIGNALING	0.00788074	0.0593942	0.38073	-0.56577	-1.72249	27	0.0175745	0.10051	0.352488	-0.508668	-1.52748	27	0.00104711	0.00696571	0.45506	-0.621836	-1.8581	27
GOMF_BMP_RECEPTOR_BINDING	0.0236293	0.122222	0.352488	-0.635342	-1.59408	13	0.0613861	0.238841	0.257206	-0.590231	-1.47783	13	0.00010031	0.000985772	0.538434	-0.798171	-1.99347	13
GOMF_BMP_BINDING	0.062724	0.229789	0.24134	-0.501244	-1.42145	21	0.00949139	0.0680684	0.38073	-0.575268	-1.63841	21	0.000245932	0.00212342	0.498493	-0.697755	-1.9144	20
GOBP_ENDOLYSOSOMAL_TOLL_LIKE_RECEPTOR_SIGNALING_PATHWAY	0.164129	0.386375	0.1396	-0.346014	-1.20539	52	0.0290305	0.13786	0.352488	-0.408053	-1.45863	52	3.07921e-05	0.000358302	0.557332	-0.585647	-2.00429	52
GOMF_VOLTAGE_GATED_POTASSIUM_CHANNEL_ACTIVITY	0.0312818	0.147788	0.321776	-0.3582	-1.38199	96	0.00626446	0.0527247	0.407018	-0.369385	-1.46888	99	0.000753821	0.00539299	0.477271	-0.45069	-1.69449	96
GOBP_POSITIVE_REGULATION_OF_SMAD_PROTEIN_SIGNAL_TRANSDUCTION	0.0671378	0.236743	0.231127	-0.424016	-1.39071	41	0.00596012	0.0510759	0.407018	-0.475042	-1.61536	42	0.000370194	0.00297753	0.498493	-0.579838	-1.89639	42
GOBP_MULTICELLULAR_ORGANISMAL_LEVEL_WATER_HOMEOSTASIS	0.0012969	0.0162113	0.45506	-0.585395	-1.84296	31	0.0360463	0.161056	0.321776	-0.451499	-1.41457	32	0.00323276	0.0171305	0.431708	-0.559992	-1.73343	31
GOBP_POSITIVE_REGULATION_OF_CYCLASE_ACTIVITY	0.0723327	0.246297	0.224966	-0.472756	-1.3956	24	0.00082309	0.0135292	0.477271	-0.630892	-1.8679	24	0.00255308	0.0142925	0.431708	-0.613587	-1.77451	24
GOBP_REGULATION_OF_ANTIGEN_PROCESSING_AND_PRESENTATION_OF_PEPTIDE_OR_POLYSACCHARIDE_ANTIGEN_VIA_MHC_CLASS_II	0.00481112	0.0416014	0.407018	-0.869372	-1.63983	5	0.00164751	0.0217898	0.45506	-0.8807	-1.6417	5	0.0192634	0.066807	0.352488	-0.813118	-1.54353	5
REACTOME_CLASS_I_MHC_MEDIATED_ANTIGEN_PROCESSING_PRESENTATION	3.55147e-05	0.000839298	0.557332	0.313685	1.51989	370	0.119306	0.346281	0.190023	-0.244213	-1.13692	372	0.0361882	0.106332	0.261664	-0.280235	-1.22817	372
GOBP_KERATINOCYTE_PROLIFERATION	0.000988862	0.0129138	0.45506	-0.494818	-1.75489	59	0.15222	0.396167	0.164406	-0.333852	-1.22114	59	0.0010227	0.00682432	0.45506	-0.502476	-1.75512	59
GOBP_RAS_PROTEIN_SIGNAL_TRANSDUCTION	0.205329	0.437879	0.117766	-0.282736	-1.12908	114	0.00984732	0.0695668	0.38073	-0.357582	-1.46681	116	7.61579e-05	0.000780348	0.538434	-0.457283	-1.76479	115
GOBP_ESTABLISHMENT_OF_LEFT_RIGHT_ASYMMETRY	0.00330157	0.0323402	0.431708	-0.795195	-1.72062	8	0.00943053	0.0679199	0.38073	-0.739355	-1.59755	8	0.00495354	0.0240556	0.407018	-0.790145	-1.73182	8
GOBP_NEGATIVE_REGULATION_OF_MAPK_CASCADE	0.11828	0.320864	0.158514	-0.279055	-1.1667	172	0.0103957	0.0717694	0.38073	-0.310718	-1.34937	174	0.00012744	0.0012207	0.518848	-0.412127	-1.68259	173
REACTOME_TRANSCRIPTIONAL_AND_POST_TRANSLATIONAL_REGULATION_OF_MITF_M_EXPRESSION_AND_ACTIVITY	0.0213544	0.114455	0.352488	-0.413112	-1.4752	61	0.0377401	0.16713	0.321776	-0.374593	-1.38995	61	0.000194482	0.00175342	0.518848	-0.521199	-1.83272	61
GOBP_PLATELET_DEGRANULATION	0.024841	0.126251	0.352488	-0.713069	-1.54292	8	0.0169286	0.0978796	0.352488	-0.722357	-1.56082	8	0.000372823	0.00299199	0.498493	-0.860249	-1.88547	8
REACTOME_AMINE_LIGAND_BINDING_RECEPTORS	0.00294761	0.0297794	0.431708	-0.531376	-1.72142	37	0.0470781	0.20061	0.321776	-0.435322	-1.43497	36	0.00113846	0.00746319	0.45506	-0.585005	-1.85417	35
GOBP_VENTRICULAR_SEPTUM_DEVELOPMENT	0.0708535	0.243279	0.213928	-0.352971	-1.32293	78	0.0391794	0.172595	0.321776	-0.349807	-1.35821	79	5.89829e-05	0.000621996	0.557332	-0.511139	-1.87219	78
GOBP_ORGANELLE_DISASSEMBLY	0.00572456	0.047267	0.407018	0.404161	1.569	73	0.0106239	0.0728807	0.38073	0.395196	1.48344	73	0.00270364	0.0148962	0.431708	0.410008	1.59542	73
GOBP_MORPHOGENESIS_OF_AN_EPITHELIAL_SHEET	0.307179	0.539173	0.0962406	-0.296858	-1.07133	65	0.00329318	0.0349038	0.431708	-0.426481	-1.60153	65	0.00016471	0.00151533	0.518848	-0.529402	-1.87363	65
GOBP_ASSOCIATIVE_LEARNING	0.0401929	0.174933	0.287857	-0.365882	-1.40712	93	0.0322206	0.149151	0.321776	-0.350609	-1.37467	93	0.000130095	0.00124124	0.518848	-0.472141	-1.76046	93
GOBP_POSITIVE_REGULATION_OF_MITOTIC_CELL_CYCLE_PHASE_TRANSITION	3.35834e-06	0.000106991	0.627257	0.49478	2.01368	93	0.233645	0.491448	0.120985	0.28423	1.12032	96	0.215569	0.365652	0.164406	0.271131	1.11347	94
GOBP_POSITIVE_REGULATION_OF_TRANSCRIPTION_BY_RNA_POLYMERASE_I	0.000318756	0.00532082	0.498493	0.586081	1.95812	35	0.0333771	0.152742	0.321776	0.459222	1.47199	35	0.0160309	0.0581414	0.352488	0.457355	1.50036	34
GOMF_METAL_CLUSTER_BINDING	7.7417e-05	0.00163302	0.538434	0.476331	1.87519	76	0.0931099	0.300999	0.199915	0.332415	1.25609	76	0.0237509	0.0782205	0.352488	0.348122	1.35973	76
GOBP_REGULATION_OF_MYELOID_DENDRITIC_CELL_ACTIVATION	0.00434703	0.0388692	0.407018	-0.843998	-1.67722	6	0.0020029	0.024966	0.431708	-0.859263	-1.70703	6	0.0196779	0.0678526	0.352488	-0.794647	-1.59486	6
GOMF_ADENYLATE_KINASE_ACTIVITY	0.00238483	0.0253784	0.431708	-0.782638	-1.76229	9	0.0142584	0.0879036	0.38073	-0.696321	-1.54616	9	0.00506832	0.0245249	0.407018	-0.77792	-1.7899	9
GOBP_HORMONE_MEDIATED_SIGNALING_PATHWAY	0.0112974	0.0755027	0.38073	-0.311415	-1.34891	226	0.019694	0.107958	0.352488	-0.289808	-1.29313	232	0.00077786	0.00552349	0.477271	-0.361835	-1.52377	230
REACTOME_DEGRADATION_OF_GLI1_BY_THE_PROTEASOME	1.14501e-06	4.12204e-05	0.643552	0.624162	2.23114	47	0.748549	0.834051	0.0574877	0.245163	0.848472	47	0.2021	0.349465	0.158514	0.323979	1.16496	47
GOBP_CORNEA_DEVELOPMENT_IN_CAMERA_TYPE_EYE	0.0559567	0.215753	0.257206	-0.594624	-1.49191	13	0.00304677	0.0329039	0.431708	-0.70167	-1.75686	13	0.00101609	0.00679463	0.45506	-0.748111	-1.86844	13
REACTOME_NEUROTRANSMITTER_RECEPTORS_AND_POSTSYNAPTIC_SIGNAL_TRANSMISSION	0.325991	0.557162	0.0855357	-0.243769	-1.04635	202	0.00791921	0.0607211	0.38073	-0.31681	-1.40432	202	6.73441e-05	0.000697308	0.538434	-0.403071	-1.67651	202
GOBP_RETINAL_CONE_CELL_DIFFERENTIATION	0.00833742	0.061674	0.38073	-0.666933	-1.7166	14	0.0030169	0.0326139	0.431708	-0.691086	-1.77214	14	0.0069347	0.0313789	0.407018	-0.67482	-1.7042	14
GOBP_REGULATION_OF_HAIR_FOLLICLE_DEVELOPMENT	0.000337633	0.00553329	0.498493	-0.685119	-1.94335	20	0.367387	0.605493	0.095288	-0.381263	-1.07623	20	0.00141588	0.0088199	0.45506	-0.661899	-1.81603	20
GOBP_POSITIVE_REGULATION_OF_LYMPHOCYTE_MIGRATION	0.0215403	0.115052	0.352488	-0.439083	-1.46694	44	0.010061	0.0704466	0.38073	-0.445643	-1.52536	43	0.000818053	0.00572372	0.477271	-0.553438	-1.8243	44
REACTOME_RNA_POLYMERASE_I_TRANSCRIPTION_TERMINATION	0.0195511	0.108658	0.352488	0.490919	1.59539	31	0.00266082	0.0303849	0.431708	0.551249	1.72855	31	0.00342145	0.0178741	0.431708	0.519243	1.67333	31
GOBP_SULFUR_COMPOUND_METABOLIC_PROCESS	3.76471e-05	0.000876269	0.557332	0.324296	1.5482	319	0.393116	0.622185	0.086795	0.22453	1.02111	320	0.0120681	0.0476118	0.38073	-0.314573	-1.36771	320
GOBP_POSITIVE_REGULATION_OF_NEUROGENESIS	0.136778	0.347654	0.2114	0.246001	1.1256	231	0.0177081	0.100902	0.352488	-0.292201	-1.30381	232	7.38663e-05	0.000760092	0.538434	-0.387253	-1.63081	230
GOBP_INNATE_IMMUNE_RESPONSE_IN_MUCOSA	0.00204923	0.0226759	0.431708	-0.596117	-1.78174	25	0.0612245	0.238841	0.261664	-0.479286	-1.42301	25	0.00143451	0.00890695	0.45506	-0.606593	-1.76427	25
GOBP_REGULATION_OF_CELL_FATE_COMMITMENT	0.0340751	0.156268	0.321776	-0.437981	-1.47361	45	0.0192397	0.106819	0.352488	-0.421681	-1.46372	46	0.000275825	0.00232943	0.498493	-0.56834	-1.87992	46
GOBP_REGULATION_OF_CELLULAR_EXTRAVASATION	0.00899708	0.064853	0.38073	-0.50113	-1.64034	39	0.0870445	0.289916	0.216543	-0.398837	-1.33961	39	0.000231397	0.00202216	0.518848	-0.605453	-1.95365	39
GOMF_STRUCTURAL_CONSTITUENT_OF_RIBOSOME	0.385093	0.606424	0.0795565	-0.250202	-1.03937	162	1.8106e-06	0.000102683	0.643552	0.441206	1.88511	163	0.263158	0.417126	0.166934	0.238852	1.07394	163
GOBP_NEGATIVE_REGULATION_OF_DENDRITIC_CELL_APOPTOTIC_PROCESS	0.000530902	0.00793048	0.477271	-0.825213	-1.85816	9	0.0707269	0.258473	0.237794	-0.670779	-1.48944	9	0.00493582	0.0239911	0.407018	-0.778458	-1.79114	9
GOBP_POSITIVE_REGULATION_OF_T_CELL_RECEPTOR_SIGNALING_PATHWAY	0.0185674	0.105264	0.352488	-0.565243	-1.56803	19	0.0194046	0.106908	0.352488	-0.583461	-1.62266	19	0.000522753	0.00397116	0.477271	-0.68781	-1.859	19
REACTOME_SYNTHESIS_OF_PROSTAGLANDINS_PG_AND_THROMBOXANES_TX	0.00600659	0.0489964	0.407018	-0.678585	-1.78415	15	0.00759108	0.0590708	0.407018	-0.644688	-1.6707	15	0.00416806	0.0210825	0.407018	-0.665086	-1.71114	15
GOMF_RECEPTOR_SERINE_THREONINE_KINASE_BINDING	0.0583039	0.221034	0.248911	-0.46635	-1.44647	29	0.1167	0.34231	0.184706	-0.413087	-1.27454	30	2.80459e-05	0.000330257	0.57561	-0.669756	-2.06833	30
GOBP_REGULATION_OF_SYSTEMIC_ARTERIAL_BLOOD_PRESSURE_BY_CIRCULATORY_RENIN_ANGIOTENSIN	0.0410035	0.177918	0.321776	-0.529055	-1.52214	22	0.00945585	0.0680118	0.38073	-0.569743	-1.65514	22	0.000496836	0.00379562	0.477271	-0.670029	-1.90844	22
GOBP_REGULATION_OF_TRIGLYCERIDE_CATABOLIC_PROCESS	0.0315244	0.148285	0.321776	-0.599908	-1.54408	14	0.00363112	0.0373171	0.431708	-0.684267	-1.75465	14	0.00168518	0.010143	0.45506	-0.716956	-1.81061	14
GOBP_NEGATIVE_REGULATION_OF_B_CELL_APOPTOTIC_PROCESS	0.0457746	0.191763	0.282013	-0.577572	-1.54201	16	0.00297143	0.0323483	0.431708	-0.656281	-1.72695	16	0.00143397	0.00890695	0.45506	-0.705987	-1.84347	16
GOBP_PLATELET_AGGREGATION	0.161031	0.381807	0.137251	-0.31725	-1.18224	76	0.0323088	0.149411	0.321776	-0.353907	-1.37038	78	3.75393e-05	0.00042183	0.557332	-0.522487	-1.90669	77
GOBP_FEMALE_MEIOSIS_I	0.000646553	0.00933525	0.477271	0.735381	1.90926	13	0.0353936	0.158915	0.321776	0.61354	1.56209	13	0.00860548	0.0366674	0.38073	0.656617	1.70012	13
REACTOME_REGULATION_OF_TP53_ACTIVITY	7.27387e-05	0.00154946	0.538434	0.381496	1.6691	159	0.33892	0.587201	0.0968878	0.246861	1.0497	160	0.00801311	0.0347878	0.38073	0.304871	1.36548	159
GOBP_REGULATION_OF_LEUKOCYTE_DEGRANULATION	0.0504348	0.203148	0.266351	-0.428931	-1.4441	46	0.0053724	0.0478568	0.407018	-0.468957	-1.62783	46	0.000732962	0.00528221	0.477271	-0.546249	-1.80685	46
REACTOME_CYTOPROTECTION_BY_HMOX1	3.2213e-05	0.00076969	0.557332	0.52151	1.96296	58	0.0216351	0.114485	0.352488	0.401134	1.44588	59	0.286486	0.441282	0.132846	0.288837	1.08738	59
REACTOME_SYNTHESIS_OF_LEUKOTRIENES_LT_AND_EOXINS_EX	0.0140917	0.0879202	0.38073	-0.571208	-1.62024	20	0.030424	0.142663	0.352488	-0.535192	-1.51074	20	0.000470941	0.00362598	0.498493	-0.683408	-1.87504	20
REACTOME_ARACHIDONATE_METABOLISM	0.0501672	0.203124	0.261664	-0.39536	-1.40216	59	0.0043456	0.0418042	0.407018	-0.447608	-1.63723	59	0.000935664	0.00638544	0.477271	-0.503734	-1.75951	59
GOMF_RETINOIC_ACID_BINDING	0.00894031	0.0648297	0.38073	-0.546246	-1.63268	25	0.232932	0.490497	0.126254	-0.385769	-1.15842	27	9.81493e-05	0.000968945	0.538434	-0.673319	-1.9876	26
REACTOME_INTERACTION_BETWEEN_L1_AND_ANKYRINS	0.0107425	0.0730782	0.38073	0.50727	1.64853	31	0.00166609	0.0219991	0.45506	0.566672	1.77691	31	0.0114726	0.0457297	0.38073	0.47625	1.53478	31
GOBP_CELLULAR_RESPONSE_TO_ACID_CHEMICAL	0.320908	0.552231	0.0919686	-0.275536	-1.06325	97	0.0103957	0.0717694	0.38073	-0.364743	-1.44248	97	6.28409e-05	0.000658246	0.538434	-0.486882	-1.83057	96
REACTOME_METABOLISM_OF_CARBOHYDRATES_AND_CARBOHYDRATE_DERIVATIVES	2.59113e-05	0.000639172	0.57561	0.342288	1.61271	283	0.0534015	0.217893	0.321776	0.275904	1.2388	284	0.152672	0.287774	0.123842	-0.265841	-1.1413	283
GOMF_NUCLEOSIDE_MONOPHOSPHATE_KINASE_ACTIVITY	0.0131704	0.0840667	0.38073	-0.57312	-1.62566	20	0.0146971	0.0893873	0.38073	-0.567727	-1.60258	20	0.00110298	0.00729632	0.45506	-0.667202	-1.83058	20
REACTOME_NITRIC_OXIDE_STIMULATES_GUANYLATE_CYCLASE	0.12656	0.332081	0.165657	-0.44794	-1.28877	22	0.00105284	0.0159725	0.45506	-0.636867	-1.85014	22	0.00162775	0.00985293	0.45506	-0.637628	-1.81615	22
GOBP_INORGANIC_ION_IMPORT_ACROSS_PLASMA_MEMBRANE	0.0317668	0.148907	0.321776	-0.325567	-1.31662	132	0.0161359	0.0947797	0.352488	-0.327257	-1.36135	135	0.000425005	0.00332679	0.498493	-0.421633	-1.66673	132
GOMF_ALPHA_N_ACETYLNEURAMINATE_ALPHA_2_8_SIALYLTRANSFERASE_ACTIVITY	0.038073	0.168055	0.321776	-0.750225	-1.49087	6	0.0529301	0.217317	0.271289	-0.763176	-1.51614	6	0.000108496	0.00105478	0.538434	-0.924665	-1.85581	6
REACTOME_VASOPRESSIN_REGULATES_RENAL_WATER_HOMEOSTASIS_VIA_AQUAPORINS	0.746903	0.83253	0.0534572	-0.2524	-0.83172	42	0.00116464	0.0171405	0.45506	-0.511908	-1.75217	43	0.000252796	0.00216883	0.498493	-0.588911	-1.91816	41
GOBP_APICAL_JUNCTION_ASSEMBLY	0.177134	0.402797	0.130106	-0.308568	-1.15915	79	0.00197151	0.0246883	0.431708	-0.426912	-1.65759	79	0.000632589	0.00466141	0.477271	-0.467324	-1.71859	79
GOBP_ERAD_PATHWAY	0.000203255	0.00364644	0.518848	0.413806	1.73794	111	0.0247945	0.124628	0.352488	0.340252	1.36558	111	0.0443194	0.123446	0.321776	0.307852	1.29427	111
GOBP_PROTEIN_N_LINKED_GLYCOSYLATION	0.000510645	0.00768102	0.477271	0.445849	1.74261	74	0.00215487	0.0261535	0.431708	0.428763	1.60944	73	0.20354	0.350976	0.168238	0.290414	1.12436	74
GOBP_NEGATIVE_REGULATION_OF_B_CELL_PROLIFERATION	0.00559834	0.0464577	0.407018	-0.636788	-1.74753	18	0.00978264	0.0693039	0.38073	-0.59075	-1.6274	18	0.00411155	0.0208666	0.407018	-0.632983	-1.69314	18
REACTOME_SIGNALING_BY_ERYTHROPOIETIN	0.0137097	0.0862848	0.38073	-0.528468	-1.57954	25	0.0175561	0.100458	0.352488	-0.495106	-1.46998	25	0.000937644	0.00639072	0.477271	-0.619207	-1.80096	25
REACTOME_INWARDLY_RECTIFYING_K_CHANNELS	0.109735	0.307268	0.17822	-0.405857	-1.29798	34	0.00361557	0.0372634	0.431708	-0.528522	-1.72836	35	0.000572106	0.00425928	0.477271	-0.582761	-1.82639	33
GOBP_OLIGOSACCHARIDE_METABOLIC_PROCESS	0.0259394	0.129278	0.352488	-0.404369	-1.45137	63	0.0532787	0.217697	0.282013	-0.365244	-1.36168	62	0.000166213	0.00152526	0.518848	-0.518451	-1.8307	62
GOBP_TIGHT_JUNCTION_ORGANIZATION	0.0649351	0.233197	0.224966	-0.35396	-1.34405	85	0.00790239	0.0607211	0.38073	-0.381346	-1.48424	85	0.000452695	0.0035074	0.498493	-0.473	-1.74669	85
GOBP_NADH_DEHYDROGENASE_COMPLEX_ASSEMBLY	0.00091334	0.0121329	0.477271	0.53178	1.8601	42	0.00739973	0.0582733	0.407018	0.464317	1.56992	42	0.0345394	0.102772	0.321776	0.402295	1.40452	42
GOBP_PHOTORECEPTOR_CELL_DIFFERENTIATION	0.0018903	0.0213548	0.45506	-0.45218	-1.67318	72	0.00981135	0.0693711	0.38073	-0.387495	-1.47086	73	0.0127546	0.0494785	0.38073	-0.420921	-1.51923	73
GOBP_CYTOSKELETON_DEPENDENT_CYTOKINESIS	6.33948e-05	0.00138037	0.538434	0.408713	1.74131	125	0.386194	0.616651	0.0894367	0.251312	1.03847	126	0.00976818	0.0403729	0.38073	0.326121	1.40223	124
GOMF_MHC_CLASS_II_PROTEIN_COMPLEX_BINDING	0.0800712	0.260394	0.2114	-0.463605	-1.38567	25	0.0105578	0.0727032	0.38073	-0.515089	-1.52931	25	0.000283693	0.00237546	0.498493	-0.648701	-1.88674	25
GOBP_MULTICELLULAR_ORGANISMAL_RESPONSE_TO_STRESS	0.0146698	0.0902245	0.38073	-0.369324	-1.42517	97	0.00896731	0.0658982	0.38073	-0.367169	-1.45207	97	0.00182619	0.0107934	0.45506	-0.441727	-1.66053	97
GOBP_UDP_N_ACETYLGLUCOSAMINE_BIOSYNTHETIC_PROCESS	0.000766932	0.0106851	0.477271	0.794078	1.89764	10	0.0149624	0.0905221	0.38073	0.699654	1.64532	10	0.0215947	0.0727459	0.352488	0.687208	1.63959	10
REACTOME_RUNX1_AND_FOXP3_CONTROL_THE_DEVELOPMENT_OF_REGULATORY_T_LYMPHOCYTES_TREGS	0.00972979	0.068227	0.38073	-0.702313	-1.63419	10	0.0650888	0.247296	0.248911	-0.656353	-1.49715	10	0.000396869	0.00315221	0.498493	-0.811586	-1.90644	10
GOBP_REGULATION_OF_DENDRITIC_CELL_DIFFERENTIATION	0.0537634	0.211144	0.261664	-0.560553	-1.47382	15	0.0164421	0.0959596	0.352488	-0.606365	-1.57139	15	0.000286617	0.00239438	0.498493	-0.748115	-1.92476	15
GOBP_EMBRYONIC_DIGESTIVE_TRACT_DEVELOPMENT	0.0181302	0.103711	0.352488	-0.488457	-1.55716	35	0.177291	0.426828	0.146416	-0.37454	-1.22481	35	7.99302e-05	0.000813602	0.538434	-0.635647	-2.01468	35
GOBP_PROTEIN_LOCALIZATION_TO_MITOCHONDRION	0.00232375	0.0249468	0.431708	0.345447	1.4772	136	0.0072102	0.0576391	0.407018	0.343277	1.43531	136	0.0153619	0.0563495	0.38073	0.309151	1.34658	136
GOBP_PHOSPHATIDYLINOSITOL_MEDIATED_SIGNALING	0.0350718	0.15904	0.321776	-0.52446	-1.54823	24	0.0254875	0.126353	0.352488	-0.520553	-1.54122	24	0.000291017	0.00242738	0.498493	-0.665552	-1.92479	24
GOBP_REGULATION_OF_CELL_ADHESION_MEDIATED_BY_INTEGRIN	0.0429553	0.18373	0.287857	-0.428344	-1.46296	48	0.0142036	0.0876159	0.38073	-0.431441	-1.53151	49	0.000427875	0.00334683	0.498493	-0.564376	-1.88264	48
GOBP_PROTEIN_UFMYLATION	0.0104146	0.0715509	0.38073	0.776823	1.67686	7	0.00333787	0.0351027	0.431708	0.815072	1.7314	7	0.00751378	0.0333803	0.407018	0.803661	1.71226	7
GOBP_REGULATION_OF_STEM_CELL_POPULATION_MAINTENANCE	0.096	0.285108	0.181383	-0.342618	-1.27513	75	0.00147054	0.02024	0.45506	-0.429691	-1.63403	75	0.00185662	0.0109434	0.45506	-0.458938	-1.66897	75
GOBP_RESPONSE_TO_PROSTAGLANDIN_D	0.0336266	0.154621	0.321776	-0.722518	-1.5136	7	0.00527577	0.0471995	0.407018	-0.794478	-1.65918	7	0.00148918	0.00917789	0.45506	-0.852704	-1.81543	7
REACTOME_ANTIGEN_PROCESSING_CROSS_PRESENTATION	1.9299e-06	6.51949e-05	0.627257	0.491504	2.02429	96	0.349057	0.593654	0.0959207	0.268515	1.05892	98	0.393443	0.542489	0.0762797	-0.275138	-1.03429	97
GOBP_POSITIVE_REGULATION_OF_TYPE_2_IMMUNE_RESPONSE	0.0202064	0.110945	0.352488	-0.585574	-1.60699	18	0.016114	0.0947078	0.352488	-0.571254	-1.5737	18	0.000815806	0.0057154	0.477271	-0.686276	-1.83569	18
GOBP_POSITIVE_REGULATION_OF_MONOCYTE_DIFFERENTIATION	0.0932358	0.280643	0.197822	-0.591161	-1.37556	10	0.00325282	0.0346115	0.431708	-0.758411	-1.72995	10	0.000878139	0.00607145	0.477271	-0.793803	-1.86466	10
GOBP_RETINOIC_ACID_METABOLIC_PROCESS	0.0209398	0.112849	0.352488	-0.492945	-1.57018	33	0.0163682	0.0957099	0.352488	-0.482117	-1.53063	33	0.000779444	0.00552429	0.477271	-0.573812	-1.79834	33
GOBP_COTRANSLATIONAL_PROTEIN_TARGETING_TO_MEMBRANE	0.000727119	0.0102139	0.477271	0.598655	1.90295	29	0.00543135	0.0482628	0.407018	0.545739	1.67829	29	0.0678392	0.165391	0.276501	0.449754	1.42364	29
GOBP_POSITIVE_REGULATION_OF_CELL_SUBSTRATE_ADHESION	0.125	0.329349	0.156312	-0.295855	-1.19119	124	0.0141974	0.0876159	0.38073	-0.32226	-1.33184	127	0.000152132	0.00141649	0.518848	-0.438408	-1.7203	125
GOBP_CELLULAR_RESPONSE_TO_INSULIN_STIMULUS	0.175676	0.400679	0.12564	-0.262675	-1.12633	212	0.00149785	0.0205116	0.45506	-0.335613	-1.49313	216	0.00104047	0.00693005	0.45506	-0.367369	-1.53519	213
GOMF_KINASE_INHIBITOR_ACTIVITY	0.308901	0.540043	0.125033	0.259569	1.06391	95	0.0152219	0.0914497	0.38073	-0.359681	-1.41966	96	5.86793e-05	0.000619456	0.557332	-0.487872	-1.83429	96
GOBP_REGULATION_OF_B_CELL_APOPTOTIC_PROCESS	0.0268013	0.132231	0.352488	-0.558422	-1.60664	22	0.00975843	0.069241	0.38073	-0.567843	-1.64962	22	0.00106148	0.00705262	0.45506	-0.652623	-1.85886	22
GOMF_ADRENERGIC_RECEPTOR_ACTIVITY	0.00155035	0.018361	0.45506	-0.768687	-1.78864	10	0.205128	0.458891	0.134273	-0.542935	-1.23844	10	0.000878139	0.00607145	0.477271	-0.793728	-1.86449	10
REACTOME_ACTIVATION_OF_MATRIX_METALLOPROTEINASES	0.00740435	0.0571751	0.407018	-0.531756	-1.6938	33	0.0111883	0.0751341	0.38073	-0.497258	-1.5787	33	0.00339803	0.0177883	0.431708	-0.540352	-1.69348	33
GOBP_MESENCHYMAL_CELL_MIGRATION	0.179054	0.405526	0.132846	-0.331431	-1.18352	61	0.057377	0.229001	0.271289	-0.361357	-1.34718	62	2.74697e-05	0.000323825	0.57561	-0.551506	-1.93928	61
REACTOME_NUCLEAR_ENVELOPE_NE_REASSEMBLY	0.000211162	0.00377575	0.518848	0.4569	1.78909	75	0.0963636	0.308	0.193813	0.332375	1.25982	75	0.0140259	0.052905	0.38073	0.362725	1.41677	76
GOBP_REGULATION_OF_MORPHOGENESIS_OF_AN_EPITHELIUM	0.0281745	0.137065	0.352488	-0.401987	-1.46249	67	0.16	0.405598	0.159647	-0.317436	-1.19221	67	6.37252e-05	0.000666218	0.538434	-0.53203	-1.90085	66
GOMF_ACETYLGALACTOSAMINYLTRANSFERASE_ACTIVITY	0.00075677	0.0106007	0.477271	0.573474	1.90328	34	0.00204139	0.0252713	0.431708	0.550804	1.76125	34	0.186398	0.33043	0.161979	0.366846	1.20345	34
REACTOME_TOLL_LIKE_RECEPTOR_CASCADES	0.521407	0.706726	0.0635008	-0.233317	-0.97567	168	0.00605229	0.0515874	0.407018	-0.324722	-1.40125	170	9.24172e-05	0.000919917	0.538434	-0.416636	-1.69554	169
GOBP_UDP_N_ACETYLGLUCOSAMINE_METABOLIC_PROCESS	0.000350143	0.00568654	0.498493	0.754989	2.01444	14	0.0112713	0.0754596	0.38073	0.650886	1.71012	14	0.0743405	0.175098	0.257206	0.547935	1.44438	14
GOBP_LIPOPROTEIN_METABOLIC_PROCESS	0.0503247	0.203148	0.257206	-0.358177	-1.36671	88	0.0602151	0.236424	0.271289	-0.33695	-1.31497	88	9.72874e-05	0.000963956	0.538434	-0.49757	-1.86067	88
REACTOME_NR1H2_AND_NR1H3_MEDIATED_SIGNALING	0.118261	0.320864	0.169571	-0.37985	-1.27885	46	0.00336238	0.0351901	0.431708	-0.476862	-1.66558	47	0.000747844	0.00536799	0.477271	-0.545245	-1.80353	46
GOBP_ACTIN_FILAMENT_BASED_MOVEMENT	0.113208	0.312856	0.164406	-0.291624	-1.1939	142	0.00349745	0.0362877	0.431708	-0.347476	-1.45911	143	0.000755398	0.0054007	0.477271	-0.406002	-1.62067	142
GOBP_PROTEIN_LOCALIZATION_TO_MOTILE_CILIUM	0.00786106	0.0593703	0.38073	-0.854894	-1.61252	5	0.00163044	0.0215903	0.45506	-0.88106	-1.64237	5	0.0237628	0.0782205	0.352488	-0.805332	-1.52875	5
GOBP_REGULATION_OF_RESPONSE_TO_MACROPHAGE_COLONY_STIMULATING_FACTOR	0.00605843	0.0492794	0.407018	-0.836348	-1.66202	6	0.0041656	0.0407231	0.407018	-0.838827	-1.66643	6	0.0122903	0.0482068	0.38073	-0.813134	-1.63196	6
GOMF_SIALYLTRANSFERASE_ACTIVITY	0.0103384	0.0711627	0.38073	-0.583662	-1.65518	21	0.146586	0.387085	0.16318	-0.446511	-1.2717	21	0.000210358	0.00187622	0.518848	-0.689529	-1.93712	21
GOMF_HEPARAN_SULFATE_SULFOTRANSFERASE_ACTIVITY	0.0423017	0.181726	0.321776	-0.600719	-1.57942	15	0.00487692	0.0450741	0.407018	-0.663381	-1.71915	15	0.00155163	0.00949391	0.45506	-0.696835	-1.79283	15
REACTOME_COMPLEX_I_BIOGENESIS	0.00607973	0.0493321	0.407018	0.414726	1.60447	67	0.0113702	0.0758332	0.38073	0.401634	1.48795	67	0.00464557	0.0229204	0.407018	0.403388	1.55202	67
GOMF_OXIDOREDUCTASE_ACTIVITY_ACTING_ON_THE_CH_NH_GROUP_OF_DONORS_NAD_OR_NADP_AS_ACCEPTOR	0.00530868	0.0446524	0.407018	0.636505	1.83793	18	0.0119308	0.0788014	0.38073	0.58607	1.61942	18	0.00507889	0.024565	0.407018	0.609914	1.72305	18
GOMF_I_SMAD_BINDING	0.020413	0.111538	0.352488	-0.61071	-1.63048	16	0.0141172	0.0874119	0.38073	-0.59712	-1.57127	16	0.00112054	0.00737699	0.45506	-0.711738	-1.85848	16
GOBP_AMINE_TRANSPORT	0.156863	0.376387	0.140406	-0.312252	-1.18753	87	0.0660981	0.249468	0.257206	-0.332147	-1.29869	89	3.14524e-05	0.000364417	0.557332	-0.503921	-1.8769	87
REACTOME_FORMATION_OF_THE_URETERIC_BUD	0.0159354	0.0955785	0.352488	-0.565805	-1.60491	20	0.0530452	0.217317	0.276501	-0.516548	-1.45811	20	0.000387246	0.00308484	0.498493	-0.694073	-1.87593	19
GOMF_LIPASE_ACTIVATOR_ACTIVITY	0.0512913	0.20493	0.321776	-0.515441	-1.5023	23	0.00347356	0.0361437	0.431708	-0.607541	-1.78567	23	0.00184899	0.0109043	0.45506	-0.634144	-1.80623	22
GOBP_REGULATION_OF_WOUND_HEALING	0.229167	0.462682	0.111918	-0.277974	-1.11941	127	0.041151	0.178871	0.321776	-0.312863	-1.29857	131	3.52399e-05	0.000401006	0.557332	-0.448066	-1.76748	128
GOBP_NEGATIVE_REGULATION_OF_SYNAPSE_ORGANIZATION	0.0140761	0.0879202	0.38073	-0.644395	-1.65859	14	0.0250812	0.125225	0.352488	-0.597486	-1.53212	14	0.000948151	0.00644623	0.477271	-0.73584	-1.8583	14
GOBP_POSITIVE_REGULATION_OF_LONG_TERM_NEURONAL_SYNAPTIC_PLASTICITY	0.0271633	0.133287	0.352488	-0.676426	-1.52313	9	0.000421357	0.00831355	0.498493	-0.815569	-1.81094	9	0.0293164	0.0907792	0.352488	-0.696327	-1.60217	9
GOBP_RESPONSE_TO_ORGANOPHOSPHORUS	0.0182478	0.104053	0.352488	-0.333391	-1.34162	128	0.02456	0.123852	0.352488	-0.327349	-1.35743	129	0.000750947	0.00537598	0.477271	-0.411513	-1.62329	128
REACTOME_NUCLEAR_EVENTS_MEDIATED_BY_NFE2L2	6.09708e-07	2.39709e-05	0.659444	0.512897	2.06881	86	0.690299	0.803522	0.0596037	0.235433	0.906351	86	0.8	0.844037	0.0425023	-0.225338	-0.836342	86
GOBP_G_PROTEIN_COUPLED_RECEPTOR_SIGNALING_PATHWAY_INVOLVED_IN_HEART_PROCESS	0.182994	0.410796	0.138022	-0.611477	-1.28098	7	0.000306174	0.00650289	0.498493	-0.876058	-1.82955	7	0.00601569	0.0279381	0.407018	-0.806824	-1.71775	7
GOBP_REGULATION_OF_COLLAGEN_METABOLIC_PROCESS	0.0882353	0.272036	0.197822	-0.405417	-1.36404	45	0.0207452	0.111612	0.352488	-0.421915	-1.46504	45	0.000185431	0.00168022	0.518848	-0.572467	-1.88687	45
GOBP_CYTOKINESIS	4.3677e-05	0.00100364	0.557332	0.371228	1.65565	191	0.327473	0.578659	0.10925	-0.23946	-1.04758	191	0.0239684	0.0786578	0.352488	0.277664	1.27387	188
GOBP_GLYCOSAMINOGLYCAN_METABOLIC_PROCESS	0.000105882	0.00211764	0.538434	0.463193	1.85868	82	0.0212719	0.113171	0.352488	0.379508	1.44088	81	0.153274	0.288606	0.135002	-0.330004	-1.21584	81
GOBP_ORGAN_OR_TISSUE_SPECIFIC_IMMUNE_RESPONSE	0.0057149	0.0472234	0.407018	-0.509572	-1.66296	38	0.107287	0.326902	0.193813	-0.386024	-1.28057	38	0.000564651	0.00422413	0.477271	-0.571092	-1.83983	38
GOMF_ZINC_ION_TRANSMEMBRANE_TRANSPORTER_ACTIVITY	0.00133787	0.0165584	0.45506	0.603863	1.87619	26	0.0203478	0.11038	0.352488	0.501257	1.50719	26	0.0128186	0.0496485	0.38073	0.511179	1.60492	26
GOBP_POSITIVE_REGULATION_OF_PHOSPHORUS_METABOLIC_PROCESS	0.33429	0.566593	0.0828962	-0.232731	-1.03831	331	0.157205	0.402374	0.164406	-0.241692	-1.11396	333	6.65687e-06	9.73759e-05	0.610527	-0.383322	-1.67015	331
GOBP_REGULATION_OF_RECEPTOR_INTERNALIZATION	0.102236	0.294834	0.175204	-0.336888	-1.26091	77	0.0253599	0.126036	0.352488	-0.368007	-1.41882	77	0.000136223	0.00129059	0.518848	-0.498404	-1.81881	77
GOBP_PROTEIN_CONTAINING_COMPLEX_DISASSEMBLY	0.159609	0.379938	0.202072	0.236704	1.10045	265	0.000832572	0.0136436	0.477271	-0.318831	-1.44177	266	0.00266222	0.0147205	0.431708	-0.339844	-1.45486	265
GOBP_THROMBOPOIETIN_MEDIATED_SIGNALING_PATHWAY	0.0125895	0.0815634	0.38073	-0.778015	-1.62986	7	0.000658404	0.0113745	0.477271	-0.860894	-1.79788	7	0.0428391	0.120785	0.321776	-0.726972	-1.54774	7
REACTOME_ABC_TRANSPORTER_DISORDERS	8.32952e-06	0.000237986	0.593325	0.540932	2.09457	65	0.403475	0.629112	0.0888945	0.278075	1.017	65	0.108033	0.227383	0.227987	0.331683	1.27277	65
GOBP_CELLULAR_RESPONSE_TO_INCREASED_OXYGEN_LEVELS	0.135379	0.345404	0.160801	-0.525662	-1.31889	13	0.00118912	0.0174298	0.45506	-0.727256	-1.82092	13	0.00226046	0.0128812	0.431708	-0.728082	-1.81842	13
GOMF_GTPASE_ACTIVATOR_ACTIVITY	0.00280808	0.0287315	0.431708	0.294883	1.37424	274	0.0333739	0.152742	0.321776	-0.271277	-1.22971	274	0.00388497	0.019913	0.431708	-0.332013	-1.42538	274
GOMF_PHOSPHOLIPASE_BINDING	0.0284955	0.137943	0.352488	-0.547304	-1.59516	23	0.0126811	0.0817767	0.38073	-0.561907	-1.65154	23	0.00101084	0.0067778	0.45506	-0.645379	-1.86306	23
GOBP_POSITIVE_REGULATION_OF_NUCLEAR_TRANSCRIBED_MRNA_CATABOLIC_PROCESS_DEADENYLATION_DEPENDENT_DECAY	0.00450429	0.0396143	0.407018	-0.71799	-1.76759	12	0.0081645	0.0617421	0.38073	-0.679075	-1.66528	12	0.00999012	0.040922	0.38073	-0.698348	-1.70211	12
GOBP_NEGATIVE_REGULATION_OF_MEMBRANE_PROTEIN_ECTODOMAIN_PROTEOLYSIS	0.00267929	0.02777	0.431708	-0.801203	-1.73362	8	0.0676983	0.252603	0.24134	-0.684055	-1.47806	8	0.00206763	0.0119588	0.431708	-0.814826	-1.78591	8
GOBP_POSITIVE_REGULATION_OF_LYASE_ACTIVITY	0.0695187	0.240026	0.227987	-0.484374	-1.39359	22	0.00331454	0.0349592	0.431708	-0.603762	-1.75397	22	0.00162775	0.00985293	0.45506	-0.637644	-1.8162	22
REACTOME_MITOTIC_PROPHASE	0.000283088	0.00481768	0.498493	0.383969	1.64865	139	0.0313454	0.145911	0.321776	0.31372	1.31371	139	0.0422803	0.119737	0.321776	0.279139	1.22678	139
GOBP_NEGATIVE_REGULATION_OF_VASCULATURE_DEVELOPMENT	0.136646	0.347487	0.147331	-0.288351	-1.18002	137	0.0467816	0.199661	0.321776	-0.306529	-1.28767	140	5.90349e-05	0.000621996	0.557332	-0.44348	-1.76365	137
GOBP_G_PROTEIN_COUPLED_RECEPTOR_SIGNALING_PATHWAY_COUPLED_TO_CYCLIC_NUCLEOTIDE_SECOND_MESSENGER	0.0256073	0.128692	0.352488	-0.429493	-1.49357	51	0.0848861	0.286405	0.222056	-0.358975	-1.29008	53	0.000176104	0.00160513	0.518848	-0.546477	-1.87144	53
GOBP_ACTIVATION_OF_PROTEIN_KINASE_ACTIVITY	0.00135628	0.0166775	0.45506	0.509622	1.77827	41	0.00737035	0.0582733	0.407018	0.490805	1.64801	41	0.0383463	0.111431	0.321776	0.402407	1.39671	41
GOBP_INTERLEUKIN_10_MEDIATED_SIGNALING_PATHWAY	0.0967153	0.285904	0.193813	-0.573823	-1.36722	11	0.0021178	0.0259487	0.431708	-0.744221	-1.77836	11	0.00188866	0.0111079	0.45506	-0.764572	-1.83462	11
GOBP_MITOCHONDRIAL_TRANSPORT	0.000106357	0.0021232	0.538434	0.37146	1.64401	179	0.0633147	0.243892	0.245042	0.28186	1.21232	179	0.0577381	0.147031	0.321776	0.264858	1.21118	179
GOBP_REGULATION_OF_LEUKOCYTE_TETHERING_OR_ROLLING	0.00335797	0.0326321	0.431708	-0.675443	-1.80331	16	0.302231	0.556763	0.10925	-0.432976	-1.13934	16	0.000386014	0.0030773	0.498493	-0.731214	-1.90934	16
GOBP_GENERATION_OF_PRECURSOR_METABOLITES_AND_ENERGY	0.00131951	0.0164368	0.45506	0.275878	1.35827	464	0.0215844	0.114329	0.352488	-0.253648	-1.21001	467	0.01383	0.0525227	0.38073	-0.284811	-1.26802	465
GOBP_REGULATION_OF_BMP_SIGNALING_PATHWAY	0.0238011	0.122698	0.352488	-0.338079	-1.35652	118	0.317495	0.570293	0.110122	-0.259947	-1.06348	119	5.21576e-05	0.000562138	0.557332	-0.461805	-1.79338	119
GOBP_REGULATION_OF_CALCIUM_ION_TRANSMEMBRANE_TRANSPORT	0.0885093	0.272647	0.186433	-0.291643	-1.21152	162	0.0161437	0.0947797	0.352488	-0.3121	-1.34607	167	0.000276358	0.00233211	0.498493	-0.407312	-1.65775	164
REACTOME_DEGRADATION_OF_AXIN	7.60267e-06	0.000220889	0.610527	0.623979	2.1826	42	0.661417	0.79033	0.0642141	0.264448	0.894136	42	0.0790816	0.182939	0.257206	0.381742	1.33277	42
GOBP_ESTABLISHMENT_OF_ENDOTHELIAL_BARRIER	0.43686	0.645694	0.077884	-0.285699	-0.999934	54	0.0207174	0.111536	0.352488	-0.404105	-1.44722	54	4.48928e-05	0.000492682	0.557332	-0.566411	-1.94266	54
GOBP_TUMOR_NECROSIS_FACTOR_MEDIATED_SIGNALING_PATHWAY	0.0253395	0.127643	0.352488	-0.335961	-1.35083	126	0.0136144	0.0859855	0.38073	-0.336184	-1.38137	124	0.00118233	0.00767627	0.45506	-0.40972	-1.60773	125
GOMF_AMIDE_BINDING	0.502203	0.693648	0.0633597	-0.226188	-0.985329	245	0.0181596	0.102504	0.352488	-0.288058	-1.29019	245	4.51918e-05	0.000495459	0.557332	-0.389329	-1.65102	245
REACTOME_HDR_THROUGH_SINGLE_STRAND_ANNEALING_SSA	0.000393211	0.00618148	0.498493	0.565342	1.90685	37	0.0847784	0.286363	0.213928	0.402947	1.32705	37	0.0123741	0.0484301	0.38073	0.462975	1.53962	37
GOBP_REGULATION_OF_GRANULOCYTE_DIFFERENTIATION	0.0880282	0.272018	0.199915	-0.516884	-1.37999	16	0.00717414	0.0575632	0.407018	-0.624942	-1.64448	16	0.00065444	0.00479952	0.477271	-0.724371	-1.86367	15
GOBP_REGULATION_OF_MICROTUBULE_BASED_PROCESS	0.100287	0.291696	0.166934	-0.265929	-1.1768	277	4.94554e-05	0.00151184	0.557332	-0.341738	-1.54966	277	0.0833333	0.189609	0.172324	-0.279012	-1.1989	278
GOBP_POSITIVE_REGULATION_OF_PLASMA_MEMBRANE_BOUNDED_CELL_PROJECTION_ASSEMBLY	0.204147	0.436245	0.119348	-0.286774	-1.13508	111	0.00100888	0.0155451	0.45506	-0.395127	-1.60513	111	0.00200993	0.0117065	0.431708	-0.415495	-1.60403	111
REACTOME_ATP_DEPENDENT_CHROMATIN_REMODELERS	0.0382554	0.16843	0.321776	-0.477885	-1.5045	31	0.0015528	0.0209725	0.45506	-0.557913	-1.7335	31	0.00700209	0.0314992	0.407018	-0.531921	-1.64654	31
GOBP_AXONOGENESIS_INVOLVED_IN_INNERVATION	0.0272137	0.133473	0.352488	-0.651399	-1.51572	10	0.00328916	0.0349038	0.431708	-0.758029	-1.72908	10	0.00465381	0.0229401	0.407018	-0.752153	-1.76683	10
GOBP_DORSAL_AORTA_MORPHOGENESIS	0.108818	0.305971	0.184706	-0.632405	-1.36838	8	0.00727091	0.0579187	0.407018	-0.749784	-1.62008	8	0.000528217	0.00400196	0.477271	-0.853607	-1.87091	8
GOBP_REGULATION_OF_STRIATED_MUSCLE_CELL_DIFFERENTIATION	0.188312	0.417869	0.126254	-0.306169	-1.16826	88	0.0103516	0.0715559	0.38073	-0.370649	-1.4526	91	0.00021816	0.00193146	0.518848	-0.457477	-1.71079	92
GOBP_REGULATION_OF_NERVOUS_SYSTEM_PROCESS	0.0617089	0.227848	0.227987	-0.319196	-1.27969	119	0.025578	0.126686	0.352488	-0.329115	-1.34976	120	0.00027042	0.00229573	0.498493	-0.443481	-1.72222	119
GOBP_NEGATIVE_REGULATION_OF_CATABOLIC_PROCESS	0.171508	0.395618	0.121543	-0.24815	-1.11984	371	0.00912293	0.0665451	0.38073	-0.275726	-1.28408	370	0.000277205	0.00233561	0.498493	-0.339296	-1.48802	369
GOBP_SPINDLE_ASSEMBLY	0.000340115	0.0055571	0.498493	0.381273	1.63707	139	0.132609	0.365408	0.179782	-0.283628	-1.18677	139	0.00972329	0.040287	0.38073	0.309556	1.36046	139
GOBP_REGULATION_OF_MACROPHAGE_CHEMOTAXIS	0.0910683	0.277198	0.195789	-0.435938	-1.36323	30	0.102616	0.320248	0.197822	-0.418935	-1.29259	30	4.70519e-05	0.000512216	0.557332	-0.661339	-2.04234	30
REACTOME_FASTK_FAMILY_PROTEINS_REGULATE_PROCESSING_AND_STABILITY_OF_MITOCHONDRIAL_RNAS	0.000727266	0.0102139	0.477271	0.886095	1.82751	6	0.0043456	0.0418042	0.407018	0.853256	1.73583	6	0.139485	0.271095	0.173748	0.669799	1.37727	6
GOBP_INTRINSIC_APOPTOTIC_SIGNALING_PATHWAY	0.0377772	0.167279	0.321776	0.246857	1.17955	323	0.0835165	0.283856	0.231127	-0.254446	-1.17019	324	0.000140276	0.00132089	0.518848	-0.361179	-1.56832	322
GOMF_ICOSANOID_RECEPTOR_ACTIVITY	0.00335178	0.0326156	0.431708	-0.698025	-1.83526	15	0.00729701	0.0579907	0.407018	-0.645797	-1.67358	15	0.0181226	0.0637689	0.352488	-0.614657	-1.5814	15
REACTOME_GLOBAL_GENOME_NUCLEOTIDE_EXCISION_REPAIR_GG_NER	0.00665104	0.052812	0.407018	0.374123	1.50733	84	0.0508475	0.212075	0.276501	0.340819	1.30355	84	0.00131193	0.00831786	0.45506	0.412571	1.64862	84
GOBP_MEIOTIC_CELL_CYCLE_CHECKPOINT_SIGNALING	0.00038657	0.00610373	0.498493	0.810182	1.93612	10	0.0397887	0.174279	0.321776	0.659573	1.55107	10	0.0288504	0.0897475	0.352488	0.666277	1.58965	10
GOBP_POSITIVE_REGULATION_OF_ACTIN_FILAMENT_POLYMERIZATION	0.0254408	0.127974	0.352488	-0.425426	-1.48203	52	0.00863587	0.063995	0.38073	-0.448902	-1.60465	52	0.00202981	0.0117716	0.431708	-0.513394	-1.75702	52
GOBP_POSITIVE_REGULATION_OF_LIPID_LOCALIZATION	0.0898876	0.275088	0.188204	-0.321231	-1.25761	102	0.0282308	0.135248	0.352488	-0.33012	-1.322	104	0.000176521	0.00160758	0.518848	-0.462548	-1.75606	102
GOBP_LYMPHOID_PROGENITOR_CELL_DIFFERENTIATION	0.146209	0.362586	0.154191	-0.438586	-1.2783	23	0.0318276	0.147711	0.321776	-0.514642	-1.51262	23	9.74782e-05	0.000964963	0.538434	-0.692346	-1.99865	23
GOBP_ESTABLISHMENT_OF_CELL_POLARITY	0.118012	0.320557	0.159647	-0.281368	-1.16871	164	0.0235098	0.120349	0.352488	-0.307925	-1.32054	164	0.000165199	0.00151854	0.518848	-0.412987	-1.68084	164
GOBP_RETROGRADE_VESICLE_MEDIATED_TRANSPORT_GOLGI_TO_ENDOPLASMIC_RETICULUM	0.0046407	0.0404843	0.407018	0.453137	1.65001	52	0.00456649	0.0430873	0.407018	0.46699	1.64441	52	0.0216974	0.0728865	0.352488	0.408541	1.49361	52
GOBP_CYTOSOLIC_TRANSPORT	0.000171505	0.00317166	0.518848	0.382659	1.66962	147	0.0145001	0.0887876	0.38073	0.326434	1.37817	147	0.185315	0.329103	0.193813	0.255039	1.1269	147
GOBP_POSTSYNAPTIC_SPECIALIZATION_ASSEMBLY	0.0933573	0.280774	0.195789	-0.412618	-1.31539	35	0.0498008	0.210555	0.287857	-0.434685	-1.4215	35	9.93623e-05	0.000978239	0.538434	-0.632821	-2.00572	35
GOBP_PROTEIN_TARGETING_TO_MEMBRANE	0.002292	0.0247082	0.431708	0.348162	1.48678	127	0.0157117	0.0933564	0.352488	0.336309	1.39315	127	0.0131866	0.0507321	0.38073	0.311825	1.34942	127
GOMF_DNA_POLYMERASE_BINDING	0.000703745	0.00998876	0.477271	0.664514	1.99363	21	0.119048	0.34581	0.181383	0.459396	1.32206	21	0.00568054	0.0267567	0.407018	0.585037	1.73782	21
GOBP_CHEMOKINE_PRODUCTION	0.153226	0.371933	0.141225	-0.305341	-1.17806	96	0.0724947	0.262315	0.245042	-0.318283	-1.25874	97	4.28653e-05	0.000473314	0.557332	-0.494195	-1.85806	96
REACTOME_POLYMERASE_SWITCHING_ON_THE_C_STRAND_OF_THE_TELOMERE	0.061086	0.226945	0.276501	0.466291	1.44876	26	0.37182	0.608379	0.0943564	0.353267	1.06221	26	2.09775e-05	0.000258571	0.57561	0.671637	2.1087	26
GOBP_GLUTAMATE_RECEPTOR_SIGNALING_PATHWAY	0.00623455	0.0501708	0.407018	-0.442636	-1.58872	63	0.102941	0.320879	0.202072	-0.335464	-1.25121	63	0.000748562	0.00536921	0.477271	-0.495181	-1.7505	63
GOBP_NEGATIVE_REGULATION_OF_INTERLEUKIN_1_PRODUCTION	0.0584192	0.221034	0.245042	-0.418207	-1.42834	48	0.0341978	0.155057	0.321776	-0.395391	-1.40391	50	0.000241094	0.00208832	0.518848	-0.572044	-1.92342	49
GOBP_INORGANIC_ANION_TRANSMEMBRANE_TRANSPORT	0.000175484	0.00322317	0.518848	0.387745	1.66038	134	0.00690543	0.0562403	0.407018	0.353465	1.47585	134	0.401418	0.549966	0.0727141	-0.257482	-1.01995	134
GOBP_REGULATION_OF_APOPTOTIC_CELL_CLEARANCE	0.166362	0.389319	0.144631	-0.541301	-1.25954	10	0.00238056	0.0279981	0.431708	-0.768468	-1.75289	10	0.00124872	0.00801108	0.45506	-0.784537	-1.8429	10
REACTOME_SIGNALING_BY_NOTCH	0.00775815	0.0588813	0.407018	0.292445	1.3381	233	0.0178417	0.101343	0.352488	-0.286297	-1.28069	234	0.00358023	0.0185979	0.431708	-0.343575	-1.45293	234
GOBP_POSITIVE_REGULATION_OF_T_CELL_DIFFERENTIATION_IN_THYMUS	0.129562	0.336606	0.165657	-0.559692	-1.33355	11	0.0242487	0.122969	0.352488	-0.644271	-1.53952	11	0.000158006	0.00145987	0.518848	-0.821781	-1.97189	11
GOMF_EXTRACELLULAR_MATRIX_BINDING	0.204659	0.436735	0.122108	-0.322055	-1.16096	64	0.0174646	0.100146	0.352488	-0.381151	-1.43131	65	0.000140048	0.00132084	0.518848	-0.532276	-1.88381	65
GOBP_POSTSYNAPSE_ORGANIZATION	0.492212	0.687518	0.105521	0.215774	0.99337	240	0.0139774	0.0872141	0.38073	-0.293838	-1.31589	240	7.29495e-05	0.000751749	0.538434	-0.388674	-1.64074	239
GOBP_POSITIVE_REGULATION_OF_APOPTOTIC_SIGNALING_PATHWAY	0.266458	0.499743	0.100991	-0.263236	-1.08593	153	0.2	0.451804	0.143759	-0.26599	-1.1256	153	9.41879e-06	0.000131717	0.593325	-0.447687	-1.81208	153
REACTOME_OPIOID_SIGNALLING	0.389175	0.610116	0.108394	0.251488	1.02321	89	0.0033557	0.0351901	0.431708	-0.408268	-1.59352	90	0.000384665	0.00307131	0.498493	-0.46734	-1.74478	89
GOBP_POSITIVE_REGULATION_OF_T_CELL_CYTOKINE_PRODUCTION	0.0211989	0.113735	0.352488	-0.515884	-1.57581	28	0.229508	0.487266	0.128789	-0.38353	-1.15876	28	0.000104104	0.00101751	0.538434	-0.661703	-2.00974	28
GOBP_BODY_MORPHOGENESIS	0.0651801	0.233326	0.231127	-0.409662	-1.40452	49	0.00827918	0.0623211	0.38073	-0.452806	-1.60735	49	0.000944632	0.00642635	0.477271	-0.543505	-1.82746	49
GOBP_GASTRULATION_WITH_MOUTH_FORMING_SECOND	0.0284955	0.137943	0.352488	-0.501382	-1.53151	28	0.0403595	0.176138	0.321776	-0.464936	-1.40472	28	0.00044327	0.00344978	0.498493	-0.631347	-1.91754	28
REACTOME_LOSS_OF_FUNCTION_OF_SMAD2_3_IN_CANCER	0.133087	0.342061	0.164406	-0.636044	-1.33245	7	0.000787501	0.0131234	0.477271	-0.857142	-1.79004	7	0.00487306	0.0237394	0.407018	-0.81469	-1.7345	7
GOBP_LABYRINTHINE_LAYER_DEVELOPMENT	0.0754717	0.252039	0.213928	-0.399339	-1.36913	49	0.0128364	0.082421	0.38073	-0.436857	-1.55074	49	0.000528288	0.00400196	0.477271	-0.559273	-1.88048	49
REACTOME_SELENOAMINO_ACID_METABOLISM	0.00197223	0.0219362	0.431708	-0.392644	-1.57561	117	0.000424745	0.00836515	0.498493	0.410807	1.67149	118	0.611111	0.712172	0.0538979	-0.238608	-0.926045	118
REACTOME_ESTROGEN_DEPENDENT_GENE_EXPRESSION	0.519685	0.705671	0.0650878	-0.238252	-0.975754	145	0.000893122	0.0142689	0.477271	-0.369459	-1.54985	146	0.00110671	0.00731268	0.45506	-0.398475	-1.59122	145
GOBP_REGULATION_OF_TRANSPORTER_ACTIVITY	0.0730159	0.247184	0.208955	-0.329961	-1.29038	100	0.00272031	0.0307461	0.431708	-0.38935	-1.54571	100	0.00258785	0.0144423	0.431708	-0.420101	-1.5954	101
GOBP_ESTABLISHMENT_OF_PROTEIN_LOCALIZATION_TO_ORGANELLE	2.16242e-05	0.00054951	0.57561	0.306201	1.50687	459	0.106422	0.325639	0.184706	0.24087	1.12385	459	0.224037	0.375247	0.0937465	-0.244649	-1.08807	459
GOMF_TRANSCRIPTION_COREPRESSOR_BINDING	0.00721771	0.0560801	0.407018	-0.470231	-1.63524	51	0.00578203	0.0500459	0.407018	-0.454788	-1.62421	51	0.0123692	0.0484286	0.38073	-0.468754	-1.59245	51
REACTOME_SYNTHESIS_OF_UDP_N_ACETYL_GLUCOSAMINE	0.00190593	0.0214194	0.45506	0.805041	1.8095	8	0.0154244	0.0922057	0.38073	0.736141	1.63518	8	0.0176505	0.0626468	0.352488	0.752572	1.68167	8
GOBP_DEFENSE_RESPONSE_TO_VIRUS	0.385816	0.606787	0.0747385	-0.229773	-1.02602	316	0.0173556	0.0996797	0.352488	0.284136	1.29295	318	7.77551e-05	0.000794454	0.538434	-0.365839	-1.58737	317
REACTOME_NR1H3_NR1H2_REGULATE_GENE_EXPRESSION_LINKED_TO_CHOLESTEROL_TRANSPORT_AND_EFFLUX	0.0513274	0.20493	0.266351	-0.442149	-1.42214	36	0.0029948	0.0325047	0.431708	-0.522381	-1.72141	37	0.00341354	0.0178522	0.431708	-0.535664	-1.71397	36
GOBP_NEGATIVE_REGULATION_OF_PROTEIN_POLYMERIZATION	0.763158	0.842805	0.0714786	0.220095	0.860243	74	0.000254092	0.005734	0.498493	-0.45745	-1.74129	74	0.00270979	0.0148997	0.431708	-0.452571	-1.64389	74
GOBP_POSITIVE_REGULATION_OF_BINDING	0.0856672	0.267865	0.195789	-0.350762	-1.28827	70	0.0703625	0.257576	0.248911	-0.346904	-1.31822	71	8.73274e-05	0.000877902	0.538434	-0.522035	-1.87857	71
GOBP_POSITIVE_REGULATION_OF_T_HELPER_17_TYPE_IMMUNE_RESPONSE	0.00144887	0.0175526	0.45506	-0.65271	-1.81067	19	0.0910891	0.297461	0.208955	-0.499165	-1.38823	19	0.00399277	0.0203657	0.407018	-0.631102	-1.70573	19
GOMF_OXIDOREDUCTASE_ACTIVITY_ACTING_ON_PAIRED_DONORS_WITH_INCORPORATION_OR_REDUCTION_OF_MOLECULAR_OXYGEN	0.00613737	0.0495393	0.407018	-0.329456	-1.39777	190	0.0354716	0.159035	0.321776	-0.283333	-1.24245	190	0.00243485	0.0137517	0.431708	-0.363047	-1.50574	190
GOMF_HAPTOGLOBIN_BINDING	0.00160189	0.0187843	0.45506	0.773472	1.84839	10	0.000566733	0.0102144	0.477271	0.809467	1.90356	10	0.585237	0.69343	0.0646485	-0.392193	-0.921272	10
GOBP_TOLL_LIKE_RECEPTOR_9_SIGNALING_PATHWAY	0.0256808	0.129001	0.352488	-0.540936	-1.53437	20	0.0163129	0.0956177	0.352488	-0.562779	-1.58861	20	0.00127508	0.0081415	0.45506	-0.663903	-1.82152	20
GOMF_STEROID_BINDING	0.0087537	0.0638352	0.38073	-0.379357	-1.49802	108	0.0531915	0.217697	0.287857	-0.320559	-1.29719	109	0.00115105	0.00753656	0.45506	-0.42492	-1.63502	109
GOBP_MYOBLAST_DIFFERENTIATION	0.0717703	0.24519	0.2114	-0.318608	-1.26108	111	0.0662393	0.249704	0.257206	-0.315041	-1.27933	112	0.000113424	0.00109866	0.538434	-0.462409	-1.78035	112
GOBP_PROTEIN_EXIT_FROM_ENDOPLASMIC_RETICULUM	0.0166526	0.0977433	0.352488	0.417283	1.50652	50	0.000417258	0.00824771	0.498493	0.51336	1.79019	50	0.077957	0.181112	0.266351	0.366851	1.33144	50
GOBP_POSITIVE_REGULATION_OF_EPITHELIAL_CELL_DIFFERENTIATION	0.0105006	0.072004	0.38073	-0.422747	-1.53973	68	0.0279118	0.134135	0.352488	-0.363836	-1.38255	71	0.00184831	0.0109043	0.45506	-0.465737	-1.67369	70
GOBP_NEURAL_FOLD_FORMATION	0.0217534	0.11579	0.352488	-0.720787	-1.55962	8	0.00548006	0.0484568	0.407018	-0.765442	-1.65392	8	0.00455461	0.022585	0.407018	-0.793132	-1.73836	8
GOBP_RESOLUTION_OF_DNA_RECOMBINATION_INTERMEDIATES	0.000603296	0.00881678	0.477271	0.82396	1.91162	9	0.111562	0.33484	0.190023	0.608478	1.38718	9	0.00806747	0.0349536	0.38073	0.76359	1.77026	9
GOMF_ALCOHOL_BINDING	0.00390002	0.0358485	0.431708	-0.39214	-1.51188	94	0.120172	0.347862	0.188204	-0.304966	-1.19863	94	0.00115973	0.00756587	0.45506	-0.437943	-1.6391	94
GOBP_EMBRYONIC_CRANIAL_SKELETON_MORPHOGENESIS	0.0217299	0.115722	0.352488	-0.449598	-1.48951	43	0.0589431	0.233274	0.266351	-0.404393	-1.38417	43	0.000424413	0.00332457	0.498493	-0.566984	-1.86435	43
GOBP_CELL_FATE_COMMITMENT_INVOLVED_IN_FORMATION_OF_PRIMARY_GERM_LAYER	0.0383807	0.168569	0.321776	-0.469047	-1.49406	33	0.0263029	0.12892	0.352488	-0.458309	-1.46912	34	0.000539086	0.00407519	0.477271	-0.60182	-1.89671	34
GOMF_LIPID_TRANSPORTER_ACTIVITY	0.0703364	0.242153	0.208955	-0.287052	-1.21036	182	0.00875262	0.0645855	0.38073	-0.308081	-1.34372	182	0.000884196	0.00610355	0.477271	-0.381804	-1.56718	182
GOBP_POSITIVE_REGULATION_OF_LEUKOCYTE_ADHESION_TO_VASCULAR_ENDOTHELIAL_CELL	0.0445633	0.188001	0.287857	-0.511299	-1.47106	22	0.0955285	0.305872	0.206588	-0.46623	-1.35443	22	0.000128802	0.00123108	0.518848	-0.698179	-1.98862	22
GOMF_POU_DOMAIN_BINDING	0.0134263	0.0852965	0.38073	-0.837602	-1.5799	5	0.0126832	0.0817767	0.38073	-0.813594	-1.5166	5	0.0032385	0.0171441	0.431708	-0.876837	-1.66449	5
REACTOME_NUCLEOTIDE_EXCISION_REPAIR	0.0143147	0.0888496	0.38073	0.345603	1.44556	108	0.121269	0.349822	0.173748	0.296826	1.18823	108	0.00032035	0.00262746	0.498493	0.400723	1.6809	108
GOBP_PHOTORECEPTOR_CELL_MAINTENANCE	0.000624916	0.00907136	0.477271	-0.544251	-1.8183	44	0.0104723	0.0722523	0.38073	-0.444932	-1.54497	45	0.085209	0.192862	0.193813	-0.406253	-1.33914	44
GOBP_REGULATION_OF_MUSCLE_CONTRACTION	0.0460829	0.192458	0.261664	-0.297784	-1.245	172	0.00528508	0.0471995	0.407018	-0.329563	-1.42891	173	0.00230647	0.0131019	0.431708	-0.375991	-1.53506	173
GOBP_NUCLEAR_TRANSCRIBED_MRNA_CATABOLIC_PROCESS_DEADENYLATION_INDEPENDENT_DECAY	0.0109384	0.0741586	0.38073	-0.784482	-1.64341	7	0.0108845	0.0741051	0.38073	-0.762252	-1.59188	7	0.00473863	0.0232733	0.407018	-0.816721	-1.73882	7
GOBP_COLLAGEN_FIBRIL_ORGANIZATION	0.00040507	0.00633105	0.498493	0.458541	1.78775	70	0.0136676	0.0860242	0.38073	0.384169	1.43451	70	0.102603	0.219589	0.170932	-0.355214	-1.27651	70
GOBP_T_HELPER_1_CELL_CYTOKINE_PRODUCTION	0.00184959	0.0210269	0.45506	-0.808543	-1.7495	8	0.0560928	0.225873	0.266351	-0.694218	-1.50002	8	0.00548546	0.026065	0.407018	-0.787654	-1.72636	8
REACTOME_FRUCTOSE_CATABOLISM	0.0102263	0.0705712	0.38073	-0.846364	-1.59643	5	0.00894068	0.0657573	0.38073	-0.825831	-1.53942	5	0.00623053	0.0287216	0.407018	-0.857187	-1.62718	5
GOBP_PTERIDINE_CONTAINING_COMPOUND_BIOSYNTHETIC_PROCESS	0.010891	0.0739304	0.38073	0.634415	1.74642	16	0.000631799	0.0110918	0.477271	0.697684	1.89465	16	0.0839329	0.190543	0.24134	0.518997	1.42294	16
GOBP_REGULATION_OF_ERYTHROCYTE_DIFFERENTIATION	0.0165809	0.0974286	0.352488	-0.440301	-1.53385	52	0.0176642	0.100758	0.352488	-0.425253	-1.52011	52	0.00197223	0.0115238	0.431708	-0.514502	-1.76081	52
GOBP_REGULATION_OF_PROTEIN_SECRETION	0.576149	0.737777	0.0558265	-0.217619	-0.96208	272	0.0406432	0.177019	0.321776	-0.268634	-1.21773	274	2.47264e-05	0.000296005	0.57561	-0.387219	-1.66278	272
GOBP_REGULATION_OF_DNA_REPLICATION	0.000489447	0.00742419	0.477271	0.385981	1.6245	118	0.122449	0.352008	0.172324	0.291779	1.18992	119	0.0098411	0.0405112	0.38073	0.327916	1.40532	119
GOBP_KIDNEY_MORPHOGENESIS	0.0532258	0.209872	0.248911	-0.348661	-1.34519	96	0.378987	0.613447	0.0908241	0.262653	1.03525	97	2.93695e-05	0.000343226	0.57561	-0.50071	-1.88226	97
GOBP_MONOATOMIC_ANION_TRANSPORT	0.000333177	0.0054936	0.498493	0.356602	1.57255	175	0.00370355	0.0378461	0.431708	0.342914	1.47262	176	0.481633	0.617976	0.0617054	-0.242308	-0.990048	175
REACTOME_EPH_EPHRIN_SIGNALING	0.164491	0.3867	0.176694	0.285885	1.16339	92	0.0246086	0.124039	0.352488	-0.33651	-1.31422	92	0.000147249	0.00137696	0.518848	-0.463452	-1.73313	92
GOBP_PHOSPHOLIPID_EFFLUX	0.0250686	0.12693	0.352488	-0.612995	-1.57777	14	0.00628145	0.0528266	0.407018	-0.661581	-1.69648	14	0.00383015	0.0196693	0.431708	-0.694109	-1.75292	14
GOBP_POSITIVE_REGULATION_OF_PHOSPHORYLATION	0.273121	0.506219	0.0946646	-0.243631	-1.07621	271	0.169604	0.418235	0.158514	-0.245347	-1.11149	273	1.3066e-05	0.000174375	0.593325	-0.392866	-1.68513	271
GOBP_REACTIVE_OXYGEN_SPECIES_BIOSYNTHETIC_PROCESS	0.0652174	0.233382	0.227987	-0.384998	-1.36541	59	0.00450219	0.0425547	0.407018	-0.44492	-1.6274	59	0.00211381	0.0121803	0.431708	-0.488121	-1.70498	59
GOBP_PROSTANOID_METABOLIC_PROCESS	0.147513	0.364632	0.149208	-0.359976	-1.23417	49	0.00540412	0.0480998	0.407018	-0.456245	-1.62942	51	0.000798181	0.00562106	0.477271	-0.548043	-1.84272	49
GOBP_POSITIVE_CHEMOTAXIS	0.016224	0.0965595	0.352488	-0.405962	-1.47294	66	0.127083	0.358481	0.179782	-0.3315	-1.23795	64	0.000309959	0.00256363	0.498493	-0.510288	-1.82317	66
REACTOME_TRANS_GOLGI_NETWORK_VESICLE_BUDDING	0.000207854	0.00372276	0.518848	0.472294	1.8356	72	0.212844	0.467747	0.126254	0.304959	1.14831	72	0.0145267	0.0541587	0.38073	0.369918	1.43745	72
GOBP_PROTEINOGENIC_AMINO_ACID_METABOLIC_PROCESS	9.41562e-05	0.00191504	0.538434	0.376686	1.64585	161	0.0334411	0.152806	0.321776	0.296054	1.26493	163	0.204545	0.352204	0.191892	0.246402	1.10568	162
GOMF_NEUROPEPTIDE_Y_RECEPTOR_ACTIVITY	0.00193346	0.0216531	0.45506	-0.752927	-1.79396	11	0.0123573	0.080269	0.38073	-0.678795	-1.62202	11	0.0270679	0.0859556	0.352488	-0.661685	-1.58774	11
GOBP_ADULT_BEHAVIOR	0.167449	0.390257	0.132147	-0.277564	-1.14265	151	0.0239047	0.121967	0.352488	-0.313393	-1.32619	153	0.000162111	0.00149397	0.518848	-0.413519	-1.66746	152
GOBP_NEGATIVE_REGULATION_OF_B_CELL_MEDIATED_IMMUNITY	0.00833742	0.061674	0.38073	-0.667326	-1.71761	14	0.0244945	0.123782	0.352488	-0.599284	-1.53673	14	0.00319709	0.016958	0.431708	-0.698518	-1.76405	14
GOBP_FATTY_ACID_BIOSYNTHETIC_PROCESS	0.279539	0.512572	0.1396	0.239785	1.05772	174	0.000402979	0.00805362	0.498493	-0.365057	-1.58002	178	0.0058312	0.0273235	0.407018	-0.362542	-1.48107	174
GOBP_LEUKOCYTE_AGGREGATION	0.00491352	0.0423174	0.407018	-0.709549	-1.78026	13	0.0871287	0.289916	0.213928	-0.567984	-1.42213	13	0.00154351	0.0094642	0.45506	-0.737267	-1.84136	13
GOBP_TETRAHYDROBIOPTERIN_BIOSYNTHETIC_PROCESS	0.0259979	0.12939	0.352488	0.700474	1.57446	8	0.000315864	0.0066825	0.498493	0.860056	1.91043	8	0.0808989	0.185633	0.237794	0.640424	1.43107	8
GOBP_CENTROMERE_COMPLEX_ASSEMBLY	0.00156346	0.0184586	0.45506	0.560749	1.7966	30	0.19802	0.450147	0.137251	0.38558	1.19845	30	0.00214839	0.0123598	0.431708	0.543602	1.73006	30
GOBP_NEUROPEPTIDE_SIGNALING_PATHWAY	0.00159262	0.0187367	0.45506	-0.413428	-1.6195	104	0.12848	0.360519	0.181383	-0.298378	-1.199	105	0.00326291	0.0172395	0.431708	-0.415123	-1.57686	104
GOBP_PROTEIN_LOCALIZATION_TO_PLASMA_MEMBRANE	0.161716	0.383096	0.202072	0.234578	1.10747	296	0.00238634	0.0280151	0.431708	-0.304143	-1.38284	296	0.00174119	0.0104033	0.45506	-0.333204	-1.43738	295
GOBP_POSITIVE_REGULATION_OF_MRNA_METABOLIC_PROCESS	0.0458716	0.19202	0.261664	-0.29592	-1.24775	182	0.000691582	0.0117972	0.477271	-0.351165	-1.54258	193	0.021362	0.0721408	0.352488	-0.329714	-1.35996	184
GOBP_PYRIMIDINE_NUCLEOSIDE_TRIPHOSPHATE_BIOSYNTHETIC_PROCESS	0.00515311	0.0437872	0.407018	0.622918	1.82632	19	0.0517287	0.21411	0.321776	0.537659	1.5161	19	0.00256546	0.0143544	0.431708	0.623823	1.79124	19
GOMF_VOLTAGE_GATED_POTASSIUM_CHANNEL_ACTIVITY_INVOLVED_IN_CARDIAC_MUSCLE_CELL_ACTION_POTENTIAL_REPOLARIZATION	0.0128729	0.0829518	0.38073	-0.653078	-1.68094	14	0.215686	0.470841	0.130106	-0.48104	-1.23352	14	0.000246352	0.00212366	0.498493	-0.767758	-1.93891	14
GOBP_LUTEINIZATION	0.0693431	0.239819	0.231127	-0.597695	-1.4241	11	0.000365548	0.00747097	0.498493	-0.774864	-1.90017	12	0.0270679	0.0859556	0.352488	-0.661321	-1.58686	11
REACTOME_CELLULAR_RESPONSE_TO_HYPOXIA	1.29638e-05	0.000347592	0.593325	0.530426	2.0274	62	0.33463	0.584614	0.100279	0.289501	1.04952	62	0.158333	0.29561	0.186433	0.314483	1.19006	62
GOBP_REGULATION_OF_BONE_MINERALIZATION	0.3824	0.60464	0.0815265	-0.274248	-1.0344	80	0.0220759	0.11612	0.352488	-0.364588	-1.41483	81	8.15141e-05	0.000828165	0.538434	-0.497652	-1.83351	81
REACTOME_DOWNSTREAM_TCR_SIGNALING	0.235751	0.46907	0.144631	0.274146	1.10579	86	0.00409298	0.0403781	0.407018	-0.396624	-1.54654	86	0.000718396	0.00518762	0.477271	-0.45766	-1.6986	86
GOBP_METANEPHRIC_GLOMERULUS_DEVELOPMENT	0.236559	0.469101	0.11725	-0.455058	-1.19645	15	0.0091347	0.0665862	0.38073	-0.616726	-1.62287	16	0.000321713	0.00263463	0.498493	-0.745521	-1.91809	15
REACTOME_L1CAM_INTERACTIONS	0.000561315	0.00830439	0.477271	0.378451	1.60452	120	0.00555183	0.0487732	0.407018	0.361831	1.47926	120	0.223642	0.374817	0.166934	0.256455	1.10178	121
GOBP_MOLTING_CYCLE_PROCESS	0.0143808	0.0891062	0.38073	-0.366204	-1.43072	101	0.221277	0.478371	0.134273	-0.278451	-1.11129	101	0.000220884	0.00194577	0.518848	-0.458921	-1.73351	99
GOBP_MITOCHONDRIAL_GENOME_MAINTENANCE	0.000508066	0.00766356	0.477271	0.592625	1.92592	31	0.139489	0.377077	0.165657	0.40469	1.26899	31	0.0100273	0.0410275	0.38073	0.481799	1.55266	31
GOBP_RENAL_WATER_HOMEOSTASIS	0.0420644	0.181114	0.321776	-0.526882	-1.53564	23	0.00847917	0.0632701	0.38073	-0.575439	-1.69131	23	0.00203166	0.011776	0.431708	-0.628589	-1.81459	23
REACTOME_RAC3_GTPASE_CYCLE	0.612278	0.759371	0.0584693	-0.238954	-0.917239	92	0.0140277	0.0873265	0.38073	-0.34939	-1.36452	92	8.47322e-05	0.000855233	0.538434	-0.485702	-1.81659	91
GOBP_REGULATION_OF_SUPEROXIDE_ANION_GENERATION	0.374332	0.597691	0.0886261	-0.365248	-1.05085	22	0.0055327	0.0487077	0.407018	-0.588043	-1.7083	22	0.000352303	0.00285274	0.498493	-0.678247	-1.93185	22
REACTOME_NGF_STIMULATED_TRANSCRIPTION	0.0852174	0.266988	0.202072	-0.410815	-1.34471	39	0.00791079	0.0607211	0.38073	-0.484938	-1.6288	39	0.00108431	0.00718664	0.45506	-0.573672	-1.8511	39
REACTOME_AEROBIC_RESPIRATION_AND_RESPIRATORY_ELECTRON_TRANSPORT	3.1383e-05	0.000753735	0.557332	0.347071	1.6118	258	0.193015	0.445691	0.133555	0.247553	1.10232	258	0.121513	0.245937	0.287805	0.238662	1.142	260
GOMF_G_PROTEIN_COUPLED_AMINE_RECEPTOR_ACTIVITY	0.0035069	0.0335142	0.431708	-0.52321	-1.68286	36	0.0557769	0.225256	0.271289	-0.424936	-1.38962	35	0.00376475	0.0193887	0.431708	-0.542803	-1.71071	34
GOBP_EMBRYONIC_PATTERN_SPECIFICATION	0.1872	0.416351	0.12564	-0.312232	-1.16204	75	0.0307827	0.143972	0.352488	-0.362428	-1.39731	77	0.000128202	0.00122642	0.518848	-0.512983	-1.87454	76
GOBP_POSITIVE_REGULATION_OF_MRNA_CATABOLIC_PROCESS	0.096423	0.285698	0.17822	-0.292683	-1.21028	154	0.000901341	0.0143367	0.477271	-0.363293	-1.54703	158	0.00851731	0.0363825	0.38073	-0.354393	-1.42905	152
GOBP_ESTABLISHMENT_OF_LYMPHOCYTE_POLARITY	0.00740435	0.0571751	0.407018	-0.64622	-1.72529	16	0.0851927	0.286586	0.21925	-0.532773	-1.40195	16	0.00118322	0.00767747	0.45506	-0.710769	-1.85595	16
GOMF_GLUTAMATE_RECEPTOR_BINDING	0.107826	0.304689	0.17822	-0.386374	-1.30082	46	0.00788785	0.0606827	0.38073	-0.458885	-1.59287	46	0.000878423	0.00607145	0.477271	-0.536686	-1.78858	47
GOBP_POSITIVE_REGULATION_OF_HORMONE_SECRETION	0.160063	0.380754	0.13649	-0.279998	-1.14778	150	0.113043	0.33686	0.195789	-0.276789	-1.1713	153	4.20387e-05	0.000466091	0.557332	-0.431442	-1.7343	150
REACTOME_CONDENSATION_OF_PROMETAPHASE_CHROMOSOMES	0.00030244	0.00508777	0.498493	0.798426	1.97192	11	0.158215	0.403807	0.157403	0.544846	1.30427	11	0.0159506	0.0580167	0.352488	0.668971	1.65405	11
GOBP_POSITIVE_REGULATION_OF_MACROPHAGE_ACTIVATION	0.0683012	0.237579	0.227987	-0.454507	-1.4213	30	0.00951049	0.0681333	0.38073	-0.494308	-1.52514	30	0.00117831	0.00766547	0.45506	-0.598496	-1.84827	30
GOBP_REGULATION_OF_CATECHOLAMINE_SECRETION	0.0862069	0.269163	0.199915	-0.411461	-1.34278	38	0.0213509	0.11348	0.352488	-0.457997	-1.51932	38	0.000417032	0.00328341	0.498493	-0.580041	-1.86866	38
GOMF_CALMODULIN_BINDING	0.5059	0.695749	0.0632191	-0.229756	-0.984813	203	0.00492491	0.0451896	0.407018	-0.324262	-1.43735	202	0.000311151	0.00256955	0.498493	-0.387491	-1.61171	202
GOMF_HISTONE_DEACETYLASE_BINDING	0.569191	0.733988	0.08654	0.224017	0.961303	128	0.000135066	0.00337105	0.518848	-0.400768	-1.6563	127	0.0102943	0.0418825	0.38073	-0.373747	-1.47583	131
REACTOME_PLASMA_LIPOPROTEIN_ASSEMBLY	0.0715564	0.244807	0.224966	-0.513969	-1.41048	18	0.033642	0.153302	0.321776	-0.552007	-1.53519	19	0.00032889	0.00267719	0.498493	-0.70842	-1.89492	18
GOBP_POSITIVE_REGULATION_OF_SIGNALING_RECEPTOR_ACTIVITY	0.0683919	0.237579	0.234393	-0.686151	-1.43742	7	0.00702269	0.0567685	0.407018	-0.78025	-1.62946	7	0.00165557	0.00999255	0.45506	-0.850035	-1.80975	7
GOBP_REGULATION_OF_PEPTIDYL_TYROSINE_PHOSPHORYLATION	0.0199232	0.110062	0.352488	-0.378576	-1.42518	82	0.186837	0.439005	0.147331	-0.296327	-1.15395	84	0.000213624	0.00189908	0.518848	-0.476257	-1.7516	83
GOBP_POSITIVE_REGULATION_OF_PLATELET_ACTIVATION	0.0576577	0.219648	0.252961	-0.613208	-1.50963	12	0.0114008	0.0759492	0.38073	-0.661971	-1.62333	12	0.00121436	0.00783886	0.45506	-0.762831	-1.85928	12
GOBP_ORGANIC_ACID_BIOSYNTHETIC_PROCESS	0.00107831	0.0138806	0.45506	0.293029	1.39668	325	0.0545852	0.22178	0.287857	-0.261785	-1.20657	333	0.0137094	0.0522841	0.38073	-0.308603	-1.34404	328
GOBP_MITOTIC_RECOMBINATION	0.0033599	0.0326321	0.431708	0.559757	1.7793	29	0.0826772	0.282422	0.21925	0.443548	1.36402	29	0.00293993	0.0159382	0.431708	0.553904	1.75331	29
GOBP_POSITIVE_REGULATION_OF_CHEMOKINE_PRODUCTION	0.222222	0.455402	0.116234	-0.308375	-1.1281	69	0.44586	0.660189	0.0886261	-0.262202	-0.994039	70	8.31854e-06	0.000119104	0.593325	-0.547045	-1.96588	70
GOMF_SINGLE_STRANDED_DNA_BINDING	0.000474095	0.00723195	0.498493	0.380336	1.61327	121	0.0636704	0.244312	0.245042	0.309063	1.26148	121	0.027484	0.0868953	0.352488	0.308182	1.32401	121
GOBP_NEGATIVE_REGULATION_OF_TRANSLATIONAL_INITIATION	0.0727273	0.246378	0.252961	0.460116	1.41328	25	0.0206003	0.111122	0.352488	0.496818	1.48921	25	0.000556931	0.00418375	0.477271	0.600293	1.86688	25
GOBP_CELLULAR_RESPONSE_TO_STARVATION	0.0679121	0.237286	0.287805	0.267768	1.19176	184	0.0192581	0.106823	0.352488	-0.299218	-1.30944	185	0.000645208	0.0047447	0.477271	-0.378842	-1.56733	185
GOBP_REGULATION_OF_KINASE_ACTIVITY	0.016448	0.0972126	0.352488	0.270883	1.26387	271	0.0933333	0.301248	0.21925	-0.258421	-1.16907	272	0.000553521	0.00416973	0.477271	-0.354718	-1.52004	270
GOBP_NEGATIVE_REGULATION_OF_EXOCYTOSIS	0.206897	0.440205	0.123842	-0.364199	-1.18854	38	0.0343912	0.155738	0.321776	-0.445228	-1.47696	38	0.000121507	0.00117276	0.538434	-0.604835	-1.94854	38
GOBP_POSITIVE_REGULATION_OF_ANTIGEN_PROCESSING_AND_PRESENTATION	0.00308232	0.0306247	0.431708	-0.741853	-1.7262	10	0.0749507	0.265924	0.231127	-0.64732	-1.47655	10	0.00374259	0.019293	0.431708	-0.757964	-1.78048	10
GOBP_EMBRYONIC_EPITHELIAL_TUBE_FORMATION	0.1408	0.354131	0.147331	-0.292888	-1.17847	125	0.0686695	0.254613	0.252961	-0.30872	-1.27632	126	8.96575e-05	0.000896616	0.538434	-0.447674	-1.76142	126
GOMF_EXOGENOUS_PROTEIN_BINDING	0.245928	0.480034	0.108394	-0.295001	-1.11417	83	0.167728	0.415656	0.156312	-0.299795	-1.1672	83	2.12597e-05	0.000260196	0.57561	-0.512597	-1.88525	83
GOBP_LIMB_BUD_FORMATION	0.00513716	0.0436861	0.407018	0.758668	1.76015	9	0.000707818	0.0120174	0.477271	0.822438	1.87495	9	0.241535	0.39334	0.132147	0.515419	1.19492	9
GOBP_REGULATION_OF_LIPID_TRANSPORT	0.0998415	0.291105	0.176694	-0.292582	-1.19936	150	0.0189755	0.105812	0.352488	-0.314716	-1.33777	151	0.000468254	0.00361301	0.498493	-0.406774	-1.6352	148
GOBP_RESPONSE_TO_PURINE_CONTAINING_COMPOUND	0.0537125	0.21102	0.245042	-0.309674	-1.27094	148	0.0266805	0.130299	0.352488	-0.315843	-1.33344	149	0.000621151	0.0045865	0.477271	-0.40339	-1.62159	148
GOBP_UNSATURATED_FATTY_ACID_BIOSYNTHETIC_PROCESS	0.392857	0.612952	0.0833634	-0.290549	-1.02389	57	0.000776321	0.012977	0.477271	-0.48609	-1.77799	59	0.00292093	0.015851	0.431708	-0.489804	-1.6984	57
GOBP_MONOCARBOXYLIC_ACID_BIOSYNTHETIC_PROCESS	0.0652702	0.233494	0.287805	0.261298	1.1973	229	0.00448541	0.0425547	0.407018	-0.310272	-1.38467	233	0.00305421	0.0163374	0.431708	-0.339897	-1.43226	229
GOBP_POSITIVE_REGULATION_OF_VASCULAR_ASSOCIATED_SMOOTH_MUSCLE_CELL_PROLIFERATION	0.133218	0.342181	0.158514	-0.371466	-1.24981	45	0.00513546	0.04655	0.407018	-0.465377	-1.61596	45	0.00131079	0.0083155	0.45506	-0.530454	-1.74839	45
GOBP_L_ARGININE_IMPORT_ACROSS_PLASMA_MEMBRANE	0.00674939	0.0532099	0.407018	-0.85885	-1.61998	5	0.0193626	0.106908	0.352488	-0.790704	-1.47394	5	0.00692668	0.0313557	0.407018	-0.853674	-1.62052	5
GOBP_POSITIVE_REGULATION_OF_ESTABLISHMENT_OF_PROTEIN_LOCALIZATION	0.0194236	0.108187	0.352488	0.255877	1.22377	329	0.0213007	0.113269	0.352488	-0.264055	-1.21349	331	0.0022044	0.0126149	0.431708	-0.326576	-1.42204	329
GOBP_COMPLEMENT_RECEPTOR_MEDIATED_SIGNALING_PATHWAY	0.0862676	0.269197	0.202072	-0.518754	-1.38498	16	0.00428176	0.0415644	0.407018	-0.648176	-1.74683	17	0.00250413	0.0140475	0.431708	-0.690822	-1.80387	16
GOBP_LOBAR_BRONCHUS_DEVELOPMENT	0.00172006	0.0198278	0.45506	-0.871439	-1.73175	6	0.0642722	0.245919	0.245042	-0.738128	-1.46638	6	0.00840188	0.0360795	0.38073	-0.824895	-1.65557	6
GOBP_MEMBRANELESS_ORGANELLE_ASSEMBLY	0.000678301	0.00967722	0.477271	0.285004	1.39837	431	0.0689655	0.254613	0.252961	-0.245921	-1.16673	434	0.0198755	0.0684463	0.352488	0.242079	1.20341	433
GOBP_REGULATION_OF_AXONOGENESIS	0.0805424	0.260671	0.287805	0.285258	1.2362	143	0.00930457	0.0671467	0.38073	-0.336687	-1.41734	144	0.00124432	0.0079876	0.45506	-0.387564	-1.54748	143
GOMF_CELL_ADHESION_MEDIATOR_ACTIVITY	0.0559105	0.215753	0.24134	-0.371866	-1.39182	77	0.0355833	0.15947	0.321776	-0.355569	-1.37087	77	0.000471998	0.00363109	0.498493	-0.47979	-1.75736	78
GOBP_UROGENITAL_SYSTEM_DEVELOPMENT	0.0984975	0.288487	0.183024	-0.349779	-1.27397	68	0.0197919	0.10844	0.352488	-0.374635	-1.41626	68	0.000482941	0.00369992	0.498493	-0.496454	-1.77542	67
GOBP_NEGATIVE_REGULATION_OF_REGULATED_SECRETORY_PATHWAY	0.214286	0.447072	0.123842	-0.388255	-1.17242	26	0.0141747	0.0875871	0.38073	-0.519121	-1.54468	26	0.000310548	0.00256653	0.498493	-0.644884	-1.90367	26
GOBP_PROTEIN_LOCALIZATION_TO_ENDOPLASMIC_RETICULUM_EXIT_SITE	0.0093646	0.0662282	0.38073	0.738689	1.71379	9	0.000735575	0.0124691	0.477271	0.821714	1.8733	9	0.137698	0.268505	0.179782	0.57099	1.32375	9
REACTOME_MITOCHONDRIAL_RNA_DEGRADATION	0.00257644	0.0269889	0.431708	0.733335	1.85923	12	0.00548808	0.0484568	0.407018	0.70055	1.75106	12	0.0671296	0.164379	0.266351	0.565015	1.43807	12
GOBP_POSITIVE_REGULATION_OF_TRANSMEMBRANE_TRANSPORT	0.0458716	0.19202	0.261664	-0.298465	-1.25848	182	0.0284286	0.13561	0.352488	-0.287338	-1.25947	186	0.00073916	0.00532333	0.477271	-0.378674	-1.55887	183
GOBP_MUSCLE_HYPERTROPHY	0.444737	0.651998	0.101351	0.24835	1.01258	94	0.00238718	0.0280151	0.431708	-0.402406	-1.58829	96	0.000912688	0.00626821	0.477271	-0.440689	-1.64938	94
REACTOME_PHOSPHORYLATION_OF_EMI1	0.000608531	0.00886928	0.477271	0.889002	1.8335	6	0.171247	0.420273	0.154191	0.642311	1.30669	6	0.0093445	0.0390016	0.38073	0.819921	1.68596	6
GOBP_RESPONSE_TO_AMYLOID_BETA	0.0493197	0.20139	0.266351	-0.397067	-1.39926	57	0.0845666	0.286258	0.224966	-0.361086	-1.30645	56	0.000235587	0.00205378	0.518848	-0.544343	-1.88263	56
REACTOME_WNT_LIGAND_BIOGENESIS_AND_TRAFFICKING	0.038929	0.170629	0.321776	-0.495733	-1.49698	26	0.0146295	0.0892177	0.38073	-0.517221	-1.53903	26	0.0017285	0.0103404	0.45506	-0.607488	-1.79328	26
GOMF_RNA_POLYMERASE_II_CTD_HEPTAPEPTIDE_REPEAT_PHOSPHATASE_ACTIVITY	0.00904939	0.064853	0.38073	-0.704922	-1.64027	10	0.00723967	0.0577893	0.407018	-0.697315	-1.66627	11	0.0150675	0.0556474	0.38073	-0.690458	-1.65678	11
GOBP_HAIR_CELL_DIFFERENTIATION	0.0307411	0.145871	0.352488	-0.414585	-1.45316	56	0.0738397	0.264494	0.24134	-0.366625	-1.33071	57	0.000435286	0.00339009	0.498493	-0.525451	-1.82201	57
GOBP_REGULATION_OF_POTASSIUM_ION_TRANSMEMBRANE_TRANSPORTER_ACTIVITY	0.0774648	0.255769	0.213928	-0.526	-1.40432	16	0.00424443	0.0413078	0.407018	-0.642923	-1.6918	16	0.0030081	0.0161894	0.431708	-0.684928	-1.78848	16
REACTOME_CROSS_PRESENTATION_OF_SOLUBLE_EXOGENOUS_ANTIGENS_ENDOSOMES	1.76634e-05	0.000459674	0.57561	0.613418	2.14566	42	0.468504	0.673856	0.0817516	0.292262	0.988178	42	0.119898	0.243915	0.206588	0.361329	1.2615	42
GOBP_RESPONSE_TO_CAMP	0.0147415	0.0905007	0.38073	-0.374764	-1.42864	89	0.0346706	0.156611	0.321776	-0.350061	-1.36634	90	0.00196642	0.0115027	0.431708	-0.433968	-1.62019	89
GOBP_NEGATIVE_REGULATION_OF_LIPID_LOCALIZATION	0.0584307	0.221034	0.24134	-0.381618	-1.36872	62	0.00831311	0.0624464	0.38073	-0.409403	-1.52631	62	0.00207481	0.0119875	0.431708	-0.473115	-1.65867	60
REACTOME_DEATH_RECEPTOR_SIGNALING	0.360809	0.587743	0.0831291	-0.253955	-1.05013	154	0.00301049	0.032577	0.431708	-0.340187	-1.43995	154	0.000938212	0.00639072	0.477271	-0.390938	-1.58303	154
GOMF_HISTONE_H3K36_DEMETHYLASE_ACTIVITY	0.0225642	0.118327	0.352488	-0.663324	-1.54347	10	0.00129293	0.0184763	0.45506	-0.786784	-1.79467	10	0.0351425	0.103966	0.321776	-0.660641	-1.55186	10
REACTOME_LATE_SARS_COV_2_INFECTION_EVENTS	0.000233267	0.00410977	0.518848	0.458785	1.79317	74	0.0144916	0.0887858	0.38073	0.375995	1.41586	74	0.303835	0.45788	0.135002	0.272318	1.0543	74
GOBP_RENAL_FILTRATION	0.207746	0.441318	0.125033	-0.371188	-1.18235	33	0.490798	0.688315	0.0813027	-0.304723	-0.967438	33	1.00767e-05	0.000139474	0.593325	-0.656417	-2.05723	33
GOBP_POSITIVE_REGULATION_OF_HOMOTYPIC_CELL_CELL_ADHESION	0.0201496	0.11069	0.352488	-0.553236	-1.56926	20	0.041648	0.180597	0.321776	-0.519889	-1.46755	20	0.00122814	0.0078978	0.45506	-0.664348	-1.82274	20
GOBP_CELLULAR_RESPONSE_TO_UNFOLDED_PROTEIN	0.000565902	0.00834435	0.477271	0.412279	1.6989	101	0.0178573	0.101349	0.352488	0.351467	1.38883	101	0.102484	0.219508	0.248911	0.289739	1.20047	101
REACTOME_TRANSLATION_OF_SARS_COV_2_STRUCTURAL_PROTEINS	0.000139085	0.00266806	0.518848	0.498579	1.90092	61	0.0384676	0.170074	0.321776	0.381244	1.37536	61	0.193989	0.340205	0.165657	0.306925	1.1564	61
GOBP_SEBACEOUS_GLAND_DEVELOPMENT	0.00122965	0.0154782	0.45506	-0.772946	-1.84166	11	0.433925	0.651278	0.0860347	-0.445395	-1.01595	10	0.00195435	0.0114445	0.431708	-0.763141	-1.83118	11
GOBP_POSITIVE_REGULATION_OF_CALCIUM_ION_IMPORT	0.0254226	0.127942	0.352488	-0.530509	-1.61514	27	0.0250848	0.125225	0.352488	-0.493563	-1.48212	27	0.00163689	0.00988538	0.45506	-0.608727	-1.81893	27
GOBP_CARDIAC_MUSCLE_CELL_PROLIFERATION	0.20903	0.442999	0.120985	-0.324555	-1.15105	59	0.155738	0.400511	0.159647	-0.325534	-1.21363	62	3.23551e-05	0.000373188	0.557332	-0.547731	-1.92026	60
GOBP_PULMONARY_VALVE_MORPHOGENESIS	0.0915493	0.277812	0.195789	-0.479589	-1.36036	20	0.0530452	0.217317	0.276501	-0.518105	-1.46251	20	0.000218822	0.00193573	0.518848	-0.700104	-1.92085	20
GOBP_HINDBRAIN_DEVELOPMENT	0.00358993	0.0339059	0.431708	0.331361	1.44976	159	0.0899083	0.295565	0.202072	0.281698	1.2033	162	0.00330042	0.0174122	0.431708	-0.367095	-1.48987	160
GOBP_MITOTIC_INTRA_S_DNA_DAMAGE_CHECKPOINT_SIGNALING	0.0167015	0.0979239	0.352488	0.60273	1.70524	17	0.129032	0.360691	0.175204	0.47945	1.31997	17	0.000497851	0.003798	0.477271	0.709498	1.96557	17
REACTOME_ADRENOCEPTORS	0.00193875	0.0216531	0.45506	-0.791172	-1.78151	9	0.194499	0.446596	0.138022	-0.568641	-1.26265	9	0.0028843	0.0156838	0.431708	-0.793226	-1.82512	9
GOBP_POSITIVE_REGULATION_OF_ACUTE_INFLAMMATORY_RESPONSE	0.0818505	0.262912	0.208955	-0.458124	-1.39476	27	0.0178749	0.101372	0.352488	-0.506151	-1.51992	27	0.00074481	0.00535332	0.477271	-0.630601	-1.88429	27
GOBP_ENDOTHELIAL_CELL_DEVELOPMENT	0.751212	0.83468	0.0489954	-0.230766	-0.853893	72	0.0175144	0.100326	0.352488	-0.38562	-1.45647	72	8.32806e-05	0.000842155	0.538434	-0.523086	-1.88846	72
GOBP_CADMIUM_ION_TRANSMEMBRANE_TRANSPORT	0.0335918	0.154621	0.321776	0.767093	1.58208	6	0.00411071	0.0404792	0.407018	0.85627	1.74196	6	0.00798718	0.0347032	0.38073	0.828776	1.70417	6
GOBP_POSITIVE_REGULATION_OF_LEUKOCYTE_APOPTOTIC_PROCESS	0.00841052	0.0620448	0.38073	-0.535709	-1.68654	31	0.0933063	0.301248	0.208955	-0.420663	-1.30705	31	0.00140628	0.00878722	0.45506	-0.580226	-1.79607	31
GOBP_REGULATION_OF_NON_CANONICAL_WNT_SIGNALING_PATHWAY	0.0113648	0.0758589	0.38073	-0.547003	-1.6518	26	0.0220907	0.11612	0.352488	-0.504831	-1.50216	26	0.00443021	0.0221921	0.407018	-0.582959	-1.72087	26
GOBP_MAMMARY_GLAND_EPITHELIUM_DEVELOPMENT	0.0594855	0.223926	0.234393	-0.367575	-1.36594	74	0.0586957	0.232856	0.276501	-0.35089	-1.33567	74	0.000320062	0.00262746	0.498493	-0.48808	-1.77288	74
GOBP_MATURATION_OF_LSU_RRNA_FROM_TRICISTRONIC_RRNA_TRANSCRIPT_SSU_RRNA_5_8S_RRNA_LSU_RRNA	0.00115906	0.0147269	0.45506	0.684415	1.93635	17	0.00638408	0.0533995	0.407018	0.638294	1.75729	17	0.151961	0.286784	0.17822	0.465904	1.29073	17
REACTOME_DUAL_INCISION_IN_GG_NER	0.00913387	0.0651988	0.38073	0.457424	1.59613	41	0.0688131	0.254613	0.287805	0.411868	1.38296	41	0.00179425	0.0106395	0.45506	0.493271	1.7121	41
GOBP_MUSCLE_ADAPTATION	0.147059	0.364012	0.190023	0.276843	1.16287	112	0.0121962	0.0798243	0.38073	-0.343513	-1.4042	115	0.000631849	0.00465914	0.477271	-0.430762	-1.66193	113
GOBP_LONG_CHAIN_FATTY_ACID_METABOLIC_PROCESS	0.0355581	0.16059	0.321776	-0.342401	-1.35606	109	0.00697364	0.0566255	0.407018	-0.362916	-1.46859	109	0.00464979	0.0229308	0.407018	-0.402273	-1.54788	109
GOBP_POSITIVE_REGULATION_OF_MYELOID_LEUKOCYTE_CYTOKINE_PRODUCTION_INVOLVED_IN_IMMUNE_RESPONSE	0.19823	0.428091	0.128789	-0.36609	-1.1775	36	0.0318919	0.147882	0.321776	-0.448121	-1.47716	36	0.000183286	0.00166218	0.518848	-0.609125	-1.94903	36
GOBP_POSITIVE_REGULATION_OF_CYTOPLASMIC_MRNA_PROCESSING_BODY_ASSEMBLY	0.00172006	0.0198278	0.45506	-0.872605	-1.73407	6	0.00823164	0.0620495	0.38073	-0.818226	-1.6255	6	0.0820896	0.18745	0.213928	-0.696037	-1.39695	6
GOBP_INNERVATION	0.0344928	0.157315	0.321776	-0.488587	-1.52787	30	0.0126556	0.0817447	0.38073	-0.484344	-1.4944	30	0.00267384	0.0147621	0.431708	-0.575551	-1.77741	30
GOMF_SPHINGOSINE_N_ACYLTRANSFERASE_ACTIVITY	0.0162274	0.0965595	0.352488	0.752986	1.6254	7	0.0147453	0.0895296	0.38073	0.758272	1.61075	7	0.00488604	0.0237705	0.407018	0.816772	1.74019	7
GOBP_OLFACTORY_BULB_INTERNEURON_DIFFERENTIATION	0.0163381	0.096898	0.352488	-0.650869	-1.63303	13	0.018041	0.101994	0.352488	-0.616405	-1.58063	14	0.00397926	0.0203192	0.407018	-0.710883	-1.77546	13
GOBP_VESICLE_ORGANIZATION	0.00424471	0.0381706	0.407018	0.265132	1.29638	398	0.00875245	0.0645855	0.38073	-0.263273	-1.23558	398	0.0317936	0.0966504	0.321776	-0.284075	-1.25064	397
GOBP_SMALL_MOLECULE_CATABOLIC_PROCESS	0.0762395	0.253194	0.287805	0.238563	1.15717	372	0.00317769	0.033979	0.431708	-0.286792	-1.33514	372	0.00488183	0.0237652	0.407018	-0.308788	-1.35371	371
REACTOME_DEUBIQUITINATION	0.0367847	0.16477	0.321776	0.259847	1.21135	273	0.000346666	0.00720746	0.498493	-0.328078	-1.48719	274	0.0933165	0.206078	0.161979	-0.276702	-1.18686	271
GOBP_MYOFIBRIL_ASSEMBLY	0.0888889	0.273271	0.188204	-0.349389	-1.30048	73	0.00182364	0.0235162	0.45506	-0.41931	-1.59611	74	0.00735382	0.0328491	0.407018	-0.43133	-1.56674	74
GOBP_NEGATIVE_REGULATION_OF_POTASSIUM_ION_TRANSMEMBRANE_TRANSPORTER_ACTIVITY	0.121043	0.324061	0.173748	-0.592707	-1.33462	9	0.00128785	0.0184763	0.45506	-0.785001	-1.74307	9	0.00765672	0.0338801	0.407018	-0.767007	-1.76479	9
[truncated: 8,999 more rows]

## Sheet: fgseaBai
pathway	C2_pval	C2_padj	C2_log2err	C2_ES	C2_NES	C2_size	C7_pval	C7_padj	C7_log2err	C7_ES	C7_NES	C7_size	C9_pval	C9_padj	C9_log2err	C9_ES	C9_NES	C9_size
[truncated: 10,804 more rows]
